# Supplementary material for: Rare epigenetic alterations are conserved across hematopoietic differentiation stages after mycobacterial infection
Source: JCI Insight. 2025 Dec 9;11(2):e193686. doi: 10.1172/jci.insight.193686 (PMC12892905; doi:10.1172/jci.insight.193686)
Supplement: Supplemental tables 1-7 [file jciinsight-11-193686-s248.xlsx]

## Sheet: Table S1
Supplementary Table 1: CUT&RUN Differential Analysis of H3K27ac presence in M. avium infected HSCs vs naive HSCs (p.adj <0.05) related to Figure 2.
seqnames	start	end	width	strand	Conc	Conc_Infected	Conc_Naive	Fold	p.value	FDR
chr15	100738089	100738489	401	*	4.85078	5.85078	0	5.36121	6.20172e-07	0.000174888
chr15	66577646	66578046	401	*	6.32448	7.30052	1.40065	4.44965	1.40899e-06	0.000198667
chr17	34295744	34296144	401	*	5.67023	6.58021	2.62304	3.34395	4.55753e-06	0.000428408
chr17	34287322	34287722	401	*	4.59834	5.54495	0.815688	3.71484	1.12875e-05	0.000795769
chr4	102570184	102570584	401	*	5.7064	6.61868	2.62304	3.26603	2.59732e-05	0.00146489
chr7	101361969	101362369	401	*	4.84747	5.77976	1.40065	3.43642	3.8018e-05	0.00174342
chr9	64789797	64790197	401	*	5.53641	6.43734	2.62304	3.13007	4.32764e-05	0.00174342
chr14	60736867	60737267	401	*	5.55941	6.44748	2.81569	2.99536	7.03036e-05	0.0024782
chr3	103802724	103803124	401	*	4.37635	5.2816	1.40065	3.13231	8.12757e-05	0.00254664
chr17	20945315	20945715	401	*	6.12682	7.03298	3.13762	3.1023	0.000117804	0.00293736
chr14	75834896	75835296	401	*	5.73071	6.61889	2.98561	2.953	0.000133717	0.00293736
chr8	69625211	69625611	401	*	6.24238	7.24238	0	3.99861	0.000136876	0.00293736
chr14	75179335	75179735	401	*	4.85983	5.74615	2.13762	2.93416	0.00014097	0.00293736
chr15	8443689	8444089	401	*	5.93431	6.93431	0	3.99882	0.000145826	0.00293736
chr1	86525852	86526252	401	*	6.73414	7.67324	3.13762	3.33097	0.000209587	0.00394024
chr7	16400784	16401184	401	*	6.85542	7.79381	3.27512	3.313	0.000229445	0.00395331
chr5	31697961	31698361	401	*	5.71624	6.60325	2.98561	2.9002	0.00023832	0.00395331
chr15	36792873	36793273	401	*	5.56731	6.45602	2.81569	2.90219	0.000266026	0.00416773
chr11	53769574	53769974	401	*	5.43131	6.27614	3.13762	2.62182	0.000283681	0.00421042
chr11	107416955	107417355	401	*	5.1512	6.0007	2.81569	2.64323	0.000310237	0.00430108
chr3	37728834	37729234	401	*	4.3501	5.21988	1.81569	2.75742	0.000337461	0.00430108
chr9	36768069	36768469	401	*	4.986	5.83848	2.62304	2.65264	0.000349607	0.00430108
chr12	105021741	105022141	401	*	4.50826	5.36157	2.13762	2.65658	0.000361766	0.00430108
chr12	84175566	84175966	401	*	5.93888	6.79766	3.51613	2.68818	0.000366049	0.00430108
chr9	107280336	107280736	401	*	5.17665	6.02892	2.81569	2.63271	0.000450395	0.00508045
chr8	84198304	84198704	401	*	7.50289	8.43481	4.06362	3.1575	0.000486298	0.00527447
chr16	42874807	42875207	401	*	6.2489	7.12703	3.62304	2.7748	0.000534466	0.0055822
chr10	7680824	7681224	401	*	5.71814	6.56564	3.40065	2.57761	0.000674332	0.00679149
chr10	91171783	91172183	401	*	6.52264	7.42258	3.62304	2.88155	0.000717784	0.00697983
chr16	32277262	32277662	401	*	5.73094	6.57986	3.40065	2.57401	0.000777597	0.0070906
chr10	93124421	93124821	401	*	5.59453	6.38263	3.72258	2.27658	0.000779463	0.0070906
chr3	30508108	30508508	401	*	5.15536	6.00531	2.81569	2.56708	0.00088245	0.00777659
chr11	86757776	86758176	401	*	6.39062	7.2806	3.62304	2.77134	0.00109289	0.00933924
chr9	107312970	107313370	401	*	5.59442	6.39764	3.62304	2.3182	0.00116593	0.0096704
chr8	106059660	106060060	401	*	5.58381	6.43033	3.27512	2.52052	0.0012479	0.00996862
chr12	69537995	69538395	401	*	5.78721	6.59045	3.81569	2.31159	0.0013077	0.00996862
chr2	119477590	119477990	401	*	6.80934	7.70976	3.90315	2.80742	0.00133091	0.00996862
chr7	73618198	73618598	401	*	6.63684	7.55143	3.51613	2.88962	0.00134329	0.00996862
chr4	45012036	45012436	401	*	6.28739	7.1511	3.81569	2.59487	0.00146557	0.0105972
chr14	31251431	31251831	401	*	6.36676	7.23811	3.81569	2.63104	0.00151482	0.0106795
chr16	92801718	92802118	401	*	5.17317	5.96535	3.27512	2.24413	0.0016724	0.0114107
chr19	33222468	33222868	401	*	4.24066	5.06215	2.13762	2.36975	0.00169947	0.0114107
chr11	52000142	52000542	401	*	6.1571	7.02685	3.62304	2.60073	0.00182803	0.0119885
chr1	13372897	13373297	401	*	5.48767	6.32298	3.27512	2.41385	0.00218483	0.0140028
chr3	135608027	135608427	401	*	4.81104	5.59164	2.98561	2.17585	0.00227672	0.014048
chr10	13966732	13967132	401	*	4.88424	5.84059	0.815688	3.02792	0.00229151	0.014048
chr12	110485754	110486154	401	*	6.37661	7.1979	4.27512	2.34631	0.00237792	0.0142675
chr5	109558656	109559056	401	*	6.52125	7.39115	3.98561	2.55098	0.0027579	0.0162027
chr16	30587375	30587775	401	*	5.12782	5.89162	3.40065	2.09133	0.00287301	0.0164635
chr7	126474797	126475197	401	*	5.45282	6.2509	3.51613	2.22579	0.00291907	0.0164635
chr15	103258366	103258766	401	*	5.54231	6.32197	3.72258	2.14813	0.00305306	0.0168816
chr8	94434291	94434691	401	*	4.55207	5.3175	2.81569	2.08279	0.00355221	0.0192639
chr4	108459712	108460112	401	*	5.31059	6.08603	3.51613	2.11485	0.00374273	0.0199142
chr16	18812122	18812522	401	*	5.76706	6.52659	4.06362	2.05033	0.00406467	0.0208967
chr5	147429914	147430314	401	*	7.09477	7.97876	4.40065	2.55827	0.00407791	0.0208967
chr7	101905890	101906290	401	*	6.59064	7.43792	4.27512	2.39757	0.0041497	0.0208967
chr11	116030603	116031003	401	*	5.3512	6.11518	3.62304	2.06182	0.00422818	0.0209184
chr3	103809562	103809962	401	*	6.65212	7.49207	4.40065	2.35024	0.00474677	0.0229339
chr11	60935420	60935820	401	*	6.56733	7.38186	4.51613	2.24795	0.00479823	0.0229339
chr2	84715237	84715637	401	*	6.10063	6.9237	3.98561	2.2761	0.0049664	0.0233421
chr6	148212107	148212507	401	*	5.55498	6.30495	3.90315	1.99485	0.00522138	0.0238636
chr2	127335270	127335670	401	*	6.60533	7.43236	4.45954	2.28632	0.00524661	0.0238636
chr4	155235453	155235853	401	*	7.82433	8.69857	5.24195	2.47029	0.00542253	0.0240852
chr11	53300137	53300537	401	*	6.47508	7.29277	4.40065	2.24448	0.00548834	0.0240852
chr14	55604124	55604524	401	*	5.69899	6.43119	4.13762	1.92891	0.00555155	0.0240852
chr7	75655261	75655661	401	*	5.21068	5.92746	3.72258	1.87776	0.00569472	0.024332
chr1	133131256	133131656	401	*	6.65228	7.50629	4.27512	2.37504	0.00592875	0.0244589
chr15	100227572	100227972	401	*	5.86873	6.64597	4.06362	2.0811	0.00608891	0.0244589
chr5	65919398	65919798	401	*	4.79058	5.54076	3.13762	1.98206	0.00611209	0.0244589
chr19	10203745	10204145	401	*	6.48523	7.28812	4.51613	2.17579	0.0061531	0.0244589
chr1	86154007	86154407	401	*	5.75417	6.49738	4.13762	1.95918	0.00615809	0.0244589
chr17	34262469	34262869	401	*	4.50139	5.25769	2.81569	2.01396	0.00643255	0.0251942
chr8	25601831	25602231	401	*	6.68173	7.5182	4.45954	2.28437	0.00698461	0.0269817
chr17	29489837	29490237	401	*	5.10476	5.88605	3.27512	2.07695	0.00712995	0.0271709
chr17	34305350	34305750	401	*	3.82459	4.63321	1.81569	2.1924	0.00724612	0.0272454
chr3	31093939	31094339	401	*	5.6722	6.41384	4.06362	1.93722	0.00748092	0.0277581
chr11	96310764	96311164	401	*	5.3643	6.11236	3.72258	1.95242	0.00793068	0.0290448
chr11	5788674	5789074	401	*	6.40278	7.18449	4.57058	2.06919	0.00812205	0.0293644
chr15	74988517	74988917	401	*	7.26812	8.12991	4.81569	2.35055	0.00825377	0.0294628
chr17	28207858	28208258	401	*	6.65799	7.47741	4.57058	2.17452	0.00982804	0.0345747
chr1	86442238	86442638	401	*	7.63669	8.49959	5.17324	2.32055	0.00993103	0.0345747
chr7	135597206	135597606	401	*	5.21988	5.91781	3.81569	1.77065	0.010168	0.0349681
chr10	20311985	20312385	401	*	6.70755	7.54029	4.51613	2.20863	0.0105311	0.035628
chr8	94978066	94978466	401	*	6.23281	6.99474	4.51613	1.97321	0.0106126	0.035628
chr19	5803190	5803590	401	*	6.83269	7.66766	4.62304	2.20932	0.010975	0.0364111
chr17	83985097	83985497	401	*	6.35628	7.13025	4.57058	1.99756	0.0120531	0.0395229
chr2	122146794	122147194	401	*	5.21214	5.88696	3.90315	1.68871	0.012353	0.0400408
chr11	72795558	72795958	401	*	6.75377	7.5588	4.76988	2.0902	0.0126677	0.0405942
chr11	6546429	6546829	401	*	6.29306	7.02711	4.72258	1.85555	0.0141308	0.0447741
chr19	41344897	41345297	401	*	6.27079	7.01018	4.67367	1.8687	0.01451	0.0454648
chr7	127090703	127091103	401	*	6.52578	7.31868	4.62304	2.02738	0.0149794	0.0460225
chr3	144719307	144719707	401	*	5.48188	6.16548	4.13762	1.69578	0.0150144	0.0460225
chr17	83990485	83990885	401	*	6.02197	6.71867	4.62304	1.73496	0.0154061	0.046295
chr6	113377626	113378026	401	*	7.49265	8.32064	5.33925	2.12486	0.0157329	0.046295
chr8	84656640	84657040	401	*	6.50762	7.28147	4.72258	1.963	0.015744	0.046295
chr11	62457648	62458048	401	*	5.72819	6.62906	2.81569	2.32536	0.0157872	0.046295
chr8	25597100	25597500	401	*	6.3667	7.15139	4.51613	1.99336	0.0159242	0.046295

## Sheet: Table S2
Supplementary Table 2: Gene ontology of gene loci associated with significantly increased H3K27ac presence in HSCs (FDR < 0.05) related to Figure 2
	Ontology	ID	Desc	BinomRank	BinomP	BinomBonfP	BinomFdrQ	RegionFoldEnrich	ExpRegions	ObsRegions	GenomeFrac	SetCov	HyperRank	HyperP	HyperBonfP	HyperFdrQ	GeneFoldEnrich	ExpGenes	ObsGenes	TotalGenes	GeneSetCov	TermCov	Regions	Genes
GO Molecular Function.1	GO Molecular Function	GO:0005488	binding	1	1.80065e-05	0.0743849	0.0743849	1.21689	73.9588	90	0.762462	0.927835	3	2.48537e-06	0.010267	0.00342235	1.28725	88.5608	114	13438	0.808511	0.0084834	1/chr1:13372896-13373297,100/chr15:74988516-74988917,105/chr15:100227571-100227972,106/chr15:100738088-100738489,107/chr15:103258365-103258766,109/chr16:18812121-18812522,11/chr1:86525851-86526252,110/chr16:30587374-30587775,111/chr16:32277261-32277662,113/chr16:42874806-42875207,115/chr16:92801717-92802118,117/chr17:20945314-20945715,120/chr17:28207857-28208258,122/chr17:29489836-29490237,125/ch…	Actrt3,Adgrg1,Akap13,Ap4b1,Arap1,Arpc4,Atf1,B2m,Babam2,Bap1,Bclaf1,C1qtnf9,Cacna1a,Ccm2,Cdc45,Cdk17,Cdkl3,Chd2,Chrna9,Cish,Cltc,Cpb2,Crlf2,Cyb5d2,Dbnl,Dclre1b,Def6,Dock3,Dusp2,Elmsan1,Faap20,Fen1,Galnt6,Gap43,Glrx5,Gm45837,H2-Aa,H2-Ab1,H3f3b,Haao,Hemk1,Hipk1,Hivep2,Hoxb4,Hoxb5,Hspa4,Ier2,Ino80,Irf1,Irf9,Lamtor1,Lats1,Lcp1,Letm2,Lsg1,Ly6a,Map2k3,Mapkapk3,Mecom,Mki67,Nanos3,Ncoa2,Ncor1,Nfatc3,Nfe2,…
GO Molecular Function.2	GO Molecular Function	GO:0042605	peptide antigen binding	2	3.13486e-05	0.129501	0.0647506	51.087	0.0587234	3	0.000605395	0.0309278	66	0.018797	1	1	9.4836	0.21089	2	32	0.0141844	0.0625	125/chr17:34262468-34262869,126/chr17:34287321-34287722,127/chr17:34295743-34296144	H2-Aa,H2-Ab1
GO Molecular Function.3	GO Molecular Function	GO:0003823	antigen binding	3	5.54786e-05	0.229182	0.076394	19.8346	0.201668	4	0.00207905	0.0412371	40	0.00987003	1	1	6.79422	0.441552	3	67	0.0212766	0.0447761	117/chr17:20945314-20945715,125/chr17:34262468-34262869,126/chr17:34287321-34287722,127/chr17:34295743-34296144	H2-Aa,H2-Ab1,Ppp2r1a
GO Molecular Function.4	GO Molecular Function	GO:0008409	5'-3' exonuclease activity	4	6.31329e-05	0.260802	0.0652005	40.301	0.0744399	3	0.000767421	0.0309278	23	0.00372584	1	0.669194	21.6768	0.0922646	2	14	0.0141844	0.142857	143/chr19:10203744-10204145,178/chr3:103802723-103803124,179/chr3:103809561-103809962	Dclre1b,Fen1
GO Molecular Function.5	GO Molecular Function	GO:0000334	3-hydroxyanthranilate 3,4-dioxygenase activity	5	0.000151144	0.624375	0.124875	113.784	0.0175772	2	0.000181209	0.0206186	27	0.00659033	1	1	151.738	0.00659033	1	1	0.0070922	1	134/chr17:83985096-83985497,135/chr17:83990484-83990885	Haao
GO Molecular Function.6	GO Molecular Function	GO:0031593	polyubiquitin binding	6	0.000188587	0.779051	0.129842	14.397	0.277836	4	0.00286429	0.0412371	11	0.000280823	1	0.105462	12.6448	0.316336	4	48	0.0283688	0.0833333	109/chr16:18812121-18812522,111/chr16:32277261-32277662,190/chr4:155235452-155235853,193/chr5:31697960-31698361	Babam2,Faap20,Rnf168,Ufd1
GO Molecular Function.7	GO Molecular Function	GO:0035033	histone deacetylase regulator activity	7	0.000270879	1	0.159857	84.8276	0.0235772	2	0.000243064	0.0206186	15	0.000425686	1	0.117234	60.695	0.0329516	2	5	0.0141844	0.4	190/chr4:155235452-155235853,43/chr11:62457647-62458048	Ncor1,Ski
GO Molecular Function.8	GO Molecular Function	GO:1901363	heterocyclic compound binding	8	0.000308257	1	0.159176	1.4442	38.7758	56	0.399751	0.57732	10	0.000214013	0.884087	0.0884087	1.50741	39.1399	59	5939	0.41844	0.00993433	1/chr1:13372896-13373297,105/chr15:100227571-100227972,107/chr15:103258365-103258766,109/chr16:18812121-18812522,110/chr16:30587374-30587775,113/chr16:42874806-42875207,115/chr16:92801717-92802118,122/chr17:29489836-29490237,134/chr17:83985096-83985497,135/chr17:83990484-83990885,141/chr19:5803189-5803590,143/chr19:10203744-10204145,145/chr19:33222467-33222868,163/chr2:119477589-119477990,170/chr…	Arap1,Atf1,Bclaf1,Cdc45,Cdk17,Cdkl3,Chd2,Cltc,Cyb5d2,Dclre1b,Elmsan1,Fen1,H3f3b,Hemk1,Hipk1,Hivep2,Hoxb4,Hoxb5,Hspa4,Ier2,Ino80,Irf1,Irf9,Lats1,Lsg1,Map2k3,Mapkapk3,Mecom,Mki67,Nanos3,Ncoa2,Ncor1,Nfatc3,Nfe2,Nfkb1,Nlrc5,Nol11,Pabpc1,Pan3,Pde4b,Pim1,Rab11a,Rbks,Rhoh,Rnls,Runx1,Scyl1,Skil,Tmpo,Tpt1,Ube2b,Unk,Ywhaz,Zbtb20,Zbtb5,Zc3h4,Zcchc11,Zfp36l2,Zfp868
GO Molecular Function.9	GO Molecular Function	GO:0035312	5'-3' exodeoxyribonuclease activity	9	0.000337264	1	0.154804	75.9538	0.0263318	2	0.000271462	0.0206186	107	0.0389006	1	1	25.2896	0.0395419	1	6	0.0070922	0.166667	178/chr3:103802723-103803124,179/chr3:103809561-103809962	Dclre1b
GO Molecular Function.10	GO Molecular Function	GO:0097159	organic cyclic compound binding	10	0.000456954	1	0.188768	1.42524	39.2917	56	0.40507	0.57732	12	0.000334576	1	0.115178	1.48417	39.7528	59	6032	0.41844	0.00978117	1/chr1:13372896-13373297,105/chr15:100227571-100227972,107/chr15:103258365-103258766,109/chr16:18812121-18812522,110/chr16:30587374-30587775,113/chr16:42874806-42875207,115/chr16:92801717-92802118,122/chr17:29489836-29490237,134/chr17:83985096-83985497,135/chr17:83990484-83990885,141/chr19:5803189-5803590,143/chr19:10203744-10204145,145/chr19:33222467-33222868,163/chr2:119477589-119477990,170/chr…	Arap1,Atf1,Bclaf1,Cdc45,Cdk17,Cdkl3,Chd2,Cltc,Cyb5d2,Dclre1b,Elmsan1,Fen1,H3f3b,Hemk1,Hipk1,Hivep2,Hoxb4,Hoxb5,Hspa4,Ier2,Ino80,Irf1,Irf9,Lats1,Lsg1,Map2k3,Mapkapk3,Mecom,Mki67,Nanos3,Ncoa2,Ncor1,Nfatc3,Nfe2,Nfkb1,Nlrc5,Nol11,Pabpc1,Pan3,Pde4b,Pim1,Rab11a,Rbks,Rhoh,Rnls,Runx1,Scyl1,Skil,Tmpo,Tpt1,Ube2b,Unk,Ywhaz,Zbtb20,Zbtb5,Zc3h4,Zcchc11,Zfp36l2,Zfp868
GO Molecular Function.11	GO Molecular Function	GO:0003677	DNA binding	11	0.000571229	1	0.214522	1.78747	17.3429	31	0.178793	0.319588	5	3.93402e-05	0.162514	0.0325028	2.15945	13.8924	30	2108	0.212766	0.0142315	1/chr1:13372896-13373297,105/chr15:100227571-100227972,107/chr15:103258365-103258766,109/chr16:18812121-18812522,113/chr16:42874806-42875207,115/chr16:92801717-92802118,134/chr17:83985096-83985497,135/chr17:83990484-83990885,143/chr19:10203744-10204145,163/chr2:119477589-119477990,170/chr3:30508107-30508508,171/chr3:31093938-31094339,178/chr3:103802723-103803124,179/chr3:103809561-103809962,182/c…	Arap1,Atf1,Bclaf1,Cdc45,Chd2,Dclre1b,Elmsan1,Fen1,H3f3b,Hivep2,Hoxb4,Hoxb5,Ier2,Ino80,Irf1,Irf9,Mecom,Mki67,Ncoa2,Ncor1,Nfatc3,Nfe2,Nfkb1,Nlrc5,Runx1,Skil,Tmpo,Zbtb20,Zbtb5,Zfp36l2
GO Molecular Function.12	GO Molecular Function	GO:0046976	histone methyltransferase activity (H3-K27 specific)	12	0.000596765	1	0.205436	56.9363	0.035127	2	0.000362134	0.0206186	116	0.0452364	1	1	21.6768	0.0461323	1	7	0.0070922	0.142857	251/chr8:25597099-25597500,252/chr8:25601830-25602231	Nsd3
GO Molecular Function.13	GO Molecular Function	GO:0004527	exonuclease activity	13	0.00083696	1	0.26596	9.66594	0.413824	4	0.00426623	0.0412371	41	0.0106927	1	1	6.59729	0.454732	3	69	0.0212766	0.0434783	143/chr19:10203744-10204145,178/chr3:103802723-103803124,179/chr3:103809561-103809962,209/chr5:147429913-147430314	Dclre1b,Fen1,Pan3
GO Molecular Function.14	GO Molecular Function	GO:0005515	protein binding	14	0.000902797	1	0.26639	1.26929	56.7246	72	0.58479	0.742268	4	2.046e-05	0.0845203	0.0211301	1.44271	55.451	80	8414	0.567376	0.00950796	1/chr1:13372896-13373297,100/chr15:74988516-74988917,105/chr15:100227571-100227972,107/chr15:103258365-103258766,109/chr16:18812121-18812522,11/chr1:86525851-86526252,111/chr16:32277261-32277662,113/chr16:42874806-42875207,115/chr16:92801717-92802118,117/chr17:20945314-20945715,120/chr17:28207857-28208258,122/chr17:29489836-29490237,125/chr17:34262468-34262869,126/chr17:34287321-34287722,127/chr1…	Actrt3,Adgrg1,Akap13,Ap4b1,Arap1,Arpc4,Atf1,B2m,Babam2,Bap1,Bclaf1,C1qtnf9,Cacna1a,Ccm2,Chd2,Chrna9,Cish,Cltc,Crlf2,Dbnl,Dclre1b,Def6,Dock3,Dusp2,Elmsan1,Faap20,Gap43,H2-Aa,H2-Ab1,H3f3b,Hipk1,Hspa4,Ino80,Irf1,Irf9,Lamtor1,Lats1,Lcp1,Ly6a,Map2k3,Mapkapk3,Mecom,Mki67,Nanos3,Ncoa2,Ncor1,Nfatc3,Nfe2,Nfkb1,Nipbl,Pabpc1,Pan3,Pde4b,Pik3ap1,Pim1,Ppp2r1a,Pten,Ptma,Ptpre,Rab11a,Rhoh,Rnf168,Runx1,Scyl1,Sgip…
GO Molecular Function.15	GO Molecular Function	GO:0044212	transcription regulatory region DNA binding	15	0.00106263	1	0.29265	2.10213	9.51415	20	0.0980841	0.206186	1	1.66445e-06	0.00687585	0.00687585	3.40219	5.87857	20	892	0.141844	0.0224215	1/chr1:13372896-13373297,105/chr15:100227571-100227972,107/chr15:103258365-103258766,115/chr16:92801717-92802118,170/chr3:30508107-30508508,171/chr3:31093938-31094339,182/chr3:135608026-135608427,185/chr4:45012035-45012436,20/chr10:13966731-13967132,239/chr7:73618197-73618598,243/chr7:101361968-101362369,255/chr8:84656639-84657040,258/chr8:94434290-94434691,262/chr8:106059659-106060060,36/chr11:5…	Arap1,Atf1,Chd2,Elmsan1,H3f3b,Hivep2,Hoxb5,Ier2,Irf1,Irf9,Mecom,Ncoa2,Ncor1,Nfatc3,Nfe2,Nfkb1,Nlrc5,Runx1,Skil,Zbtb5
GO Molecular Function.16	GO Molecular Function	GO:0000975	regulatory region DNA binding	16	0.00106886	1	0.275966	2.10113	9.51868	20	0.0981307	0.206186	2	1.72234e-06	0.00711498	0.00355749	3.39458	5.89175	20	894	0.141844	0.0223714	1/chr1:13372896-13373297,105/chr15:100227571-100227972,107/chr15:103258365-103258766,115/chr16:92801717-92802118,170/chr3:30508107-30508508,171/chr3:31093938-31094339,182/chr3:135608026-135608427,185/chr4:45012035-45012436,20/chr10:13966731-13967132,239/chr7:73618197-73618598,243/chr7:101361968-101362369,255/chr8:84656639-84657040,258/chr8:94434290-94434691,262/chr8:106059659-106060060,36/chr11:5…	Arap1,Atf1,Chd2,Elmsan1,H3f3b,Hivep2,Hoxb5,Ier2,Irf1,Irf9,Mecom,Ncoa2,Ncor1,Nfatc3,Nfe2,Nfkb1,Nlrc5,Runx1,Skil,Zbtb5
GO Molecular Function.17	GO Molecular Function	GO:0016895	exodeoxyribonuclease activity, producing 5'-phosphomonoesters	17	0.00156483	1	0.380253	34.9081	0.0572933	2	0.000590653	0.0206186	185	0.112251	1	1	8.42987	0.118626	1	18	0.0070922	0.0555556	178/chr3:103802723-103803124,179/chr3:103809561-103809962	Dclre1b
GO Molecular Function.18	GO Molecular Function	GO:0003676	nucleic acid binding	18	0.00191779	1	0.440134	1.50427	27.2557	41	0.280986	0.42268	21	0.00085652	1	0.16849	1.60004	26.2493	42	3983	0.297872	0.0105448	1/chr1:13372896-13373297,105/chr15:100227571-100227972,107/chr15:103258365-103258766,109/chr16:18812121-18812522,113/chr16:42874806-42875207,115/chr16:92801717-92802118,134/chr17:83985096-83985497,135/chr17:83990484-83990885,143/chr19:10203744-10204145,163/chr2:119477589-119477990,170/chr3:30508107-30508508,171/chr3:31093938-31094339,178/chr3:103802723-103803124,179/chr3:103809561-103809962,182/c…	Arap1,Atf1,Bclaf1,Cdc45,Chd2,Cltc,Dclre1b,Elmsan1,Fen1,H3f3b,Hemk1,Hivep2,Hoxb4,Hoxb5,Ier2,Ino80,Irf1,Irf9,Mecom,Mki67,Nanos3,Ncoa2,Ncor1,Nfatc3,Nfe2,Nfkb1,Nlrc5,Nol11,Pabpc1,Pan3,Runx1,Skil,Tmpo,Tpt1,Unk,Ywhaz,Zbtb20,Zbtb5,Zc3h4,Zcchc11,Zfp36l2,Zfp868
GO Molecular Function.19	GO Molecular Function	GO:0016796	exonuclease activity, active with either ribo- or deoxyribonucleic acids and producing 5'-phosphomonoesters	19	0.00195647	1	0.425378	12.3188	0.24353	3	0.00251062	0.0309278	89	0.0312676	1	1	7.2256	0.276794	2	42	0.0141844	0.0476191	178/chr3:103802723-103803124,179/chr3:103809561-103809962,209/chr5:147429913-147430314	Dclre1b,Pan3
GO Molecular Function.20	GO Molecular Function	GO:0044877	macromolecular complex binding	20	0.00286768	1	0.59232	1.85593	11.8539	22	0.122205	0.226804	20	0.000699938	1	0.144572	2.15303	9.75368	21	1480	0.148936	0.0141892	1/chr1:13372896-13373297,105/chr15:100227571-100227972,109/chr16:18812121-18812522,111/chr16:32277261-32277662,122/chr17:29489836-29490237,145/chr19:33222467-33222868,171/chr3:31093938-31094339,178/chr3:103802723-103803124,179/chr3:103809561-103809962,182/chr3:135608026-135608427,190/chr4:155235452-155235853,215/chr6:113377625-113378026,251/chr8:25597099-25597500,252/chr8:25601830-25602231,261/ch…	Adgrg1,Arpc4,Atf1,Bap1,Cdc45,Dbnl,Dclre1b,H3f3b,Lcp1,Letm2,Ncoa2,Nfatc3,Nfkb1,Nipbl,Pim1,Pten,Rnf168,Ski,Skil,Syne3,Ufd1
GO Molecular Function.21	GO Molecular Function	GO:1990715	mRNA CDS binding	21	0.00299575	1	0.589306	333.311	0.0030002	1	3.09299e-05	0.0103093	52	0.0131375	1	1	75.8688	0.0131807	1	2	0.0070922	0.5	62/chr11:116030602-116031003	Unk
GO Molecular Function.22	GO Molecular Function	GO:0016206	catechol O-methyltransferase activity	22	0.0030589	1	0.574379	326.419	0.00306354	1	3.15829e-05	0.0103093	52	0.0131375	1	1	75.8688	0.0131807	1	2	0.0070922	0.5	244/chr7:101905889-101906290	Tomt
GO Molecular Function.23	GO Molecular Function	GO:0000225	N-acetylglucosaminylphosphatidylinositol deacetylase activity	23	0.00310219	1	0.55718	321.858	0.00310696	1	3.20305e-05	0.0103093	27	0.00659033	1	1	151.738	0.00659033	1	1	0.0070922	1	43/chr11:62457647-62458048	Pigl
GO Molecular Function.24	GO Molecular Function	GO:0008757	S-adenosylmethionine-dependent methyltransferase activity	24	0.00310385	1	0.53425	5.11784	0.976974	5	0.0100719	0.0515464	58	0.014922	1	1	4.24441	0.942416	4	143	0.0283688	0.027972	244/chr7:101905889-101906290,251/chr8:25597099-25597500,252/chr8:25601830-25602231,278/chr9:107312969-107313370,68/chr12:69537994-69538395	Hemk1,Nsd3,Tomt,Vcpkmt
GO Molecular Function.25	GO Molecular Function	GO:0004747	ribokinase activity	25	0.00320763	1	0.530029	311.261	0.00321273	1	3.3121e-05	0.0103093	27	0.00659033	1	1	151.738	0.00659033	1	1	0.0070922	1	193/chr5:31697960-31698361	Rbks
GO Molecular Function.26	GO Molecular Function	GO:0008134	transcription factor binding	26	0.00343221	1	0.545325	2.35426	5.52191	13	0.0569269	0.134021	13	0.000348285	1	0.110674	3.24572	3.69717	12	561	0.0851064	0.0213904	1/chr1:13372896-13373297,11/chr1:86525851-86526252,115/chr16:92801717-92802118,122/chr17:29489836-29490237,182/chr3:135608026-135608427,190/chr4:155235452-155235853,243/chr7:101361968-101362369,262/chr8:106059659-106060060,43/chr11:62457647-62458048,70/chr12:84175565-84175966,8/chr1:86442237-86442638,90/chr14:75834895-75835296,95/chr15:36792872-36793273	Arap1,Elmsan1,Ncoa2,Ncor1,Nfatc3,Nfkb1,Pim1,Ptma,Runx1,Ski,Tpt1,Ywhaz
GO Molecular Function.27	GO Molecular Function	GO:0043130	ubiquitin binding	27	0.00408984	1	0.625745	6.22595	0.642473	4	0.00662343	0.0412371	26	0.00534379	1	0.849046	5.72595	0.698574	4	106	0.0283688	0.0377359	109/chr16:18812121-18812522,111/chr16:32277261-32277662,190/chr4:155235452-155235853,193/chr5:31697960-31698361	Babam2,Faap20,Rnf168,Ufd1
GO Molecular Function.28	GO Molecular Function	GO:0016922	ligand-dependent nuclear receptor binding	28	0.00422123	1	0.622783	9.3592	0.32054	3	0.00330454	0.0309278	18	0.00051238	1	0.117591	18.9672	0.158168	3	24	0.0212766	0.125	1/chr1:13372896-13373297,215/chr6:113377625-113378026,43/chr11:62457647-62458048	Ncoa2,Ncor1,Tada3
GO Molecular Function.29	GO Molecular Function	GO:1990381	ubiquitin-specific protease binding	29	0.00518127	1	0.738063	18.8838	0.105911	2	0.00109186	0.0206186	25	0.004871	1	0.804883	18.9672	0.105445	2	16	0.0141844	0.125	145/chr19:33222467-33222868,54/chr11:86757775-86758176	Cltc,Pten
GO Molecular Function.30	GO Molecular Function	GO:0004536	deoxyribonuclease activity	30	0.00549904	1	0.757218	8.50376	0.352785	3	0.00363696	0.0309278	156	0.0741271	1	1	4.46287	0.448142	2	68	0.0141844	0.0294118	143/chr19:10203744-10204145,178/chr3:103802723-103803124,179/chr3:103809561-103809962	Dclre1b,Fen1
GO Molecular Function.31	GO Molecular Function	GO:0008276	protein methyltransferase activity	31	0.00579534	1	0.772275	5.63432	0.709935	4	0.00731891	0.0412371	65	0.0186844	1	1	5.35544	0.560178	3	85	0.0212766	0.0352941	251/chr8:25597099-25597500,252/chr8:25601830-25602231,278/chr9:107312969-107313370,68/chr12:69537994-69538395	Hemk1,Nsd3,Vcpkmt
GO Molecular Function.32	GO Molecular Function	GO:0042800	histone methyltransferase activity (H3-K4 specific)	32	0.00599576	1	0.774015	17.5071	0.114239	2	0.00117772	0.0206186	190	0.118106	1	1	7.98619	0.125216	1	19	0.0070922	0.0526316	251/chr8:25597099-25597500,252/chr8:25601830-25602231	Nsd3
GO Molecular Function.33	GO Molecular Function	GO:0046811	histone deacetylase inhibitor activity	33	0.00690484	1	0.86436	144.331	0.00692854	1	7.14282e-05	0.0103093	52	0.0131375	1	1	75.8688	0.0131807	1	2	0.0070922	0.5	190/chr4:155235452-155235853	Ski
GO Molecular Function.34	GO Molecular Function	GO:0070530	K63-linked polyubiquitin binding	34	0.00691018	1	0.839587	16.2616	0.122989	2	0.00126793	0.0206186	37	0.00834271	1	0.931452	14.4512	0.138397	2	21	0.0141844	0.0952381	111/chr16:32277261-32277662,190/chr4:155235452-155235853	Faap20,Rnf168
GO Molecular Function.35	GO Molecular Function	GO:0032182	ubiquitin-like protein binding	35	0.00718557	1	0.848103	5.29376	0.755606	4	0.00778975	0.0412371	39	0.00947537	1	1	4.8556	0.823791	4	125	0.0283688	0.032	109/chr16:18812121-18812522,111/chr16:32277261-32277662,190/chr4:155235452-155235853,193/chr5:31697960-31698361	Babam2,Faap20,Rnf168,Ufd1
GO Molecular Function.36	GO Molecular Function	GO:0016279	protein-lysine N-methyltransferase activity	36	0.00748718	1	0.859154	7.59567	0.394962	3	0.00407177	0.0309278	132	0.0527059	1	1	5.4192	0.369058	2	56	0.0141844	0.0357143	251/chr8:25597099-25597500,252/chr8:25601830-25602231,68/chr12:69537994-69538395	Nsd3,Vcpkmt
GO Molecular Function.37	GO Molecular Function	GO:0016702	oxidoreductase activity, acting on single donors with incorporation of molecular oxygen, incorporation of two atoms of oxygen	37	0.00789199	1	0.88113	15.1731	0.131812	2	0.00135889	0.0206186	232	0.158035	1	1	5.83606	0.171348	1	26	0.0070922	0.0384615	134/chr17:83985096-83985497,135/chr17:83990484-83990885	Haao
GO Molecular Function.38	GO Molecular Function	GO:0016701	oxidoreductase activity, acting on single donors with incorporation of molecular oxygen	38	0.00800477	1	0.870202	15.0611	0.132793	2	0.001369	0.0206186	239	0.16359	1	1	5.61991	0.177939	1	27	0.0070922	0.037037	134/chr17:83985096-83985497,135/chr17:83990484-83990885	Haao
GO Molecular Function.39	GO Molecular Function	GO:1990837	sequence-specific double-stranded DNA binding	39	0.00811047	1	0.859086	1.92856	8.29636	16	0.0855295	0.164948	6	5.34352e-05	0.220741	0.0367901	3.13265	5.1075	16	775	0.113475	0.0206452	1/chr1:13372896-13373297,105/chr15:100227571-100227972,107/chr15:103258365-103258766,109/chr16:18812121-18812522,115/chr16:92801717-92802118,170/chr3:30508107-30508508,171/chr3:31093938-31094339,182/chr3:135608026-135608427,185/chr4:45012035-45012436,239/chr7:73618197-73618598,255/chr8:84656639-84657040,258/chr8:94434290-94434691,262/chr8:106059659-106060060,36/chr11:53769573-53769974,57/chr11:96…	Atf1,Cdc45,Chd2,H3f3b,Hoxb5,Ier2,Irf1,Mecom,Ncoa2,Nfatc3,Nfe2,Nfkb1,Nlrc5,Runx1,Skil,Zbtb5
GO Molecular Function.40	GO Molecular Function	GO:0017108	5'-flap endonuclease activity	40	0.00903789	1	0.933388	110.15	0.00907856	1	9.35934e-05	0.0103093	94	0.0325232	1	1	30.3475	0.0329516	1	5	0.0070922	0.2	143/chr19:10203744-10204145	Fen1
GO Molecular Function.41	GO Molecular Function	GO:0004567	beta-mannosidase activity	41	0.00915372	1	0.922293	108.75	0.00919543	1	9.47983e-05	0.0103093	27	0.00659033	1	1	151.738	0.00659033	1	1	0.0070922	1	182/chr3:135608026-135608427	Manba
GO Molecular Function.42	GO Molecular Function	GO:0003730	mRNA 3'-UTR binding	42	0.00989517	1	0.97326	6.85111	0.437885	3	0.00451428	0.0309278	147	0.0631036	1	1	4.89476	0.4086	2	62	0.0141844	0.0322581	134/chr17:83985096-83985497,135/chr17:83990484-83990885,95/chr15:36792872-36793273	Pabpc1,Zfp36l2
GO Molecular Function.43	GO Molecular Function	GO:0051019	mitogen-activated protein kinase binding	43	0.0104854	1	1	13.0739	0.152976	2	0.00157707	0.0206186	59	0.015585	1	1	10.4647	0.191119	2	29	0.0141844	0.0689655	165/chr2:127335269-127335670,276/chr9:107280335-107280736	Dusp2,Mapkapk3
GO Molecular Function.44	GO Molecular Function	GO:0004523	RNA-DNA hybrid ribonuclease activity	44	0.0105296	1	0.988589	94.4743	0.0105849	1	0.000109122	0.0103093	94	0.0325232	1	1	30.3475	0.0329516	1	5	0.0070922	0.2	143/chr19:10203744-10204145	Fen1
GO Molecular Function.45	GO Molecular Function	GO:0003690	double-stranded DNA binding	45	0.0120076	1	1	1.84655	8.66483	16	0.0893282	0.164948	9	0.000153985	0.636114	0.0706793	2.8596	5.59519	16	849	0.113475	0.0188457	1/chr1:13372896-13373297,105/chr15:100227571-100227972,107/chr15:103258365-103258766,109/chr16:18812121-18812522,115/chr16:92801717-92802118,170/chr3:30508107-30508508,171/chr3:31093938-31094339,182/chr3:135608026-135608427,185/chr4:45012035-45012436,239/chr7:73618197-73618598,255/chr8:84656639-84657040,258/chr8:94434290-94434691,262/chr8:106059659-106060060,36/chr11:53769573-53769974,57/chr11:96…	Atf1,Cdc45,Chd2,H3f3b,Hoxb5,Ier2,Irf1,Mecom,Ncoa2,Nfatc3,Nfe2,Nfkb1,Nlrc5,Runx1,Skil,Zbtb5
GO Molecular Function.46	GO Molecular Function	GO:0042393	histone binding	46	0.0127175	1	1	3.62709	1.37851	5	0.0142115	0.0515464	104	0.0378141	1	1	3.17775	1.25875	4	191	0.0283688	0.0209424	11/chr1:86525851-86526252,111/chr16:32277261-32277662,239/chr7:73618197-73618598,62/chr11:116030602-116031003,8/chr1:86442237-86442638	Chd2,H3f3b,Ptma,Rnf168
GO Molecular Function.47	GO Molecular Function	GO:0019904	protein domain specific binding	47	0.0138798	1	1	1.97909	6.56867	13	0.0677183	0.134021	22	0.000887149	1	0.166582	2.7666	4.6989	13	713	0.0921986	0.0182328	1/chr1:13372896-13373297,107/chr15:103258365-103258766,145/chr19:33222467-33222868,171/chr3:31093938-31094339,187/chr4:102570183-102570584,190/chr4:155235452-155235853,215/chr6:113377625-113378026,276/chr9:107280335-107280736,30/chr11:5788673-5789074,43/chr11:62457647-62458048,54/chr11:86757775-86758176,92/chr15:8443688-8444089,95/chr15:36792872-36793273	Cltc,Dbnl,Dock3,Ncoa2,Ncor1,Nfe2,Nipbl,Pten,Sgip1,Ski,Skil,Tada3,Ywhaz
GO Molecular Function.48	GO Molecular Function	GO:0000976	transcription regulatory region sequence-specific DNA binding	48	0.0141527	1	1	1.85913	8.06827	15	0.0831781	0.154639	8	0.000115129	0.475597	0.0594496	3.07161	4.88343	15	741	0.106383	0.0202429	1/chr1:13372896-13373297,105/chr15:100227571-100227972,107/chr15:103258365-103258766,115/chr16:92801717-92802118,170/chr3:30508107-30508508,171/chr3:31093938-31094339,182/chr3:135608026-135608427,185/chr4:45012035-45012436,239/chr7:73618197-73618598,255/chr8:84656639-84657040,258/chr8:94434290-94434691,262/chr8:106059659-106060060,36/chr11:53769573-53769974,57/chr11:96310763-96311164,62/chr11:116…	Atf1,Chd2,H3f3b,Hoxb5,Ier2,Irf1,Mecom,Ncoa2,Nfatc3,Nfe2,Nfkb1,Nlrc5,Runx1,Skil,Zbtb5
GO Molecular Function.49	GO Molecular Function	GO:0036435	K48-linked polyubiquitin binding	49	0.0152666	1	1	65.0062	0.0153832	1	0.000158589	0.0103093	107	0.0389006	1	1	25.2896	0.0395419	1	6	0.0070922	0.166667	109/chr16:18812121-18812522	Ufd1
GO Molecular Function.50	GO Molecular Function	GO:0008168	methyltransferase activity	50	0.0160051	1	1	3.4197	1.46212	5	0.0150734	0.0515464	113	0.0422335	1	1	3.06541	1.30488	4	198	0.0283688	0.020202	244/chr7:101905889-101906290,251/chr8:25597099-25597500,252/chr8:25601830-25602231,278/chr9:107312969-107313370,68/chr12:69537994-69538395	Hemk1,Nsd3,Tomt,Vcpkmt
GO Molecular Function.51	GO Molecular Function	GO:1990405	protein antigen binding	51	0.0163983	1	1	60.4858	0.0165328	1	0.000170441	0.0103093	94	0.0325232	1	1	30.3475	0.0329516	1	5	0.0070922	0.2	117/chr17:20945314-20945715	Ppp2r1a
GO Molecular Function.52	GO Molecular Function	GO:0035925	mRNA 3'-UTR AU-rich region binding	52	0.0164281	1	1	10.3077	0.19403	2	0.00200031	0.0206186	158	0.0762983	1	1	12.6448	0.0790839	1	12	0.0070922	0.0833333	134/chr17:83985096-83985497,135/chr17:83990484-83990885	Zfp36l2
GO Molecular Function.53	GO Molecular Function	GO:0048256	flap endonuclease activity	53	0.0174765	1	1	56.7234	0.0176294	1	0.000181747	0.0103093	116	0.0452364	1	1	21.6768	0.0461323	1	7	0.0070922	0.142857	143/chr19:10203744-10204145	Fen1
GO Molecular Function.54	GO Molecular Function	GO:0016741	transferase activity, transferring one-carbon groups	54	0.0178932	1	1	3.32227	1.505	5	0.0155154	0.0515464	128	0.0497443	1	1	2.90407	1.37738	4	209	0.0283688	0.0191388	244/chr7:101905889-101906290,251/chr8:25597099-25597500,252/chr8:25601830-25602231,278/chr9:107312969-107313370,68/chr12:69537994-69538395	Hemk1,Nsd3,Tomt,Vcpkmt
GO Molecular Function.55	GO Molecular Function	GO:0019888	protein phosphatase regulator activity	55	0.0192691	1	1	5.32557	0.56332	3	0.00580742	0.0309278	56	0.0138779	1	1	5.98964	0.500865	3	76	0.0212766	0.0394737	117/chr17:20945314-20945715,14/chr1:133131255-133131656,75/chr12:110485753-110486154	Ppp1r15b,Ppp2r1a,Ppp2r5c
GO Molecular Function.56	GO Molecular Function	GO:0050265	RNA uridylyltransferase activity	56	0.0211281	1	1	46.8338	0.0213521	1	0.000220125	0.0103093	71	0.0196419	1	1	50.5792	0.019771	1	3	0.0070922	0.333333	188/chr4:108459711-108460112	Zcchc11
GO Molecular Function.57	GO Molecular Function	GO:0036033	mediator complex binding	57	0.0216968	1	1	45.5931	0.0219332	1	0.000226115	0.0103093	82	0.0261037	1	1	37.9344	0.0263613	1	4	0.0070922	0.25	92/chr15:8443688-8444089	Nipbl
GO Molecular Function.58	GO Molecular Function	GO:0017091	AU-rich element binding	58	0.0227588	1	1	8.65379	0.231113	2	0.0023826	0.0206186	232	0.158035	1	1	5.83606	0.171348	1	26	0.0070922	0.0384615	134/chr17:83985096-83985497,135/chr17:83990484-83990885	Zfp36l2
GO Molecular Function.59	GO Molecular Function	GO:0008198	ferrous iron binding	59	0.0231343	1	1	8.57762	0.233165	2	0.00240376	0.0206186	202	0.129702	1	1	7.2256	0.138397	1	21	0.0070922	0.0476191	134/chr17:83985096-83985497,135/chr17:83990484-83990885	Haao
GO Molecular Function.60	GO Molecular Function	GO:0008170	N-methyltransferase activity	60	0.0232715	1	1	4.95075	0.605969	3	0.00624711	0.0309278	184	0.108218	1	1	3.5703	0.560178	2	85	0.0141844	0.0235294	251/chr8:25597099-25597500,252/chr8:25601830-25602231,68/chr12:69537994-69538395	Nsd3,Vcpkmt
GO Molecular Function.61	GO Molecular Function	GO:0030375	thyroid hormone receptor coactivator activity	61	0.0235286	1	1	42.0046	0.0238069	1	0.000245432	0.0103093	82	0.0261037	1	1	37.9344	0.0263613	1	4	0.0070922	0.25	1/chr1:13372896-13373297	Ncoa2
GO Molecular Function.62	GO Molecular Function	GO:0004518	nuclease activity	62	0.0240253	1	1	3.67942	1.08713	4	0.0112075	0.0412371	226	0.148869	1	1	2.25353	1.33125	3	202	0.0212766	0.0148515	143/chr19:10203744-10204145,178/chr3:103802723-103803124,179/chr3:103809561-103809962,209/chr5:147429913-147430314	Dclre1b,Fen1,Pan3
GO Molecular Function.63	GO Molecular Function	GO:0010861	thyroid hormone receptor activator activity	63	0.024121	1	1	40.9608	0.0244136	1	0.000251686	0.0103093	94	0.0325232	1	1	30.3475	0.0329516	1	5	0.0070922	0.2	1/chr1:13372896-13373297	Ncoa2
GO Molecular Function.64	GO Molecular Function	GO:0003678	DNA helicase activity	64	0.0241634	1	1	8.37804	0.238719	2	0.00246102	0.0206186	89	0.0312676	1	1	7.2256	0.276794	2	42	0.0141844	0.0476191	109/chr16:18812121-18812522,163/chr2:119477589-119477990	Cdc45,Ino80
GO Molecular Function.65	GO Molecular Function	GO:0043565	sequence-specific DNA binding	65	0.0242201	1	1	1.63576	11.0041	18	0.113444	0.185567	7	7.69035e-05	0.317688	0.0453841	2.69945	7.03847	19	1068	0.134752	0.0177903	1/chr1:13372896-13373297,105/chr15:100227571-100227972,107/chr15:103258365-103258766,109/chr16:18812121-18812522,115/chr16:92801717-92802118,170/chr3:30508107-30508508,171/chr3:31093938-31094339,182/chr3:135608026-135608427,185/chr4:45012035-45012436,20/chr10:13966731-13967132,239/chr7:73618197-73618598,255/chr8:84656639-84657040,258/chr8:94434290-94434691,262/chr8:106059659-106060060,36/chr11:53…	Atf1,Cdc45,Chd2,H3f3b,Hivep2,Hoxb4,Hoxb5,Ier2,Irf1,Mecom,Ncoa2,Ncor1,Nfatc3,Nfe2,Nfkb1,Nlrc5,Runx1,Skil,Zbtb5
GO Molecular Function.66	GO Molecular Function	GO:0051800	phosphatidylinositol-3,4-bisphosphate 3-phosphatase activity	66	0.0243934	1	1	40.4978	0.0246927	1	0.000254564	0.0103093	27	0.00659033	1	1	151.738	0.00659033	1	1	0.0070922	1	145/chr19:33222467-33222868	Pten
GO Molecular Function.67	GO Molecular Function	GO:0016314	phosphatidylinositol-3,4,5-trisphosphate 3-phosphatase activity	66	0.0243934	1	1	40.4978	0.0246927	1	0.000254564	0.0103093	27	0.00659033	1	1	151.738	0.00659033	1	1	0.0070922	1	145/chr19:33222467-33222868	Pten
GO Molecular Function.68	GO Molecular Function	GO:0051717	inositol-1,3,4,5-tetrakisphosphate 3-phosphatase activity	66	0.0243934	1	1	40.4978	0.0246927	1	0.000254564	0.0103093	27	0.00659033	1	1	151.738	0.00659033	1	1	0.0070922	1	145/chr19:33222467-33222868	Pten
GO Molecular Function.69	GO Molecular Function	GO:0097621	monoamine oxidase activity	69	0.0258128	1	1	38.2435	0.0261482	1	0.000269569	0.0103093	27	0.00659033	1	1	151.738	0.00659033	1	1	0.0070922	1	145/chr19:33222467-33222868	Rnls
GO Molecular Function.70	GO Molecular Function	GO:0043021	ribonucleoprotein complex binding	70	0.0270751	1	1	4.66631	0.642906	3	0.0066279	0.0309278	266	0.211391	1	1	2.33442	0.856742	2	130	0.0141844	0.0153846	122/chr17:29489836-29490237,251/chr8:25597099-25597500,252/chr8:25601830-25602231	Letm2,Pim1
GO Molecular Function.71	GO Molecular Function	GO:0052743	inositol tetrakisphosphate phosphatase activity	71	0.0273336	1	1	36.0879	0.0277101	1	0.000285671	0.0103093	71	0.0196419	1	1	50.5792	0.019771	1	3	0.0070922	0.333333	145/chr19:33222467-33222868	Pten
GO Molecular Function.72	GO Molecular Function	GO:0000977	RNA polymerase II regulatory region sequence-specific DNA binding	72	0.0289676	1	1	1.79002	7.26247	13	0.0748708	0.134021	14	0.000409162	1	0.120732	3.00699	4.32325	13	656	0.0921986	0.0198171	1/chr1:13372896-13373297,105/chr15:100227571-100227972,115/chr16:92801717-92802118,170/chr3:30508107-30508508,171/chr3:31093938-31094339,182/chr3:135608026-135608427,185/chr4:45012035-45012436,255/chr8:84656639-84657040,258/chr8:94434290-94434691,262/chr8:106059659-106060060,36/chr11:53769573-53769974,57/chr11:96310763-96311164,62/chr11:116030602-116031003	Atf1,H3f3b,Hoxb5,Ier2,Irf1,Mecom,Ncoa2,Nfatc3,Nfkb1,Nlrc5,Runx1,Skil,Zbtb5
GO Molecular Function.73	GO Molecular Function	GO:0018024	histone-lysine N-methyltransferase activity	73	0.0293026	1	1	7.54393	0.265114	2	0.00273313	0.0206186	291	0.252655	1	1	3.44858	0.289974	1	44	0.0070922	0.0227273	251/chr8:25597099-25597500,252/chr8:25601830-25602231	Nsd3
GO Molecular Function.74	GO Molecular Function	GO:0001012	RNA polymerase II regulatory region DNA binding	74	0.0296775	1	1	1.78387	7.28753	13	0.0751291	0.134021	16	0.000427173	1	0.110291	2.99331	4.34302	13	659	0.0921986	0.0197269	1/chr1:13372896-13373297,105/chr15:100227571-100227972,115/chr16:92801717-92802118,170/chr3:30508107-30508508,171/chr3:31093938-31094339,182/chr3:135608026-135608427,185/chr4:45012035-45012436,255/chr8:84656639-84657040,258/chr8:94434290-94434691,262/chr8:106059659-106060060,36/chr11:53769573-53769974,57/chr11:96310763-96311164,62/chr11:116030602-116031003	Atf1,H3f3b,Hoxb5,Ier2,Irf1,Mecom,Ncoa2,Nfatc3,Nfkb1,Nlrc5,Runx1,Skil,Zbtb5
GO Molecular Function.75	GO Molecular Function	GO:0032051	clathrin light chain binding	75	0.0297147	1	1	33.1561	0.0301604	1	0.000310932	0.0103093	107	0.0389006	1	1	25.2896	0.0395419	1	6	0.0070922	0.166667	54/chr11:86757775-86758176	Cltc
GO Molecular Function.76	GO Molecular Function	GO:0010997	anaphase-promoting complex binding	76	0.0315219	1	1	31.2265	0.0320241	1	0.000330145	0.0103093	107	0.0389006	1	1	25.2896	0.0395419	1	6	0.0070922	0.166667	145/chr19:33222467-33222868	Pten
GO Molecular Function.77	GO Molecular Function	GO:0019208	phosphatase regulator activity	77	0.03284	1	1	4.32334	0.693908	3	0.00715369	0.0309278	74	0.0198625	1	1	5.23233	0.573358	3	87	0.0212766	0.0344828	117/chr17:20945314-20945715,14/chr1:133131255-133131656,75/chr12:110485753-110486154	Ppp1r15b,Ppp2r1a,Ppp2r5c
GO Molecular Function.78	GO Molecular Function	GO:0030374	ligand-dependent nuclear receptor transcription coactivator activity	78	0.0330088	1	1	7.06731	0.282993	2	0.00291745	0.0206186	106	0.0384323	1	1	6.45692	0.309745	2	47	0.0141844	0.0425532	1/chr1:13372896-13373297,215/chr6:113377625-113378026	Ncoa2,Tada3
GO Molecular Function.79	GO Molecular Function	GO:0000980	RNA polymerase II distal enhancer sequence-specific DNA binding	79	0.0340081	1	1	4.2635	0.703647	3	0.0072541	0.0309278	57	0.0148764	1	1	5.83606	0.514045	3	78	0.0212766	0.0384615	182/chr3:135608026-135608427,57/chr11:96310763-96311164,62/chr11:116030602-116031003	H3f3b,Hoxb5,Nfkb1
GO Molecular Function.80	GO Molecular Function	GO:0070569	uridylyltransferase activity	80	0.0369621	1	1	26.5567	0.0376553	1	0.000388198	0.0103093	116	0.0452364	1	1	21.6768	0.0461323	1	7	0.0070922	0.142857	188/chr4:108459711-108460112	Zcchc11
GO Molecular Function.81	GO Molecular Function	GO:0004114	3',5'-cyclic-nucleotide phosphodiesterase activity	81	0.0373701	1	1	6.59974	0.303042	2	0.00312415	0.0206186	44	0.0117151	1	1	12.139	0.164758	2	25	0.0141844	0.08	187/chr4:102570183-102570584,243/chr7:101361968-101362369	Gm45837,Pde4b
GO Molecular Function.82	GO Molecular Function	GO:0004112	cyclic-nucleotide phosphodiesterase activity	82	0.0379536	1	1	6.54336	0.305653	2	0.00315106	0.0206186	50	0.0126371	1	1	11.6721	0.171348	2	26	0.0141844	0.0769231	187/chr4:102570183-102570584,243/chr7:101361968-101362369	Gm45837,Pde4b
GO Molecular Function.83	GO Molecular Function	GO:0004691	cAMP-dependent protein kinase activity	83	0.0380603	1	1	25.7761	0.0387957	1	0.000399956	0.0103093	82	0.0261037	1	1	37.9344	0.0263613	1	4	0.0070922	0.25	241/chr7:75655260-75655661	Akap13
GO Molecular Function.84	GO Molecular Function	GO:0016888	endodeoxyribonuclease activity, producing 5'-phosphomonoesters	84	0.0380848	1	1	25.7591	0.0388212	1	0.000400218	0.0103093	158	0.0762983	1	1	12.6448	0.0790839	1	12	0.0070922	0.0833333	143/chr19:10203744-10204145	Fen1
GO Molecular Function.85	GO Molecular Function	GO:0016788	hydrolase activity, acting on ester bonds	85	0.0382189	1	1	1.89697	5.27158	10	0.0543462	0.103093	129	0.0501241	1	1	1.88885	4.7648	9	723	0.0638298	0.0124481	117/chr17:20945314-20945715,143/chr19:10203744-10204145,145/chr19:33222467-33222868,165/chr2:127335269-127335670,178/chr3:103802723-103803124,179/chr3:103809561-103809962,187/chr4:102570183-102570584,209/chr5:147429913-147430314,243/chr7:101361968-101362369,250/chr7:135597205-135597606	Dclre1b,Dusp2,Fen1,Gm45837,Pan3,Pde4b,Ppp2r1a,Pten,Ptpre
GO Molecular Function.86	GO Molecular Function	GO:0070087	chromo shadow domain binding	86	0.0392616	1	1	24.972	0.0400448	1	0.000412833	0.0103093	94	0.0325232	1	1	30.3475	0.0329516	1	5	0.0070922	0.2	92/chr15:8443688-8444089	Nipbl
GO Molecular Function.87	GO Molecular Function	GO:0051015	actin filament binding	87	0.0397901	1	1	3.13078	1.27764	4	0.0131715	0.0412371	78	0.0233753	1	1	3.70092	1.08081	4	164	0.0283688	0.0243902	215/chr6:113377625-113378026,30/chr11:5788673-5789074,74/chr12:105021740-105022141,89/chr14:75179334-75179735	Arpc4,Dbnl,Lcp1,Syne3
GO Molecular Function.88	GO Molecular Function	GO:0005085	guanyl-nucleotide exchange factor activity	88	0.0412857	1	1	2.65131	1.88586	5	0.0194419	0.0515464	48	0.0123397	1	1	3.64754	1.37079	5	208	0.035461	0.0240385	241/chr7:75655260-75655661,244/chr7:101905889-101906290,270/chr9:64789796-64790197,276/chr9:107280335-107280736,86/chr14:60736866-60737267	Akap13,Dennd4a,Dock3,Lamtor1,Spata13
GO Molecular Function.89	GO Molecular Function	GO:0032555	purine ribonucleotide binding	89	0.0438624	1	1	1.48394	13.4777	20	0.138945	0.206186	42	0.0112383	1	1	1.70037	12.3503	21	1874	0.148936	0.011206	110/chr16:30587374-30587775,115/chr16:92801717-92802118,122/chr17:29489836-29490237,141/chr19:5803189-5803590,163/chr2:119477589-119477990,178/chr3:103802723-103803124,187/chr4:102570183-102570584,19/chr10:7680823-7681224,193/chr5:31697960-31698361,196/chr5:65919397-65919798,209/chr5:147429913-147430314,239/chr7:73618197-73618598,250/chr7:135597205-135597606,258/chr8:94434290-94434691,270/chr9:64…	Cdk17,Cdkl3,Chd2,Hipk1,Hspa4,Ino80,Lats1,Lsg1,Map2k3,Mapkapk3,Mki67,Nlrc5,Pan3,Pde4b,Pim1,Rab11a,Rbks,Rhoh,Runx1,Scyl1,Ube2b
GO Molecular Function.90	GO Molecular Function	GO:0017076	purine nucleotide binding	90	0.0444642	1	1	1.48166	13.4984	20	0.139159	0.206186	45	0.0118209	1	1	1.69224	12.4096	21	1883	0.148936	0.0111524	110/chr16:30587374-30587775,115/chr16:92801717-92802118,122/chr17:29489836-29490237,141/chr19:5803189-5803590,163/chr2:119477589-119477990,178/chr3:103802723-103803124,187/chr4:102570183-102570584,19/chr10:7680823-7681224,193/chr5:31697960-31698361,196/chr5:65919397-65919798,209/chr5:147429913-147430314,239/chr7:73618197-73618598,250/chr7:135597205-135597606,258/chr8:94434290-94434691,270/chr9:64…	Cdk17,Cdkl3,Chd2,Hipk1,Hspa4,Ino80,Lats1,Lsg1,Map2k3,Mapkapk3,Mki67,Nlrc5,Pan3,Pde4b,Pim1,Rab11a,Rbks,Rhoh,Runx1,Scyl1,Ube2b
GO Molecular Function.91	GO Molecular Function	GO:0003682	chromatin binding	91	0.0453471	1	1	1.84051	5.43327	10	0.0560131	0.103093	24	0.00403761	1	0.694974	2.7096	3.69058	10	560	0.070922	0.0178571	1/chr1:13372896-13373297,109/chr16:18812121-18812522,111/chr16:32277261-32277662,171/chr3:31093938-31094339,182/chr3:135608026-135608427,190/chr4:155235452-155235853,262/chr8:106059659-106060060,62/chr11:116030602-116031003,82/chr14:31251430-31251831,92/chr15:8443688-8444089	Bap1,Cdc45,H3f3b,Ncoa2,Nfatc3,Nfkb1,Nipbl,Rnf168,Ski,Skil
GO Molecular Function.92	GO Molecular Function	GO:0043167	ion binding	92	0.0458291	1	1	1.20747	42.2369	51	0.435432	0.525773	17	0.000449471	1	0.109221	1.47689	39.2717	58	5959	0.411347	0.00973318	106/chr15:100738088-100738489,110/chr16:30587374-30587775,111/chr16:32277261-32277662,113/chr16:42874806-42875207,115/chr16:92801717-92802118,122/chr17:29489836-29490237,134/chr17:83985096-83985497,135/chr17:83990484-83990885,141/chr19:5803189-5803590,143/chr19:10203744-10204145,145/chr19:33222467-33222868,163/chr2:119477589-119477990,170/chr3:30508107-30508508,178/chr3:103802723-103803124,183/ch…	Adgrg1,Akap13,Arap1,Cacna1a,Cdk17,Cdkl3,Chd2,Cpb2,Faap20,Fen1,Galnt6,Gap43,Glrx5,Gm45837,Haao,Hipk1,Hivep2,Hspa4,Ino80,Lats1,Lcp1,Lsg1,Map2k3,Mapkapk3,Mecom,Mki67,Nanos3,Nlrc5,Nsd3,Pan3,Pde4b,Phf20l1,Phf7,Pim1,Pitpnc1,Pten,Rab11a,Rbks,Rhoh,Rnf168,Rnls,Runx1,Scyl1,Sgip1,Sh3glb1,Ski,Stt3a,Tpt1,Ube2b,Unk,Zbtb20,Zbtb5,Zc3h4,Zcchc11,Zfp36l2,Zfp868,Zswim4,Zzef1
GO Molecular Function.93	GO Molecular Function	GO:0008526	phosphatidylinositol transporter activity	93	0.0460054	1	1	21.2378	0.0470859	1	0.000485421	0.0103093	116	0.0452364	1	1	21.6768	0.0461323	1	7	0.0070922	0.142857	60/chr11:107416954-107417355	Pitpnc1
GO Molecular Function.94	GO Molecular Function	GO:0009931	calcium-dependent protein serine/threonine kinase activity	94	0.0471102	1	1	20.728	0.048244	1	0.000497361	0.0103093	150	0.0701673	1	1	13.7943	0.0724936	1	11	0.0070922	0.0909091	276/chr9:107280335-107280736	Mapkapk3
GO Molecular Function.95	GO Molecular Function	GO:0032553	ribonucleotide binding	95	0.0473583	1	1	1.4711	13.5953	20	0.140157	0.206186	46	0.0121549	1	1	1.68776	12.4425	21	1888	0.148936	0.0111229	110/chr16:30587374-30587775,115/chr16:92801717-92802118,122/chr17:29489836-29490237,141/chr19:5803189-5803590,163/chr2:119477589-119477990,178/chr3:103802723-103803124,187/chr4:102570183-102570584,19/chr10:7680823-7681224,193/chr5:31697960-31698361,196/chr5:65919397-65919798,209/chr5:147429913-147430314,239/chr7:73618197-73618598,250/chr7:135597205-135597606,258/chr8:94434290-94434691,270/chr9:64…	Cdk17,Cdkl3,Chd2,Hipk1,Hspa4,Ino80,Lats1,Lsg1,Map2k3,Mapkapk3,Mki67,Nlrc5,Pan3,Pde4b,Pim1,Rab11a,Rbks,Rhoh,Runx1,Scyl1,Ube2b
GO Molecular Function.96	GO Molecular Function	GO:0031702	type 1 angiotensin receptor binding	96	0.04759	1	1	20.5139	0.0487474	1	0.00050255	0.0103093	131	0.0515306	1	1	18.9672	0.0527226	1	8	0.0070922	0.125	243/chr7:101361968-101362369	Arap1
GO Molecular Function.97	GO Molecular Function	GO:0070404	NADH binding	97	0.0489774	1	1	19.9185	0.0502045	1	0.000517572	0.0103093	71	0.0196419	1	1	50.5792	0.019771	1	3	0.0070922	0.333333	145/chr19:33222467-33222868	Rnls
GO Molecular Function.98	GO Molecular Function	GO:0010857	calcium-dependent protein kinase activity	98	0.0492477	1	1	19.8065	0.0504886	1	0.000520501	0.0103093	158	0.0762983	1	1	12.6448	0.0790839	1	12	0.0070922	0.0833333	276/chr9:107280335-107280736	Mapkapk3
GO Molecular Function.99	GO Molecular Function	GO:0031701	angiotensin receptor binding	99	0.0523737	1	1	18.5942	0.0537801	1	0.000554434	0.0103093	135	0.0577837	1	1	16.8597	0.0593129	1	9	0.0070922	0.111111	243/chr7:101361968-101362369	Arap1
GO Molecular Function.100	GO Molecular Function	GO:0042054	histone methyltransferase activity	100	0.054912	1	1	5.31966	0.375964	2	0.00387592	0.0206186	315	0.309789	1	1	2.7096	0.369058	1	56	0.0070922	0.0178571	251/chr8:25597099-25597500,252/chr8:25601830-25602231	Nsd3
GO Molecular Function.101	GO Molecular Function	GO:0008138	protein tyrosine/serine/threonine phosphatase activity	101	0.0562988	1	1	5.24481	0.381329	2	0.00393123	0.0206186	89	0.0312676	1	1	7.2256	0.276794	2	42	0.0141844	0.0476191	145/chr19:33222467-33222868,165/chr2:127335269-127335670	Dusp2,Pten
GO Molecular Function.102	GO Molecular Function	GO:0005078	MAP-kinase scaffold activity	102	0.0578035	1	1	16.8002	0.0595232	1	0.000613641	0.0103093	116	0.0452364	1	1	21.6768	0.0461323	1	7	0.0070922	0.142857	241/chr7:75655260-75655661	Akap13
GO Molecular Function.103	GO Molecular Function	GO:0003729	mRNA binding	103	0.0578131	1	1	2.76377	1.4473	4	0.0149206	0.0412371	217	0.138173	1	1	2.33442	1.28511	3	195	0.0212766	0.0153846	134/chr17:83985096-83985497,135/chr17:83990484-83990885,62/chr11:116030602-116031003,95/chr15:36792872-36793273	Pabpc1,Unk,Zfp36l2
GO Molecular Function.104	GO Molecular Function	GO:0035639	purine ribonucleoside triphosphate binding	104	0.0582476	1	1	1.45432	13.0646	19	0.134686	0.195876	61	0.017443	1	1	1.65472	12.0867	20	1834	0.141844	0.0109051	110/chr16:30587374-30587775,115/chr16:92801717-92802118,122/chr17:29489836-29490237,141/chr19:5803189-5803590,163/chr2:119477589-119477990,178/chr3:103802723-103803124,19/chr10:7680823-7681224,193/chr5:31697960-31698361,196/chr5:65919397-65919798,209/chr5:147429913-147430314,239/chr7:73618197-73618598,250/chr7:135597205-135597606,258/chr8:94434290-94434691,270/chr9:64789796-64790197,276/chr9:1072…	Cdk17,Cdkl3,Chd2,Hipk1,Hspa4,Ino80,Lats1,Lsg1,Map2k3,Mapkapk3,Mki67,Nlrc5,Pan3,Pim1,Rab11a,Rbks,Rhoh,Runx1,Scyl1,Ube2b
GO Molecular Function.105	GO Molecular Function	GO:0003700	transcription factor activity, sequence-specific DNA binding	105	0.0609522	1	1	1.48707	11.4319	17	0.117855	0.175258	19	0.000609184	1	0.132449	2.36065	7.62501	18	1157	0.12766	0.0155575	105/chr15:100227571-100227972,107/chr15:103258365-103258766,113/chr16:42874806-42875207,115/chr16:92801717-92802118,170/chr3:30508107-30508508,171/chr3:31093938-31094339,182/chr3:135608026-135608427,185/chr4:45012035-45012436,20/chr10:13966731-13967132,243/chr7:101361968-101362369,255/chr8:84656639-84657040,262/chr8:106059659-106060060,36/chr11:53769573-53769974,43/chr11:62457647-62458048,57/chr1…	Arap1,Atf1,Elmsan1,Hivep2,Hoxb4,Hoxb5,Ier2,Irf1,Irf9,Mecom,Ncor1,Nfatc3,Nfe2,Nfkb1,Runx1,Skil,Zbtb20,Zbtb5
GO Molecular Function.106	GO Molecular Function	GO:0003684	damaged DNA binding	106	0.0611616	1	1	5.00266	0.399788	2	0.00412152	0.0206186	319	0.31888	1	1	2.61617	0.382239	1	58	0.0070922	0.0172414	178/chr3:103802723-103803124,179/chr3:103809561-103809962	Dclre1b
GO Molecular Function.107	GO Molecular Function	GO:0032550	purine ribonucleoside binding	107	0.0614225	1	1	1.4449	13.1497	19	0.135564	0.195876	62	0.0180087	1	1	1.64932	12.1262	20	1840	0.141844	0.0108696	110/chr16:30587374-30587775,115/chr16:92801717-92802118,122/chr17:29489836-29490237,141/chr19:5803189-5803590,163/chr2:119477589-119477990,178/chr3:103802723-103803124,19/chr10:7680823-7681224,193/chr5:31697960-31698361,196/chr5:65919397-65919798,209/chr5:147429913-147430314,239/chr7:73618197-73618598,250/chr7:135597205-135597606,258/chr8:94434290-94434691,270/chr9:64789796-64790197,276/chr9:1072…	Cdk17,Cdkl3,Chd2,Hipk1,Hspa4,Ino80,Lats1,Lsg1,Map2k3,Mapkapk3,Mki67,Nlrc5,Pan3,Pim1,Rab11a,Rbks,Rhoh,Runx1,Scyl1,Ube2b
GO Molecular Function.108	GO Molecular Function	GO:0001883	purine nucleoside binding	108	0.0617546	1	1	1.44394	13.1584	19	0.135654	0.195876	63	0.0182969	1	1	1.64664	12.146	20	1843	0.141844	0.0108519	110/chr16:30587374-30587775,115/chr16:92801717-92802118,122/chr17:29489836-29490237,141/chr19:5803189-5803590,163/chr2:119477589-119477990,178/chr3:103802723-103803124,19/chr10:7680823-7681224,193/chr5:31697960-31698361,196/chr5:65919397-65919798,209/chr5:147429913-147430314,239/chr7:73618197-73618598,250/chr7:135597205-135597606,258/chr8:94434290-94434691,270/chr9:64789796-64790197,276/chr9:1072…	Cdk17,Cdkl3,Chd2,Hipk1,Hspa4,Ino80,Lats1,Lsg1,Map2k3,Mapkapk3,Mki67,Nlrc5,Pan3,Pim1,Rab11a,Rbks,Rhoh,Runx1,Scyl1,Ube2b
GO Molecular Function.109	GO Molecular Function	GO:0032549	ribonucleoside binding	109	0.0618329	1	1	1.44372	13.1605	19	0.135675	0.195876	63	0.0182969	1	1	1.64664	12.146	20	1843	0.141844	0.0108519	110/chr16:30587374-30587775,115/chr16:92801717-92802118,122/chr17:29489836-29490237,141/chr19:5803189-5803590,163/chr2:119477589-119477990,178/chr3:103802723-103803124,19/chr10:7680823-7681224,193/chr5:31697960-31698361,196/chr5:65919397-65919798,209/chr5:147429913-147430314,239/chr7:73618197-73618598,250/chr7:135597205-135597606,258/chr8:94434290-94434691,270/chr9:64789796-64790197,276/chr9:1072…	Cdk17,Cdkl3,Chd2,Hipk1,Hspa4,Ino80,Lats1,Lsg1,Map2k3,Mapkapk3,Mki67,Nlrc5,Pan3,Pim1,Rab11a,Rbks,Rhoh,Runx1,Scyl1,Ube2b
GO Molecular Function.110	GO Molecular Function	GO:0001205	transcriptional activator activity, RNA polymerase II distal enhancer sequence-specific binding	110	0.0618798	1	1	4.96932	0.402469	2	0.00414917	0.0206186	80	0.0247065	1	1	8.20203	0.243842	2	37	0.0141844	0.054054	182/chr3:135608026-135608427,57/chr11:96310763-96311164	Hoxb5,Nfkb1
GO Molecular Function.111	GO Molecular Function	GO:0000166	nucleotide binding	111	0.061975	1	1	1.40967	14.8971	21	0.153579	0.216495	77	0.0211477	1	1	1.57687	13.9517	22	2117	0.156028	0.0103921	110/chr16:30587374-30587775,115/chr16:92801717-92802118,122/chr17:29489836-29490237,141/chr19:5803189-5803590,145/chr19:33222467-33222868,163/chr2:119477589-119477990,178/chr3:103802723-103803124,187/chr4:102570183-102570584,19/chr10:7680823-7681224,193/chr5:31697960-31698361,196/chr5:65919397-65919798,209/chr5:147429913-147430314,239/chr7:73618197-73618598,250/chr7:135597205-135597606,258/chr8:9…	Cdk17,Cdkl3,Chd2,Hipk1,Hspa4,Ino80,Lats1,Lsg1,Map2k3,Mapkapk3,Mki67,Nlrc5,Pan3,Pde4b,Pim1,Rab11a,Rbks,Rhoh,Rnls,Runx1,Scyl1,Ube2b
GO Molecular Function.112	GO Molecular Function	GO:0001882	nucleoside binding	112	0.0629757	1	1	1.44046	13.1902	19	0.135981	0.195876	68	0.0190832	1	1	1.63952	12.1987	20	1851	0.141844	0.010805	110/chr16:30587374-30587775,115/chr16:92801717-92802118,122/chr17:29489836-29490237,141/chr19:5803189-5803590,163/chr2:119477589-119477990,178/chr3:103802723-103803124,19/chr10:7680823-7681224,193/chr5:31697960-31698361,196/chr5:65919397-65919798,209/chr5:147429913-147430314,239/chr7:73618197-73618598,250/chr7:135597205-135597606,258/chr8:94434290-94434691,270/chr9:64789796-64790197,276/chr9:1072…	Cdk17,Cdkl3,Chd2,Hipk1,Hspa4,Ino80,Lats1,Lsg1,Map2k3,Mapkapk3,Mki67,Nlrc5,Pan3,Pim1,Rab11a,Rbks,Rhoh,Runx1,Scyl1,Ube2b
GO Molecular Function.113	GO Molecular Function	GO:0043022	ribosome binding	113	0.0630006	1	1	4.91844	0.406633	2	0.00419209	0.0206186	321	0.323381	1	1	2.57182	0.388829	1	59	0.0070922	0.0169491	251/chr8:25597099-25597500,252/chr8:25601830-25602231	Letm2
GO Molecular Function.114	GO Molecular Function	GO:0001047	core promoter binding	114	0.0633145	1	1	2.34423	2.1329	5	0.0219886	0.0515464	36	0.00769023	1	0.882454	4.10102	1.21921	5	185	0.035461	0.027027	115/chr16:92801717-92802118,239/chr7:73618197-73618598,258/chr8:94434290-94434691,62/chr11:116030602-116031003,84/chr14:55604123-55604524	Chd2,H3f3b,Irf9,Nlrc5,Runx1
GO Molecular Function.115	GO Molecular Function	GO:0022848	acetylcholine-gated cation-selective channel activity	115	0.0634272	1	1	15.2658	0.0655059	1	0.000675318	0.0103093	181	0.100424	1	1	9.4836	0.105445	1	16	0.0070922	0.0625	196/chr5:65919397-65919798	Chrna9
GO Molecular Function.116	GO Molecular Function	GO:0033613	activating transcription factor binding	116	0.063699	1	1	3.29573	0.910269	3	0.00938421	0.0309278	164	0.0779295	1	1	4.33536	0.461323	2	70	0.0141844	0.0285714	11/chr1:86525851-86526252,43/chr11:62457647-62458048,8/chr1:86442237-86442638	Ncor1,Ptma
GO Molecular Function.117	GO Molecular Function	GO:0032559	adenyl ribonucleotide binding	117	0.0647783	1	1	1.47509	11.5247	17	0.118812	0.175258	43	0.0115663	1	1	1.78983	10.0568	18	1526	0.12766	0.0117955	115/chr16:92801717-92802118,122/chr17:29489836-29490237,141/chr19:5803189-5803590,163/chr2:119477589-119477990,178/chr3:103802723-103803124,187/chr4:102570183-102570584,19/chr10:7680823-7681224,193/chr5:31697960-31698361,209/chr5:147429913-147430314,239/chr7:73618197-73618598,250/chr7:135597205-135597606,258/chr8:94434290-94434691,276/chr9:107280335-107280736,28/chr10:93124420-93124821,33/chr11:5…	Cdk17,Cdkl3,Chd2,Hipk1,Hspa4,Ino80,Lats1,Map2k3,Mapkapk3,Mki67,Nlrc5,Pan3,Pde4b,Pim1,Rbks,Runx1,Scyl1,Ube2b
GO Molecular Function.118	GO Molecular Function	GO:1901611	phosphatidylglycerol binding	118	0.0653866	1	1	14.7932	0.0675987	1	0.000696894	0.0103093	150	0.0701673	1	1	13.7943	0.0724936	1	11	0.0070922	0.0909091	60/chr11:107416954-107417355	Pitpnc1
GO Molecular Function.119	GO Molecular Function	GO:0030554	adenyl nucleotide binding	119	0.065531	1	1	1.47281	11.5425	17	0.118995	0.175258	47	0.0121557	1	1	1.78049	10.1096	18	1534	0.12766	0.011734	115/chr16:92801717-92802118,122/chr17:29489836-29490237,141/chr19:5803189-5803590,163/chr2:119477589-119477990,178/chr3:103802723-103803124,187/chr4:102570183-102570584,19/chr10:7680823-7681224,193/chr5:31697960-31698361,209/chr5:147429913-147430314,239/chr7:73618197-73618598,250/chr7:135597205-135597606,258/chr8:94434290-94434691,276/chr9:107280335-107280736,28/chr10:93124420-93124821,33/chr11:5…	Cdk17,Cdkl3,Chd2,Hipk1,Hspa4,Ino80,Lats1,Map2k3,Mapkapk3,Mki67,Nlrc5,Pan3,Pde4b,Pim1,Rbks,Runx1,Scyl1,Ube2b
GO Molecular Function.120	GO Molecular Function	GO:0004674	protein serine/threonine kinase activity	120	0.0668322	1	1	1.96287	3.5662	7	0.0367649	0.072165	88	0.0307064	1	1	2.34473	2.98542	7	453	0.0496454	0.0154525	122/chr17:29489836-29490237,178/chr3:103802723-103803124,19/chr10:7680823-7681224,241/chr7:75655260-75655661,276/chr9:107280335-107280736,33/chr11:52000141-52000542,42/chr11:60935419-60935820	Akap13,Cdkl3,Hipk1,Lats1,Map2k3,Mapkapk3,Pim1
GO Molecular Function.121	GO Molecular Function	GO:0003688	DNA replication origin binding	121	0.0672492	1	1	14.3694	0.0695922	1	0.000717446	0.0103093	167	0.0823892	1	1	11.6721	0.0856742	1	13	0.0070922	0.0769231	109/chr16:18812121-18812522	Cdc45
GO Molecular Function.122	GO Molecular Function	GO:0004438	phosphatidylinositol-3-phosphatase activity	122	0.0709063	1	1	13.6021	0.0735178	1	0.000757916	0.0103093	135	0.0577837	1	1	16.8597	0.0593129	1	9	0.0070922	0.111111	145/chr19:33222467-33222868	Pten
GO Molecular Function.123	GO Molecular Function	GO:0031491	nucleosome binding	123	0.0710812	1	1	4.58776	0.435942	2	0.00449425	0.0206186	148	0.0685412	1	1	4.66885	0.428371	2	65	0.0141844	0.0307692	111/chr16:32277261-32277662,62/chr11:116030602-116031003	H3f3b,Rnf168
GO Molecular Function.124	GO Molecular Function	GO:0046332	SMAD binding	124	0.0755071	1	1	3.06499	0.978797	3	0.0100907	0.0309278	49	0.0124542	1	1	6.23579	0.481094	3	73	0.0212766	0.0410959	171/chr3:31093938-31094339,190/chr4:155235452-155235853,243/chr7:101361968-101362369	Arap1,Ski,Skil
GO Molecular Function.125	GO Molecular Function	GO:0019900	kinase binding	125	0.0775469	1	1	1.72493	5.2176	9	0.0537897	0.0927835	86	0.0269887	1	1	2.12056	4.24417	9	644	0.0638298	0.0139752	145/chr19:33222467-33222868,165/chr2:127335269-127335670,19/chr10:7680823-7681224,190/chr4:155235452-155235853,241/chr7:75655260-75655661,276/chr9:107280335-107280736,42/chr11:60935419-60935820,54/chr11:86757775-86758176,95/chr15:36792872-36793273	Akap13,Cltc,Dusp2,Lats1,Map2k3,Mapkapk3,Pten,Ski,Ywhaz
GO Molecular Function.126	GO Molecular Function	GO:0004386	helicase activity	126	0.07767	1	1	3.02784	0.990806	3	0.0102145	0.0309278	149	0.0699362	1	1	3.1612	0.949007	3	144	0.0212766	0.0208333	109/chr16:18812121-18812522,163/chr2:119477589-119477990,239/chr7:73618197-73618598	Cdc45,Chd2,Ino80
GO Molecular Function.127	GO Molecular Function	GO:0004690	cyclic nucleotide-dependent protein kinase activity	127	0.0786645	1	1	12.2105	0.0818964	1	0.000844293	0.0103093	107	0.0389006	1	1	25.2896	0.0395419	1	6	0.0070922	0.166667	241/chr7:75655260-75655661	Akap13
GO Molecular Function.128	GO Molecular Function	GO:0034594	phosphatidylinositol trisphosphate phosphatase activity	128	0.0792007	1	1	12.1244	0.0824781	1	0.00085029	0.0103093	94	0.0325232	1	1	30.3475	0.0329516	1	5	0.0070922	0.2	145/chr19:33222467-33222868	Pten
GO Molecular Function.129	GO Molecular Function	GO:0035727	lysophosphatidic acid binding	129	0.0799977	1	1	11.9986	0.0833433	1	0.000859209	0.0103093	94	0.0325232	1	1	30.3475	0.0329516	1	5	0.0070922	0.2	113/chr16:42874806-42875207	Gap43
GO Molecular Function.130	GO Molecular Function	GO:0017162	aryl hydrocarbon receptor binding	130	0.0818075	1	1	11.7219	0.0853107	1	0.000879492	0.0103093	135	0.0577837	1	1	16.8597	0.0593129	1	9	0.0070922	0.111111	1/chr1:13372896-13373297	Ncoa2
GO Molecular Function.131	GO Molecular Function	GO:0043168	anion binding	131	0.0822179	1	1	1.30716	19.8904	26	0.205056	0.268041	38	0.00877298	1	0.953715	1.58414	17.6752	28	2682	0.198582	0.01044	110/chr16:30587374-30587775,113/chr16:42874806-42875207,115/chr16:92801717-92802118,122/chr17:29489836-29490237,141/chr19:5803189-5803590,145/chr19:33222467-33222868,163/chr2:119477589-119477990,178/chr3:103802723-103803124,183/chr3:144719306-144719707,187/chr4:102570183-102570584,19/chr10:7680823-7681224,193/chr5:31697960-31698361,196/chr5:65919397-65919798,209/chr5:147429913-147430314,239/chr7:…	Adgrg1,Arap1,Cdk17,Cdkl3,Chd2,Gap43,Hipk1,Hspa4,Ino80,Lats1,Lsg1,Map2k3,Mapkapk3,Mki67,Nlrc5,Pan3,Pde4b,Pim1,Pitpnc1,Rab11a,Rbks,Rhoh,Rnls,Runx1,Scyl1,Sgip1,Sh3glb1,Ube2b
GO Molecular Function.132	GO Molecular Function	GO:0004540	ribonuclease activity	132	0.0832124	1	1	4.18443	0.477963	2	0.00492745	0.0206186	209	0.132078	1	1	3.1612	0.632671	2	96	0.0141844	0.0208333	143/chr19:10203744-10204145,209/chr5:147429913-147430314	Fen1,Pan3
GO Molecular Function.133	GO Molecular Function	GO:0008022	protein C-terminus binding	133	0.0833437	1	1	2.43293	1.64411	4	0.0169496	0.0412371	101	0.0348288	1	1	3.26317	1.2258	4	186	0.0283688	0.0215054	250/chr7:135597205-135597606,30/chr11:5788673-5789074,92/chr15:8443688-8444089,95/chr15:36792872-36793273	Dbnl,Mki67,Nipbl,Pabpc1
GO Molecular Function.134	GO Molecular Function	GO:0004721	phosphoprotein phosphatase activity	134	0.0839073	1	1	2.42707	1.64807	4	0.0169905	0.0412371	78	0.0233753	1	1	3.70092	1.08081	4	164	0.0283688	0.0243902	117/chr17:20945314-20945715,145/chr19:33222467-33222868,165/chr2:127335269-127335670,250/chr7:135597205-135597606	Dusp2,Ppp2r1a,Pten,Ptpre
GO Molecular Function.135	GO Molecular Function	GO:0097367	carbohydrate derivative binding	135	0.085091	1	1	1.34502	16.3567	22	0.168626	0.226804	60	0.0156341	1	1	1.60164	14.3603	23	2179	0.163121	0.0105553	110/chr16:30587374-30587775,113/chr16:42874806-42875207,115/chr16:92801717-92802118,122/chr17:29489836-29490237,141/chr19:5803189-5803590,163/chr2:119477589-119477990,178/chr3:103802723-103803124,187/chr4:102570183-102570584,19/chr10:7680823-7681224,193/chr5:31697960-31698361,196/chr5:65919397-65919798,209/chr5:147429913-147430314,239/chr7:73618197-73618598,250/chr7:135597205-135597606,258/chr8:9…	Adgrg1,Cdk17,Cdkl3,Chd2,Gap43,Hipk1,Hspa4,Ino80,Lats1,Lsg1,Map2k3,Mapkapk3,Mki67,Nlrc5,Pan3,Pde4b,Pim1,Rab11a,Rbks,Rhoh,Runx1,Scyl1,Ube2b
GO Molecular Function.136	GO Molecular Function	GO:0032403	protein complex binding	136	0.0869084	1	1	1.62899	6.13876	10	0.0632862	0.103093	115	0.0431864	1	1	1.8641	5.36452	10	814	0.070922	0.012285	105/chr15:100227571-100227972,109/chr16:18812121-18812522,145/chr19:33222467-33222868,171/chr3:31093938-31094339,215/chr6:113377625-113378026,261/chr8:94978065-94978466,30/chr11:5788673-5789074,74/chr12:105021740-105022141,89/chr14:75179334-75179735,92/chr15:8443688-8444089	Adgrg1,Arpc4,Atf1,Dbnl,Lcp1,Nipbl,Pten,Skil,Syne3,Ufd1
GO Molecular Function.137	GO Molecular Function	GO:0043024	ribosomal small subunit binding	137	0.0870285	1	1	10.9881	0.0910079	1	0.000938225	0.0103093	174	0.0884403	1	1	10.8384	0.0922646	1	14	0.0070922	0.0714286	122/chr17:29489836-29490237	Pim1
GO Molecular Function.138	GO Molecular Function	GO:0005524	ATP binding	138	0.0875264	1	1	1.4352	11.1483	16	0.11493	0.164948	69	0.019412	1	1	1.72544	9.85254	17	1495	0.120567	0.0113712	115/chr16:92801717-92802118,122/chr17:29489836-29490237,141/chr19:5803189-5803590,163/chr2:119477589-119477990,178/chr3:103802723-103803124,19/chr10:7680823-7681224,193/chr5:31697960-31698361,209/chr5:147429913-147430314,239/chr7:73618197-73618598,250/chr7:135597205-135597606,258/chr8:94434290-94434691,276/chr9:107280335-107280736,28/chr10:93124420-93124821,33/chr11:52000141-52000542,35/chr11:533…	Cdk17,Cdkl3,Chd2,Hipk1,Hspa4,Ino80,Lats1,Map2k3,Mapkapk3,Mki67,Nlrc5,Pan3,Pim1,Rbks,Runx1,Scyl1,Ube2b
GO Molecular Function.139	GO Molecular Function	GO:0004672	protein kinase activity	139	0.0879984	1	1	1.67978	5.35786	9	0.0552357	0.0927835	75	0.0208208	1	1	2.22055	4.05305	9	615	0.0638298	0.0146342	122/chr17:29489836-29490237,141/chr19:5803189-5803590,178/chr3:103802723-103803124,19/chr10:7680823-7681224,209/chr5:147429913-147430314,241/chr7:75655260-75655661,276/chr9:107280335-107280736,33/chr11:52000141-52000542,42/chr11:60935419-60935820	Akap13,Cdkl3,Hipk1,Lats1,Map2k3,Mapkapk3,Pan3,Pim1,Scyl1
GO Molecular Function.140	GO Molecular Function	GO:0016773	phosphotransferase activity, alcohol group as acceptor	140	0.0880388	1	1	1.62483	6.1545	10	0.0634485	0.103093	76	0.0210222	1	1	2.10747	4.74503	10	720	0.070922	0.0138889	122/chr17:29489836-29490237,141/chr19:5803189-5803590,178/chr3:103802723-103803124,19/chr10:7680823-7681224,193/chr5:31697960-31698361,209/chr5:147429913-147430314,241/chr7:75655260-75655661,276/chr9:107280335-107280736,33/chr11:52000141-52000542,42/chr11:60935419-60935820	Akap13,Cdkl3,Hipk1,Lats1,Map2k3,Mapkapk3,Pan3,Pim1,Rbks,Scyl1
GO Molecular Function.141	GO Molecular Function	GO:0035257	nuclear hormone receptor binding	141	0.0923471	1	1	2.80712	1.06871	3	0.0110176	0.0309278	126	0.0478842	1	1	3.70092	0.81061	3	123	0.0212766	0.0243902	1/chr1:13372896-13373297,19/chr10:7680823-7681224,43/chr11:62457647-62458048	Lats1,Ncoa2,Ncor1
GO Molecular Function.142	GO Molecular Function	GO:0016641	oxidoreductase activity, acting on the CH-NH2 group of donors, oxygen as acceptor	142	0.0923826	1	1	10.3216	0.0968839	1	0.000998804	0.0103093	195	0.123923	1	1	7.58688	0.131806	1	20	0.0070922	0.05	145/chr19:33222467-33222868	Rnls
GO Molecular Function.143	GO Molecular Function	GO:0042578	phosphoric ester hydrolase activity	143	0.0939528	1	1	1.91841	3.12758	6	0.0322431	0.0618557	81	0.0253525	1	1	2.67772	2.24071	6	340	0.0425532	0.0176471	117/chr17:20945314-20945715,145/chr19:33222467-33222868,165/chr2:127335269-127335670,187/chr4:102570183-102570584,243/chr7:101361968-101362369,250/chr7:135597205-135597606	Dusp2,Gm45837,Pde4b,Ppp2r1a,Pten,Ptpre
GO Molecular Function.144	GO Molecular Function	GO:0051379	epinephrine binding	144	0.0944584	1	1	10.0836	0.0991713	1	0.00102239	0.0103093	116	0.0452364	1	1	21.6768	0.0461323	1	7	0.0070922	0.142857	145/chr19:33222467-33222868	Rnls
GO Molecular Function.145	GO Molecular Function	GO:0046966	thyroid hormone receptor binding	145	0.0952895	1	1	9.99115	0.100089	1	0.00103184	0.0103093	211	0.135444	1	1	6.89716	0.144987	1	22	0.0070922	0.0454546	43/chr11:62457647-62458048	Ncor1
GO Molecular Function.146	GO Molecular Function	GO:0004722	protein serine/threonine phosphatase activity	146	0.0970789	1	1	3.81883	0.52372	2	0.00539918	0.0206186	142	0.0578224	1	1	5.14365	0.388829	2	59	0.0141844	0.0338983	117/chr17:20945314-20945715,145/chr19:33222467-33222868	Ppp2r1a,Pten
GO Molecular Function.147	GO Molecular Function	GO:0019901	protein kinase binding	147	0.097253	1	1	1.70808	4.68364	8	0.0482849	0.0824742	103	0.0356126	1	1	2.12592	3.76308	8	571	0.0567376	0.0140105	145/chr19:33222467-33222868,165/chr2:127335269-127335670,19/chr10:7680823-7681224,190/chr4:155235452-155235853,276/chr9:107280335-107280736,42/chr11:60935419-60935820,54/chr11:86757775-86758176,95/chr15:36792872-36793273	Cltc,Dusp2,Lats1,Map2k3,Mapkapk3,Pten,Ski,Ywhaz
GO Molecular Function.148	GO Molecular Function	GO:0030145	manganese ion binding	148	0.0979142	1	1	3.7993	0.526412	2	0.00542693	0.0206186	123	0.0461551	1	1	5.83606	0.342697	2	52	0.0141844	0.0384615	122/chr17:29489836-29490237,143/chr19:10203744-10204145	Fen1,Pim1
GO Molecular Function.149	GO Molecular Function	GO:0036094	small molecule binding	149	0.098141	1	1	1.3222	16.639	22	0.171536	0.226804	112	0.0406637	1	1	1.45901	15.7641	23	2392	0.163121	0.00961539	110/chr16:30587374-30587775,115/chr16:92801717-92802118,122/chr17:29489836-29490237,141/chr19:5803189-5803590,145/chr19:33222467-33222868,163/chr2:119477589-119477990,178/chr3:103802723-103803124,183/chr3:144719306-144719707,187/chr4:102570183-102570584,19/chr10:7680823-7681224,193/chr5:31697960-31698361,196/chr5:65919397-65919798,209/chr5:147429913-147430314,239/chr7:73618197-73618598,250/chr7:1…	Cdk17,Cdkl3,Chd2,Hipk1,Hspa4,Ino80,Lats1,Lsg1,Map2k3,Mapkapk3,Mki67,Nlrc5,Pan3,Pde4b,Pim1,Rab11a,Rbks,Rhoh,Rnls,Runx1,Scyl1,Sh3glb1,Ube2b
GO Molecular Function.150	GO Molecular Function	GO:0004535	poly(A)-specific ribonuclease activity	150	0.0994358	1	1	9.55317	0.104677	1	0.00107915	0.0103093	167	0.0823892	1	1	11.6721	0.0856742	1	13	0.0070922	0.0769231	209/chr5:147429913-147430314	Pan3
GO Molecular Function.151	GO Molecular Function	GO:0016638	oxidoreductase activity, acting on the CH-NH2 group of donors	151	0.102324	1	1	9.26908	0.107886	1	0.00111222	0.0103093	220	0.146813	1	1	6.3224	0.158168	1	24	0.0070922	0.0416667	145/chr19:33222467-33222868	Rnls
GO Molecular Function.152	GO Molecular Function	GO:0001162	RNA polymerase II intronic transcription regulatory region sequence-specific DNA binding	152	0.104155	1	1	9.0971	0.109925	1	0.00113325	0.0103093	135	0.0577837	1	1	16.8597	0.0593129	1	9	0.0070922	0.111111	1/chr1:13372896-13373297	Ncoa2
GO Molecular Function.153	GO Molecular Function	GO:0051537	2 iron, 2 sulfur cluster binding	153	0.104489	1	1	9.06636	0.110298	1	0.00113709	0.0103093	239	0.16359	1	1	5.61991	0.177939	1	27	0.0070922	0.037037	74/chr12:105021740-105022141	Glrx5
GO Molecular Function.154	GO Molecular Function	GO:0035591	signaling adaptor activity	154	0.105837	1	1	3.62561	0.551631	2	0.00568692	0.0206186	125	0.0477628	1	1	5.72595	0.349287	2	53	0.0141844	0.0377359	241/chr7:75655260-75655661,247/chr7:126474796-126475197	Akap13,Sh2b1
GO Molecular Function.155	GO Molecular Function	GO:0008510	sodium:bicarbonate symporter activity	155	0.10746	1	1	8.80145	0.113618	1	0.00117132	0.0103093	135	0.0577837	1	1	16.8597	0.0593129	1	9	0.0070922	0.111111	106/chr15:100738088-100738489	Slc4a8
GO Molecular Function.156	GO Molecular Function	GO:0004725	protein tyrosine phosphatase activity	156	0.108184	1	1	2.61527	1.14711	3	0.0118259	0.0309278	85	0.0263554	1	1	4.69292	0.639262	3	97	0.0212766	0.0309278	145/chr19:33222467-33222868,165/chr2:127335269-127335670,250/chr7:135597205-135597606	Dusp2,Pten,Ptpre
GO Molecular Function.157	GO Molecular Function	GO:0043138	3'-5' DNA helicase activity	157	0.110585	1	1	8.53824	0.11712	1	0.00120743	0.0103093	167	0.0823892	1	1	11.6721	0.0856742	1	13	0.0070922	0.0769231	109/chr16:18812121-18812522	Cdc45
GO Molecular Function.158	GO Molecular Function	GO:0004579	dolichyl-diphosphooligosaccharide-protein glycotransferase activity	158	0.111767	1	1	8.44246	0.118449	1	0.00122112	0.0103093	135	0.0577837	1	1	16.8597	0.0593129	1	9	0.0070922	0.111111	265/chr9:36768068-36768469	Stt3a
GO Molecular Function.159	GO Molecular Function	GO:0032947	protein complex scaffold	159	0.11321	1	1	3.48049	0.574631	2	0.00592404	0.0206186	146	0.0595649	1	1	5.05792	0.395419	2	60	0.0141844	0.0333333	241/chr7:75655260-75655661,244/chr7:101905889-101906290	Akap13,Lamtor1
GO Molecular Function.160	GO Molecular Function	GO:0001158	enhancer sequence-specific DNA binding	160	0.113506	1	1	2.55885	1.1724	3	0.0120866	0.0309278	87	0.0292335	1	1	4.50706	0.665623	3	101	0.0212766	0.029703	182/chr3:135608026-135608427,57/chr11:96310763-96311164,62/chr11:116030602-116031003	H3f3b,Hoxb5,Nfkb1
GO Molecular Function.161	GO Molecular Function	GO:0045296	cadherin binding	161	0.11386	1	1	1.95555	2.55682	5	0.026359	0.0515464	134	0.0540588	1	1	2.4553	2.03641	5	309	0.035461	0.0161812	141/chr19:5803189-5803590,183/chr3:144719306-144719707,27/chr10:91171782-91172183,30/chr11:5788673-5789074,95/chr15:36792872-36793273	Dbnl,Scyl1,Sh3glb1,Tmpo,Ywhaz
GO Molecular Function.162	GO Molecular Function	GO:0016772	transferase activity, transferring phosphorus-containing groups	162	0.114241	1	1	1.50271	7.3201	11	0.075465	0.113402	114	0.042421	1	1	1.80445	6.09605	11	925	0.0780142	0.0118919	122/chr17:29489836-29490237,141/chr19:5803189-5803590,178/chr3:103802723-103803124,188/chr4:108459711-108460112,19/chr10:7680823-7681224,193/chr5:31697960-31698361,209/chr5:147429913-147430314,241/chr7:75655260-75655661,276/chr9:107280335-107280736,33/chr11:52000141-52000542,42/chr11:60935419-60935820	Akap13,Cdkl3,Hipk1,Lats1,Map2k3,Mapkapk3,Pan3,Pim1,Rbks,Scyl1,Zcchc11
GO Molecular Function.163	GO Molecular Function	GO:0008171	O-methyltransferase activity	163	0.116289	1	1	8.09412	0.123546	1	0.00127367	0.0103093	202	0.129702	1	1	7.2256	0.138397	1	21	0.0070922	0.0476191	244/chr7:101905889-101906290	Tomt
GO Molecular Function.164	GO Molecular Function	GO:0051117	ATPase binding	164	0.117284	1	1	3.40615	0.587173	2	0.00605333	0.0206186	178	0.0937192	1	1	3.89071	0.514045	2	78	0.0141844	0.025641	109/chr16:18812121-18812522,68/chr12:69537994-69538395	Ufd1,Vcpkmt
GO Molecular Function.165	GO Molecular Function	GO:0031489	myosin V binding	165	0.121808	1	1	7.70398	0.129803	1	0.00133818	0.0103093	185	0.112251	1	1	8.42987	0.118626	1	18	0.0070922	0.0555556	270/chr9:64789796-64790197	Rab11a
GO Molecular Function.166	GO Molecular Function	GO:0004708	MAP kinase kinase activity	166	0.121941	1	1	7.69499	0.129955	1	0.00133974	0.0103093	158	0.0762983	1	1	12.6448	0.0790839	1	12	0.0070922	0.0833333	42/chr11:60935419-60935820	Map2k3
GO Molecular Function.167	GO Molecular Function	GO:0008331	high voltage-gated calcium channel activity	167	0.123431	1	1	7.59584	0.131651	1	0.00135723	0.0103093	158	0.0762983	1	1	12.6448	0.0790839	1	12	0.0070922	0.0833333	255/chr8:84656639-84657040	Cacna1a
GO Molecular Function.168	GO Molecular Function	GO:1904315	transmitter-gated ion channel activity involved in regulation of postsynaptic membrane potential	168	0.12387	1	1	7.56714	0.13215	1	0.00136238	0.0103093	190	0.118106	1	1	7.98619	0.125216	1	19	0.0070922	0.0526316	196/chr5:65919397-65919798	Chrna9
GO Molecular Function.169	GO Molecular Function	GO:0016747	transferase activity, transferring acyl groups other than amino-acyl groups	169	0.124445	1	1	2.453	1.223	3	0.0126082	0.0309278	256	0.18243	1	1	2.04131	1.46964	3	223	0.0212766	0.0134529	157/chr2:84715236-84715637,183/chr3:144719306-144719707,215/chr6:113377625-113378026	Sh3glb1,Tada3,Zdhhc5
GO Molecular Function.170	GO Molecular Function	GO:0005088	Ras guanyl-nucleotide exchange factor activity	170	0.124634	1	1	2.45127	1.22385	3	0.0126171	0.0309278	130	0.0507883	1	1	3.6128	0.830381	3	126	0.0212766	0.0238095	241/chr7:75655260-75655661,270/chr9:64789796-64790197,86/chr14:60736866-60737267	Akap13,Dennd4a,Spata13
GO Molecular Function.171	GO Molecular Function	GO:0042171	lysophosphatidic acid acyltransferase activity	171	0.126583	1	1	7.39383	0.135248	1	0.00139431	0.0103093	150	0.0701673	1	1	13.7943	0.0724936	1	11	0.0070922	0.0909091	183/chr3:144719306-144719707	Sh3glb1
GO Molecular Function.172	GO Molecular Function	GO:0052745	inositol phosphate phosphatase activity	172	0.127248	1	1	7.35247	0.136009	1	0.00140215	0.0103093	174	0.0884403	1	1	10.8384	0.0922646	1	14	0.0070922	0.0714286	145/chr19:33222467-33222868	Pten
GO Molecular Function.173	GO Molecular Function	GO:0016301	kinase activity	173	0.128052	1	1	1.50413	6.64835	10	0.0685397	0.103093	102	0.0351318	1	1	1.93296	5.1734	10	785	0.070922	0.0127388	122/chr17:29489836-29490237,141/chr19:5803189-5803590,178/chr3:103802723-103803124,19/chr10:7680823-7681224,193/chr5:31697960-31698361,209/chr5:147429913-147430314,241/chr7:75655260-75655661,276/chr9:107280335-107280736,33/chr11:52000141-52000542,42/chr11:60935419-60935820	Akap13,Cdkl3,Hipk1,Lats1,Map2k3,Mapkapk3,Pan3,Pim1,Rbks,Scyl1
GO Molecular Function.174	GO Molecular Function	GO:0003824	catalytic activity	174	0.128922	1	1	1.15979	37.0757	43	0.382223	0.443299	265	0.209329	1	1	1.12359	38.27	43	5807	0.304965	0.00740486	106/chr15:100738088-100738489,109/chr16:18812121-18812522,110/chr16:30587374-30587775,111/chr16:32277261-32277662,117/chr17:20945314-20945715,122/chr17:29489836-29490237,134/chr17:83985096-83985497,135/chr17:83990484-83990885,141/chr19:5803189-5803590,143/chr19:10203744-10204145,145/chr19:33222467-33222868,157/chr2:84715236-84715637,163/chr2:119477589-119477990,165/chr2:127335269-127335670,178/ch…	Akap13,Bap1,Cdc45,Cdkl3,Chd2,Cpb2,Dclre1b,Dusp2,Fen1,Galnt6,Glrx5,Gm45837,Haao,Hemk1,Hipk1,Ino80,Lats1,Lsg1,Manba,Map2k3,Mapkapk3,Nsd3,Pan3,Pde4b,Pigl,Pim1,Ppp2r1a,Pten,Ptpre,Rab11a,Rbks,Rhoh,Rnf168,Rnls,Scyl1,Sh3glb1,Stt3a,Tada3,Tomt,Ube2b,Vcpkmt,Zcchc11,Zdhhc5
GO Molecular Function.175	GO Molecular Function	GO:0071617	lysophospholipid acyltransferase activity	175	0.13004	1	1	7.18351	0.139208	1	0.00143513	0.0103093	167	0.0823892	1	1	11.6721	0.0856742	1	13	0.0070922	0.0769231	183/chr3:144719306-144719707	Sh3glb1
GO Molecular Function.176	GO Molecular Function	GO:0016740	transferase activity	176	0.130517	1	1	1.27566	17.246	22	0.177793	0.226804	133	0.0538646	1	1	1.43026	15.3818	22	2334	0.156028	0.00942588	106/chr15:100738088-100738489,111/chr16:32277261-32277662,122/chr17:29489836-29490237,141/chr19:5803189-5803590,157/chr2:84715236-84715637,178/chr3:103802723-103803124,183/chr3:144719306-144719707,188/chr4:108459711-108460112,19/chr10:7680823-7681224,193/chr5:31697960-31698361,209/chr5:147429913-147430314,215/chr6:113377625-113378026,241/chr7:75655260-75655661,244/chr7:101905889-101906290,251/chr…	Akap13,Cdkl3,Galnt6,Hemk1,Hipk1,Lats1,Map2k3,Mapkapk3,Nsd3,Pan3,Pim1,Rbks,Rnf168,Scyl1,Sh3glb1,Stt3a,Tada3,Tomt,Ube2b,Vcpkmt,Zcchc11,Zdhhc5
GO Molecular Function.177	GO Molecular Function	GO:0017017	MAP kinase tyrosine/serine/threonine phosphatase activity	177	0.13073	1	1	7.14284	0.14	1	0.0014433	0.0103093	167	0.0823892	1	1	11.6721	0.0856742	1	13	0.0070922	0.0769231	165/chr2:127335269-127335670	Dusp2
GO Molecular Function.178	GO Molecular Function	GO:0033549	MAP kinase phosphatase activity	178	0.131367	1	1	7.10565	0.140733	1	0.00145086	0.0103093	174	0.0884403	1	1	10.8384	0.0922646	1	14	0.0070922	0.0714286	165/chr2:127335269-127335670	Dusp2
GO Molecular Function.179	GO Molecular Function	GO:0016891	endoribonuclease activity, producing 5'-phosphomonoesters	179	0.133238	1	1	6.99863	0.142885	1	0.00147304	0.0103093	232	0.158035	1	1	5.83606	0.171348	1	26	0.0070922	0.0384615	143/chr19:10203744-10204145	Fen1
GO Molecular Function.180	GO Molecular Function	GO:0003714	transcription corepressor activity	180	0.133249	1	1	2.04431	1.95665	4	0.0201716	0.0412371	93	0.031986	1	1	3.35332	1.19285	4	181	0.0283688	0.0220994	171/chr3:31093938-31094339,178/chr3:103802723-103803124,190/chr4:155235452-155235853,43/chr11:62457647-62458048	Hipk1,Ncor1,Ski,Skil
GO Molecular Function.181	GO Molecular Function	GO:0035326	enhancer binding	181	0.133763	1	1	2.37191	1.2648	3	0.0130392	0.0309278	105	0.0379686	1	1	4.0644	0.738116	3	112	0.0212766	0.0267857	182/chr3:135608026-135608427,57/chr11:96310763-96311164,62/chr11:116030602-116031003	H3f3b,Hoxb5,Nfkb1
GO Molecular Function.182	GO Molecular Function	GO:0060090	binding, bridging	182	0.13557	1	1	2.35703	1.27279	3	0.0131215	0.0309278	144	0.057889	1	1	3.42265	0.876513	3	133	0.0212766	0.0225564	215/chr6:113377625-113378026,241/chr7:75655260-75655661,247/chr7:126474796-126475197	Akap13,Arpc4,Sh2b1
GO Molecular Function.183	GO Molecular Function	GO:0001228	transcriptional activator activity, RNA polymerase II transcription regulatory region sequence-specific binding	183	0.136964	1	1	1.57269	5.08682	8	0.0524415	0.0824742	35	0.00659903	1	0.778874	2.90407	2.75476	8	418	0.0567376	0.0191388	105/chr15:100227571-100227972,115/chr16:92801717-92802118,170/chr3:30508107-30508508,182/chr3:135608026-135608427,255/chr8:84656639-84657040,262/chr8:106059659-106060060,36/chr11:53769573-53769974,57/chr11:96310763-96311164	Atf1,Hoxb5,Ier2,Irf1,Mecom,Nfatc3,Nfkb1,Runx1
GO Molecular Function.184	GO Molecular Function	GO:0019200	carbohydrate kinase activity	184	0.137308	1	1	6.77576	0.147585	1	0.00152149	0.0103093	202	0.129702	1	1	7.2256	0.138397	1	21	0.0070922	0.0476191	193/chr5:31697960-31698361	Rbks
GO Molecular Function.185	GO Molecular Function	GO:0005504	fatty acid binding	185	0.138091	1	1	6.73439	0.148491	1	0.00153084	0.0103093	246	0.174592	1	1	5.23233	0.191119	1	29	0.0070922	0.0344828	183/chr3:144719306-144719707	Sh3glb1
GO Molecular Function.186	GO Molecular Function	GO:0046965	retinoid X receptor binding	186	0.139754	1	1	6.64806	0.15042	1	0.00155072	0.0103093	185	0.112251	1	1	8.42987	0.118626	1	18	0.0070922	0.0555556	43/chr11:62457647-62458048	Ncor1
GO Molecular Function.187	GO Molecular Function	GO:0001161	intronic transcription regulatory region sequence-specific DNA binding	187	0.140285	1	1	6.62092	0.151036	1	0.00155708	0.0103093	158	0.0762983	1	1	12.6448	0.0790839	1	12	0.0070922	0.0833333	1/chr1:13372896-13373297	Ncoa2
GO Molecular Function.188	GO Molecular Function	GO:0051427	hormone receptor binding	188	0.140429	1	1	2.31826	1.29408	3	0.013341	0.0309278	154	0.0734038	1	1	3.09668	0.968778	3	147	0.0212766	0.0204082	1/chr1:13372896-13373297,19/chr10:7680823-7681224,43/chr11:62457647-62458048	Lats1,Ncoa2,Ncor1
GO Molecular Function.189	GO Molecular Function	GO:0036312	phosphatidylinositol 3-kinase regulatory subunit binding	189	0.14436	1	1	6.41929	0.15578	1	0.00160599	0.0103093	150	0.0701673	1	1	13.7943	0.0724936	1	11	0.0070922	0.0909091	146/chr19:41344896-41345297	Pik3ap1
GO Molecular Function.190	GO Molecular Function	GO:0034593	phosphatidylinositol bisphosphate phosphatase activity	190	0.147321	1	1	6.2798	0.159241	1	0.00164166	0.0103093	183	0.106357	1	1	8.92574	0.112035	1	17	0.0070922	0.0588235	145/chr19:33222467-33222868	Pten
GO Molecular Function.191	GO Molecular Function	GO:0016893	endonuclease activity, active with either ribo- or deoxyribonucleic acids and producing 5'-phosphomonoesters	191	0.148522	1	1	6.22479	0.160648	1	0.00165617	0.0103093	263	0.206744	1	1	4.33536	0.230661	1	35	0.0070922	0.0285714	143/chr19:10203744-10204145	Fen1
GO Molecular Function.192	GO Molecular Function	GO:0051213	dioxygenase activity	192	0.151004	1	1	2.91008	0.687267	2	0.00708523	0.0206186	355	0.438093	1	1	1.74411	0.573358	1	87	0.0070922	0.0114942	134/chr17:83985096-83985497,135/chr17:83990484-83990885	Haao
GO Molecular Function.193	GO Molecular Function	GO:0070300	phosphatidic acid binding	193	0.151755	1	1	6.081	0.164447	1	0.00169533	0.0103093	185	0.112251	1	1	8.42987	0.118626	1	18	0.0070922	0.0555556	60/chr11:107416954-107417355	Pitpnc1
GO Molecular Function.194	GO Molecular Function	GO:0000175	3'-5'-exoribonuclease activity	194	0.152207	1	1	6.06138	0.164979	1	0.00170081	0.0103093	218	0.141147	1	1	6.59729	0.151578	1	23	0.0070922	0.0434783	209/chr5:147429913-147430314	Pan3
GO Molecular Function.195	GO Molecular Function	GO:0019706	protein-cysteine S-palmitoyltransferase activity	195	0.152234	1	1	6.06021	0.165011	1	0.00170114	0.0103093	232	0.158035	1	1	5.83606	0.171348	1	26	0.0070922	0.0384615	157/chr2:84715236-84715637	Zdhhc5
GO Molecular Function.196	GO Molecular Function	GO:0004115	3',5'-cyclic-AMP phosphodiesterase activity	196	0.154095	1	1	5.98073	0.167204	1	0.00172375	0.0103093	135	0.0577837	1	1	16.8597	0.0593129	1	9	0.0070922	0.111111	187/chr4:102570183-102570584	Pde4b
GO Molecular Function.197	GO Molecular Function	GO:0099529	neurotransmitter receptor activity involved in regulation of postsynaptic membrane potential	197	0.154164	1	1	5.97779	0.167286	1	0.0017246	0.0103093	195	0.123923	1	1	7.58688	0.131806	1	20	0.0070922	0.05	196/chr5:65919397-65919798	Chrna9
GO Molecular Function.198	GO Molecular Function	GO:0005164	tumor necrosis factor receptor binding	198	0.156688	1	1	5.87306	0.170269	1	0.00175535	0.0103093	257	0.185451	1	1	4.89476	0.2043	1	31	0.0070922	0.0322581	193/chr5:31697960-31698361	Babam2
GO Molecular Function.199	GO Molecular Function	GO:0003723	RNA binding	199	0.157303	1	1	1.34122	10.4382	14	0.107611	0.14433	267	0.211549	1	1	1.27129	11.0124	14	1671	0.0992908	0.00837822	134/chr17:83985096-83985497,135/chr17:83990484-83990885,188/chr4:108459711-108460112,209/chr5:147429913-147430314,21/chr10:20311984-20312385,229/chr7:16400783-16401184,239/chr7:73618197-73618598,250/chr7:135597205-135597606,254/chr8:84198303-84198704,54/chr11:86757775-86758176,60/chr11:107416954-107417355,62/chr11:116030602-116031003,90/chr14:75834895-75835296,95/chr15:36792872-36793273	Bclaf1,Chd2,Cltc,Mki67,Nanos3,Nol11,Pabpc1,Pan3,Tpt1,Unk,Ywhaz,Zc3h4,Zcchc11,Zfp36l2
GO Molecular Function.200	GO Molecular Function	GO:0008081	phosphoric diester hydrolase activity	200	0.158422	1	1	2.82249	0.708594	2	0.00730509	0.0206186	182	0.106111	1	1	3.6128	0.553587	2	84	0.0141844	0.0238095	187/chr4:102570183-102570584,243/chr7:101361968-101362369	Gm45837,Pde4b
GO Molecular Function.201	GO Molecular Function	GO:0098772	molecular function regulator	201	0.160838	1	1	1.33577	10.4809	14	0.10805	0.14433	124	0.0466991	1	1	1.64041	8.53447	14	1295	0.0992908	0.0108108	1/chr1:13372896-13373297,117/chr17:20945314-20945715,14/chr1:133131255-133131656,190/chr4:155235452-155235853,196/chr5:65919397-65919798,241/chr7:75655260-75655661,243/chr7:101361968-101362369,244/chr7:101905889-101906290,270/chr9:64789796-64790197,276/chr9:107280335-107280736,278/chr9:107312969-107313370,43/chr11:62457647-62458048,75/chr12:110485753-110486154,86/chr14:60736866-60737267	Akap13,Arap1,Cish,Dennd4a,Dock3,Lamtor1,Ncoa2,Ncor1,Ppp1r15b,Ppp2r1a,Ppp2r5c,Rhoh,Ski,Spata13
GO Molecular Function.202	GO Molecular Function	GO:0016417	S-acyltransferase activity	202	0.162011	1	1	5.66287	0.176589	1	0.00182051	0.0103093	251	0.180039	1	1	5.05792	0.19771	1	30	0.0070922	0.0333333	157/chr2:84715236-84715637	Zdhhc5
GO Molecular Function.203	GO Molecular Function	GO:1901338	catecholamine binding	203	0.164194	1	1	5.58057	0.179193	1	0.00184735	0.0103093	202	0.129702	1	1	7.2256	0.138397	1	21	0.0070922	0.0476191	145/chr19:33222467-33222868	Rnls
GO Molecular Function.204	GO Molecular Function	GO:0015035	protein disulfide oxidoreductase activity	204	0.166416	1	1	5.49902	0.181851	1	0.00187475	0.0103093	195	0.123923	1	1	7.58688	0.131806	1	20	0.0070922	0.05	74/chr12:105021740-105022141	Glrx5
GO Molecular Function.205	GO Molecular Function	GO:0015464	acetylcholine receptor activity	205	0.166479	1	1	5.49675	0.181926	1	0.00187552	0.0103093	211	0.135444	1	1	6.89716	0.144987	1	22	0.0070922	0.0454546	196/chr5:65919397-65919798	Chrna9
GO Molecular Function.206	GO Molecular Function	GO:0005089	Rho guanyl-nucleotide exchange factor activity	206	0.166944	1	1	2.72904	0.732859	2	0.00755525	0.0206186	172	0.0857127	1	1	4.10102	0.487684	2	74	0.0141844	0.027027	241/chr7:75655260-75655661,86/chr14:60736866-60737267	Akap13,Spata13
GO Molecular Function.207	GO Molecular Function	GO:0043015	gamma-tubulin binding	207	0.168999	1	1	5.40692	0.184948	1	0.00190668	0.0103093	246	0.174592	1	1	5.23233	0.191119	1	29	0.0070922	0.0344828	187/chr4:102570183-102570584	Pde4b
GO Molecular Function.208	GO Molecular Function	GO:0052866	phosphatidylinositol phosphate phosphatase activity	208	0.170611	1	1	5.35085	0.186886	1	0.00192666	0.0103093	218	0.141147	1	1	6.59729	0.151578	1	23	0.0070922	0.0434783	145/chr19:33222467-33222868	Pten
GO Molecular Function.209	GO Molecular Function	GO:0001227	transcriptional repressor activity, RNA polymerase II transcription regulatory region sequence-specific binding	209	0.17083	1	1	1.70494	2.93266	5	0.0302336	0.0515464	70	0.0195512	1	1	3.24226	1.54214	5	234	0.035461	0.0213675	113/chr16:42874806-42875207,171/chr3:31093938-31094339,182/chr3:135608026-135608427,185/chr4:45012035-45012436,262/chr8:106059659-106060060	Nfatc3,Nfkb1,Skil,Zbtb20,Zbtb5
GO Molecular Function.210	GO Molecular Function	GO:0070491	repressing transcription factor binding	210	0.173083	1	1	2.66595	0.7502	2	0.00773403	0.0206186	142	0.0578224	1	1	5.14365	0.388829	2	59	0.0141844	0.0338983	115/chr16:92801717-92802118,190/chr4:155235452-155235853	Runx1,Ski
GO Molecular Function.211	GO Molecular Function	GO:0016896	exoribonuclease activity, producing 5'-phosphomonoesters	211	0.174676	1	1	5.21404	0.19179	1	0.00197721	0.0103093	227	0.152442	1	1	6.0695	0.164758	1	25	0.0070922	0.04	209/chr5:147429913-147430314	Pan3
GO Molecular Function.212	GO Molecular Function	GO:0003705	transcription factor activity, RNA polymerase II distal enhancer sequence-specific binding	212	0.175461	1	1	2.08187	1.44101	3	0.0148558	0.0309278	92	0.0314969	1	1	4.37705	0.685394	3	104	0.0212766	0.0288462	105/chr15:100227571-100227972,182/chr3:135608026-135608427,57/chr11:96310763-96311164	Atf1,Hoxb5,Nfkb1
GO Molecular Function.213	GO Molecular Function	GO:0016746	transferase activity, transferring acyl groups	213	0.177054	1	1	2.07258	1.44747	3	0.0149224	0.0309278	289	0.240345	1	1	1.77126	1.69371	3	257	0.0212766	0.0116732	157/chr2:84715236-84715637,183/chr3:144719306-144719707,215/chr6:113377625-113378026	Sh3glb1,Tada3,Zdhhc5
GO Molecular Function.214	GO Molecular Function	GO:0004532	exoribonuclease activity	214	0.186694	1	1	4.8443	0.206428	1	0.00212813	0.0103093	232	0.158035	1	1	5.83606	0.171348	1	26	0.0070922	0.0384615	209/chr5:147429913-147430314	Pan3
GO Molecular Function.215	GO Molecular Function	GO:0042974	retinoic acid receptor binding	215	0.186924	1	1	4.83769	0.20671	1	0.00213103	0.0103093	232	0.158035	1	1	5.83606	0.171348	1	26	0.0070922	0.0384615	43/chr11:62457647-62458048	Ncor1
GO Molecular Function.216	GO Molecular Function	GO:0030676	Rac guanyl-nucleotide exchange factor activity	216	0.187231	1	1	4.8289	0.207087	1	0.00213491	0.0103093	179	0.0944517	1	1	10.1158	0.0988549	1	15	0.0070922	0.0666667	86/chr14:60736866-60737267	Spata13
GO Molecular Function.217	GO Molecular Function	GO:0017112	Rab guanyl-nucleotide exchange factor activity	217	0.189594	1	1	4.76207	0.209993	1	0.00216488	0.0103093	258	0.190827	1	1	4.7418	0.21089	1	32	0.0070922	0.03125	270/chr9:64789796-64790197	Dennd4a
GO Molecular Function.218	GO Molecular Function	GO:0004693	cyclin-dependent protein serine/threonine kinase activity	218	0.191356	1	1	4.71334	0.212164	1	0.00218725	0.0103093	246	0.174592	1	1	5.23233	0.191119	1	29	0.0070922	0.0344828	33/chr11:52000141-52000542	Cdkl3
GO Molecular Function.219	GO Molecular Function	GO:0008143	poly(A) binding	219	0.191364	1	1	4.71311	0.212174	1	0.00218736	0.0103093	195	0.123923	1	1	7.58688	0.131806	1	20	0.0070922	0.05	95/chr15:36792872-36793273	Pabpc1
GO Molecular Function.220	GO Molecular Function	GO:0098960	postsynaptic neurotransmitter receptor activity	220	0.191704	1	1	4.7038	0.212594	1	0.00219169	0.0103093	211	0.135444	1	1	6.89716	0.144987	1	22	0.0070922	0.0454546	196/chr5:65919397-65919798	Chrna9
GO Molecular Function.221	GO Molecular Function	GO:0005452	inorganic anion exchanger activity	221	0.192169	1	1	4.69114	0.213168	1	0.00219761	0.0103093	220	0.146813	1	1	6.3224	0.158168	1	24	0.0070922	0.0416667	106/chr15:100738088-100738489	Slc4a8
GO Molecular Function.222	GO Molecular Function	GO:0097472	cyclin-dependent protein kinase activity	222	0.193102	1	1	4.66591	0.214321	1	0.00220949	0.0103093	251	0.180039	1	1	5.05792	0.19771	1	30	0.0070922	0.0333333	33/chr11:52000141-52000542	Cdkl3
GO Molecular Function.223	GO Molecular Function	GO:0015106	bicarbonate transmembrane transporter activity	223	0.193445	1	1	4.65668	0.214746	1	0.00221387	0.0103093	211	0.135444	1	1	6.89716	0.144987	1	22	0.0070922	0.0454546	106/chr15:100738088-100738489	Slc4a8
GO Molecular Function.224	GO Molecular Function	GO:0061631	ubiquitin conjugating enzyme activity	224	0.198366	1	1	4.52794	0.220851	1	0.00227681	0.0103093	258	0.190827	1	1	4.7418	0.21089	1	32	0.0070922	0.03125	33/chr11:52000141-52000542	Ube2b
GO Molecular Function.225	GO Molecular Function	GO:0061650	ubiquitin-like protein conjugating enzyme activity	225	0.199308	1	1	4.50401	0.222025	1	0.00228891	0.0103093	260	0.196167	1	1	4.59811	0.217481	1	33	0.0070922	0.030303	33/chr11:52000141-52000542	Ube2b
GO Molecular Function.226	GO Molecular Function	GO:0047485	protein N-terminus binding	226	0.199438	1	1	2.42838	0.823593	2	0.00849065	0.0206186	231	0.156995	1	1	2.83622	0.705165	2	107	0.0141844	0.0186916	107/chr15:103258365-103258766,92/chr15:8443688-8444089	Nfe2,Nipbl
GO Molecular Function.227	GO Molecular Function	GO:0050699	WW domain binding	227	0.201178	1	1	4.45718	0.224357	1	0.00231296	0.0103093	251	0.180039	1	1	5.05792	0.19771	1	30	0.0070922	0.0333333	107/chr15:103258365-103258766	Nfe2
GO Molecular Function.228	GO Molecular Function	GO:0015923	mannosidase activity	228	0.203178	1	1	4.40803	0.226859	1	0.00233875	0.0103093	179	0.0944517	1	1	10.1158	0.0988549	1	15	0.0070922	0.0666667	182/chr3:135608026-135608427	Manba
GO Molecular Function.229	GO Molecular Function	GO:0005161	platelet-derived growth factor receptor binding	229	0.203325	1	1	4.40446	0.227043	1	0.00234065	0.0103093	174	0.0884403	1	1	10.8384	0.0922646	1	14	0.0070922	0.0714286	145/chr19:33222467-33222868	Pten
GO Molecular Function.230	GO Molecular Function	GO:0099094	ligand-gated cation channel activity	230	0.203415	1	1	2.3965	0.834551	2	0.00860362	0.0206186	165	0.0798534	1	1	4.2743	0.467913	2	71	0.0141844	0.028169	196/chr5:65919397-65919798,42/chr11:60935419-60935820	Chrna9,Kcnj12
GO Molecular Function.231	GO Molecular Function	GO:0015301	anion:anion antiporter activity	231	0.20364	1	1	4.39682	0.227437	1	0.00234471	0.0103093	227	0.152442	1	1	6.0695	0.164758	1	25	0.0070922	0.04	106/chr15:100738088-100738489	Slc4a8
GO Molecular Function.232	GO Molecular Function	GO:0004181	metallocarboxypeptidase activity	232	0.211412	1	1	4.21548	0.237221	1	0.00244558	0.0103093	211	0.135444	1	1	6.89716	0.144987	1	22	0.0070922	0.0454546	89/chr14:75179334-75179735	Cpb2
GO Molecular Function.233	GO Molecular Function	GO:0004683	calmodulin-dependent protein kinase activity	233	0.215211	1	1	4.13158	0.242038	1	0.00249524	0.0103093	241	0.169109	1	1	5.4192	0.184529	1	28	0.0070922	0.0357143	276/chr9:107280335-107280736	Mapkapk3
GO Molecular Function.234	GO Molecular Function	GO:0004521	endoribonuclease activity	234	0.215548	1	1	4.12428	0.242467	1	0.00249966	0.0103093	304	0.295926	1	1	2.86297	0.349287	1	53	0.0070922	0.0188679	143/chr19:10203744-10204145	Fen1
GO Molecular Function.235	GO Molecular Function	GO:0001046	core promoter sequence-specific DNA binding	235	0.216221	1	1	1.87297	1.60173	3	0.0165127	0.0309278	122	0.0459952	1	1	3.76209	0.797429	3	121	0.0212766	0.0247934	239/chr7:73618197-73618598,258/chr8:94434290-94434691,62/chr11:116030602-116031003	Chd2,H3f3b,Nlrc5
GO Molecular Function.236	GO Molecular Function	GO:0016791	phosphatase activity	236	0.219086	1	1	1.66864	2.39716	4	0.024713	0.0412371	173	0.0865617	1	1	2.39901	1.66735	4	253	0.0283688	0.0158103	117/chr17:20945314-20945715,145/chr19:33222467-33222868,165/chr2:127335269-127335670,250/chr7:135597205-135597606	Dusp2,Ppp2r1a,Pten,Ptpre
GO Molecular Function.237	GO Molecular Function	GO:0008266	poly(U) RNA binding	237	0.22041	1	1	4.02144	0.248667	1	0.00256358	0.0103093	195	0.123923	1	1	7.58688	0.131806	1	20	0.0070922	0.05	95/chr15:36792872-36793273	Pabpc1
GO Molecular Function.238	GO Molecular Function	GO:0000287	magnesium ion binding	238	0.220972	1	1	1.85189	1.61997	3	0.0167007	0.0309278	216	0.136667	1	1	2.34646	1.27852	3	194	0.0212766	0.0154639	143/chr19:10203744-10204145,145/chr19:33222467-33222868,19/chr10:7680823-7681224	Fen1,Lats1,Pten
GO Molecular Function.239	GO Molecular Function	GO:0005242	inward rectifier potassium channel activity	239	0.221299	1	1	4.0031	0.249806	1	0.00257532	0.0103093	190	0.118106	1	1	7.98619	0.125216	1	19	0.0070922	0.0526316	42/chr11:60935419-60935820	Kcnj12
GO Molecular Function.240	GO Molecular Function	GO:0016787	hydrolase activity	240	0.226863	1	1	1.19327	16.7607	20	0.172791	0.206186	307	0.2964	1	1	1.1477	16.5549	19	2512	0.134752	0.00756369	109/chr16:18812121-18812522,110/chr16:30587374-30587775,117/chr17:20945314-20945715,143/chr19:10203744-10204145,145/chr19:33222467-33222868,163/chr2:119477589-119477990,165/chr2:127335269-127335670,178/chr3:103802723-103803124,179/chr3:103809561-103809962,182/chr3:135608026-135608427,187/chr4:102570183-102570584,196/chr5:65919397-65919798,209/chr5:147429913-147430314,239/chr7:73618197-73618598,24…	Bap1,Cdc45,Chd2,Cpb2,Dclre1b,Dusp2,Fen1,Gm45837,Ino80,Lsg1,Manba,Pan3,Pde4b,Pigl,Ppp2r1a,Pten,Ptpre,Rab11a,Rhoh
GO Molecular Function.241	GO Molecular Function	GO:0032813	tumor necrosis factor receptor superfamily binding	241	0.229127	1	1	3.84789	0.259883	1	0.00267921	0.0103093	286	0.237652	1	1	3.70092	0.270203	1	41	0.0070922	0.0243902	193/chr5:31697960-31698361	Babam2
GO Molecular Function.242	GO Molecular Function	GO:0015036	disulfide oxidoreductase activity	242	0.230424	1	1	3.82318	0.261562	1	0.00269652	0.0103093	282	0.232585	1	1	3.79344	0.263613	1	40	0.0070922	0.025	74/chr12:105021740-105022141	Glrx5
GO Molecular Function.243	GO Molecular Function	GO:0030546	receptor activator activity	243	0.232348	1	1	3.78705	0.264058	1	0.00272225	0.0103093	275	0.227485	1	1	3.89071	0.257023	1	39	0.0070922	0.025641	1/chr1:13372896-13373297	Ncoa2
GO Molecular Function.244	GO Molecular Function	GO:0003924	GTPase activity	244	0.232434	1	1	1.80329	1.66363	3	0.0171508	0.0309278	300	0.277529	1	1	1.63746	1.83211	3	278	0.0212766	0.0107914	110/chr16:30587374-30587775,196/chr5:65919397-65919798,270/chr9:64789796-64790197	Lsg1,Rab11a,Rhoh
GO Molecular Function.245	GO Molecular Function	GO:0046872	metal ion binding	245	0.235251	1	1	1.12443	30.2375	34	0.311727	0.350515	55	0.0135502	1	1	1.4235	25.9922	37	3944	0.262411	0.00938134	106/chr15:100738088-100738489,111/chr16:32277261-32277662,113/chr16:42874806-42875207,115/chr16:92801717-92802118,122/chr17:29489836-29490237,134/chr17:83985096-83985497,135/chr17:83990484-83990885,143/chr19:10203744-10204145,145/chr19:33222467-33222868,170/chr3:30508107-30508508,185/chr4:45012035-45012436,187/chr4:102570183-102570584,188/chr4:108459711-108460112,19/chr10:7680823-7681224,190/chr4…	Akap13,Arap1,Cacna1a,Cpb2,Faap20,Fen1,Galnt6,Glrx5,Gm45837,Haao,Hivep2,Lats1,Lcp1,Mecom,Nanos3,Nsd3,Pan3,Pde4b,Phf20l1,Phf7,Pim1,Pten,Rbks,Rnf168,Runx1,Ski,Stt3a,Tpt1,Unk,Zbtb20,Zbtb5,Zc3h4,Zcchc11,Zfp36l2,Zfp868,Zswim4,Zzef1
GO Molecular Function.246	GO Molecular Function	GO:0000979	RNA polymerase II core promoter sequence-specific DNA binding	246	0.235629	1	1	2.16797	0.922521	2	0.00951052	0.0206186	156	0.0741271	1	1	4.46287	0.448142	2	68	0.0141844	0.0294118	258/chr8:94434290-94434691,62/chr11:116030602-116031003	H3f3b,Nlrc5
GO Molecular Function.247	GO Molecular Function	GO:0008408	3'-5' exonuclease activity	247	0.236353	1	1	3.71367	0.269275	1	0.00277603	0.0103093	290	0.242686	1	1	3.6128	0.276794	1	42	0.0070922	0.0238095	209/chr5:147429913-147430314	Pan3
GO Molecular Function.248	GO Molecular Function	GO:0031492	nucleosomal DNA binding	248	0.238572	1	1	3.67408	0.272177	1	0.00280595	0.0103093	292	0.25759	1	1	3.37195	0.296565	1	45	0.0070922	0.0222222	62/chr11:116030602-116031003	H3f3b
GO Molecular Function.249	GO Molecular Function	GO:0002020	protease binding	249	0.239844	1	1	2.14142	0.933962	2	0.00962847	0.0206186	280	0.228326	1	1	2.21515	0.902875	2	137	0.0141844	0.0145985	145/chr19:33222467-33222868,54/chr11:86757775-86758176	Cltc,Pten
GO Molecular Function.250	GO Molecular Function	GO:0050750	low-density lipoprotein particle receptor binding	250	0.240021	1	1	3.64862	0.274076	1	0.00282553	0.0103093	220	0.146813	1	1	6.3224	0.158168	1	24	0.0070922	0.0416667	54/chr11:86757775-86758176	Cltc
GO Molecular Function.251	GO Molecular Function	GO:0070412	R-SMAD binding	251	0.244091	1	1	3.5787	0.279431	1	0.00288073	0.0103093	220	0.146813	1	1	6.3224	0.158168	1	24	0.0070922	0.0416667	243/chr7:101361968-101362369	Arap1
GO Molecular Function.252	GO Molecular Function	GO:0016409	palmitoyltransferase activity	252	0.247677	1	1	3.51898	0.284173	1	0.00292962	0.0103093	270	0.217183	1	1	4.10102	0.243842	1	37	0.0070922	0.027027	157/chr2:84715236-84715637	Zdhhc5
GO Molecular Function.253	GO Molecular Function	GO:0050839	cell adhesion molecule binding	253	0.248927	1	1	1.41837	4.23022	6	0.0436105	0.0618557	166	0.0802844	1	1	2.00534	2.99201	6	454	0.0425532	0.0132159	141/chr19:5803189-5803590,183/chr3:144719306-144719707,27/chr10:91171782-91172183,30/chr11:5788673-5789074,89/chr14:75179334-75179735,95/chr15:36792872-36793273	Dbnl,Lcp1,Scyl1,Sh3glb1,Tmpo,Ywhaz
GO Molecular Function.254	GO Molecular Function	GO:0035255	ionotropic glutamate receptor binding	254	0.251039	1	1	3.46455	0.288638	1	0.00297565	0.0103093	227	0.152442	1	1	6.0695	0.164758	1	25	0.0070922	0.04	145/chr19:33222467-33222868	Pten
GO Molecular Function.255	GO Molecular Function	GO:0004712	protein serine/threonine/tyrosine kinase activity	255	0.251699	1	1	3.45404	0.289517	1	0.00298471	0.0103093	275	0.227485	1	1	3.89071	0.257023	1	39	0.0070922	0.025641	42/chr11:60935419-60935820	Map2k3
GO Molecular Function.256	GO Molecular Function	GO:0097718	disordered domain specific binding	256	0.252316	1	1	3.44424	0.29034	1	0.0029932	0.0103093	275	0.227485	1	1	3.89071	0.257023	1	39	0.0070922	0.025641	54/chr11:86757775-86758176	Cltc
GO Molecular Function.257	GO Molecular Function	GO:0003779	actin binding	257	0.256384	1	1	1.46466	3.41377	5	0.0351935	0.0515464	201	0.125211	1	1	1.89672	2.63613	5	400	0.035461	0.0125	163/chr2:119477589-119477990,215/chr6:113377625-113378026,30/chr11:5788673-5789074,74/chr12:105021740-105022141,89/chr14:75179334-75179735	Arpc4,Dbnl,Ino80,Lcp1,Syne3
GO Molecular Function.258	GO Molecular Function	GO:0070717	poly-purine tract binding	258	0.258657	1	1	3.34638	0.298831	1	0.00308073	0.0103093	241	0.169109	1	1	5.4192	0.184529	1	28	0.0070922	0.0357143	95/chr15:36792872-36793273	Pabpc1
GO Molecular Function.259	GO Molecular Function	GO:0003712	transcription cofactor activity	259	0.259257	1	1	1.39801	4.29182	6	0.0442456	0.0618557	155	0.0739096	1	1	2.05051	2.9261	6	444	0.0425532	0.0135135	1/chr1:13372896-13373297,171/chr3:31093938-31094339,178/chr3:103802723-103803124,190/chr4:155235452-155235853,215/chr6:113377625-113378026,43/chr11:62457647-62458048	Hipk1,Ncoa2,Ncor1,Ski,Skil,Tada3
GO Molecular Function.260	GO Molecular Function	GO:0004402	histone acetyltransferase activity	260	0.26153	1	1	3.30358	0.302702	1	0.00312064	0.0103093	317	0.31435	1	1	2.66206	0.375648	1	57	0.0070922	0.0175439	215/chr6:113377625-113378026	Tada3
GO Molecular Function.261	GO Molecular Function	GO:0004520	endodeoxyribonuclease activity	261	0.261544	1	1	3.30338	0.30272	1	0.00312082	0.0103093	299	0.27701	1	1	3.09668	0.322926	1	49	0.0070922	0.0204082	143/chr19:10203744-10204145	Fen1
GO Molecular Function.262	GO Molecular Function	GO:0008187	poly-pyrimidine tract binding	262	0.264902	1	1	3.25453	0.307264	1	0.00316768	0.0103093	227	0.152442	1	1	6.0695	0.164758	1	25	0.0070922	0.04	95/chr15:36792872-36793273	Pabpc1
GO Molecular Function.263	GO Molecular Function	GO:0070325	lipoprotein particle receptor binding	263	0.265245	1	1	3.24962	0.307729	1	0.00317246	0.0103093	241	0.169109	1	1	5.4192	0.184529	1	28	0.0070922	0.0357143	54/chr11:86757775-86758176	Cltc
GO Molecular Function.264	GO Molecular Function	GO:0061733	peptide-lysine-N-acetyltransferase activity	264	0.269677	1	1	3.18715	0.31376	1	0.00323464	0.0103093	321	0.323381	1	1	2.57182	0.388829	1	59	0.0070922	0.0169491	215/chr6:113377625-113378026	Tada3
GO Molecular Function.265	GO Molecular Function	GO:0030552	cAMP binding	265	0.276685	1	1	3.09243	0.323371	1	0.00333372	0.0103093	220	0.146813	1	1	6.3224	0.158168	1	24	0.0070922	0.0416667	187/chr4:102570183-102570584	Pde4b
GO Molecular Function.266	GO Molecular Function	GO:0004180	carboxypeptidase activity	266	0.277219	1	1	3.08541	0.324106	1	0.0033413	0.0103093	270	0.217183	1	1	4.10102	0.243842	1	37	0.0070922	0.027027	89/chr14:75179334-75179735	Cpb2
GO Molecular Function.267	GO Molecular Function	GO:0004653	polypeptide N-acetylgalactosaminyltransferase activity	267	0.278769	1	1	3.06518	0.326245	1	0.00336335	0.0103093	185	0.112251	1	1	8.42987	0.118626	1	18	0.0070922	0.0555556	106/chr15:100738088-100738489	Galnt6
GO Molecular Function.268	GO Molecular Function	GO:0015631	tubulin binding	268	0.278995	1	1	1.4963	2.67326	4	0.0275594	0.0412371	127	0.049339	1	1	2.52056	1.98369	5	301	0.035461	0.0166113	163/chr2:119477589-119477990,187/chr4:102570183-102570584,270/chr9:64789796-64790197,90/chr14:75834895-75835296	Ino80,Pde4b,Rab11a,Sgip1,Tpt1
GO Molecular Function.269	GO Molecular Function	GO:0043014	alpha-tubulin binding	269	0.28066	1	1	3.04079	0.328862	1	0.00339033	0.0103093	241	0.169109	1	1	5.4192	0.184529	1	28	0.0070922	0.0357143	163/chr2:119477589-119477990	Ino80
GO Molecular Function.270	GO Molecular Function	GO:0008017	microtubule binding	270	0.282482	1	1	1.62136	1.85029	3	0.0190752	0.0309278	249	0.175883	1	1	2.0786	1.44328	3	219	0.0212766	0.0136986	187/chr4:102570183-102570584,270/chr9:64789796-64790197,90/chr14:75834895-75835296	Rab11a,Sgip1,Tpt1
GO Molecular Function.271	GO Molecular Function	GO:0019210	kinase inhibitor activity	271	0.283223	1	1	1.90232	1.05135	2	0.0108387	0.0206186	193	0.118914	1	1	3.37195	0.593129	2	90	0.0141844	0.0222222	196/chr5:65919397-65919798,278/chr9:107312969-107313370	Cish,Rhoh
GO Molecular Function.272	GO Molecular Function	GO:0043169	cation binding	272	0.291496	1	1	1.09609	31.0193	34	0.319787	0.350515	67	0.0188431	1	1	1.39243	26.5722	37	4032	0.262411	0.00917659	106/chr15:100738088-100738489,111/chr16:32277261-32277662,113/chr16:42874806-42875207,115/chr16:92801717-92802118,122/chr17:29489836-29490237,134/chr17:83985096-83985497,135/chr17:83990484-83990885,143/chr19:10203744-10204145,145/chr19:33222467-33222868,170/chr3:30508107-30508508,185/chr4:45012035-45012436,187/chr4:102570183-102570584,188/chr4:108459711-108460112,19/chr10:7680823-7681224,190/chr4…	Akap13,Arap1,Cacna1a,Cpb2,Faap20,Fen1,Galnt6,Glrx5,Gm45837,Haao,Hivep2,Lats1,Lcp1,Mecom,Nanos3,Nsd3,Pan3,Pde4b,Phf20l1,Phf7,Pim1,Pten,Rbks,Rnf168,Runx1,Ski,Stt3a,Tpt1,Unk,Zbtb20,Zbtb5,Zc3h4,Zcchc11,Zfp36l2,Zfp868,Zswim4,Zzef1
GO Molecular Function.273	GO Molecular Function	GO:0030331	estrogen receptor binding	273	0.293356	1	1	2.88511	0.346607	1	0.00357327	0.0103093	263	0.206744	1	1	4.33536	0.230661	1	35	0.0070922	0.0285714	19/chr10:7680823-7681224	Lats1
GO Molecular Function.274	GO Molecular Function	GO:0008092	cytoskeletal protein binding	274	0.294021	1	1	1.24879	7.20699	9	0.0742989	0.0927835	145	0.0587799	1	1	1.76234	5.67427	10	861	0.070922	0.0116144	163/chr2:119477589-119477990,182/chr3:135608026-135608427,187/chr4:102570183-102570584,215/chr6:113377625-113378026,270/chr9:64789796-64790197,30/chr11:5788673-5789074,74/chr12:105021740-105022141,89/chr14:75179334-75179735,90/chr14:75834895-75835296	Arpc4,Dbnl,Ino80,Lcp1,Nfkb1,Pde4b,Rab11a,Sgip1,Syne3,Tpt1
GO Molecular Function.275	GO Molecular Function	GO:0000981	RNA polymerase II transcription factor activity, sequence-specific DNA binding	275	0.295821	1	1	1.21369	9.06327	11	0.0934357	0.113402	51	0.0126405	1	1	2.179	5.04819	11	766	0.0780142	0.0143603	105/chr15:100227571-100227972,113/chr16:42874806-42875207,115/chr16:92801717-92802118,170/chr3:30508107-30508508,171/chr3:31093938-31094339,182/chr3:135608026-135608427,185/chr4:45012035-45012436,255/chr8:84656639-84657040,262/chr8:106059659-106060060,36/chr11:53769573-53769974,57/chr11:96310763-96311164	Atf1,Hoxb5,Ier2,Irf1,Mecom,Nfatc3,Nfkb1,Runx1,Skil,Zbtb20,Zbtb5
GO Molecular Function.276	GO Molecular Function	GO:0019899	enzyme binding	276	0.296293	1	1	1.15682	14.6955	17	0.1515	0.175258	207	0.130245	1	1	1.34211	12.6666	17	1922	0.120567	0.00884495	109/chr16:18812121-18812522,145/chr19:33222467-33222868,165/chr2:127335269-127335670,19/chr10:7680823-7681224,190/chr4:155235452-155235853,215/chr6:113377625-113378026,241/chr7:75655260-75655661,244/chr7:101905889-101906290,276/chr9:107280335-107280736,33/chr11:52000141-52000542,42/chr11:60935419-60935820,43/chr11:62457647-62458048,54/chr11:86757775-86758176,68/chr12:69537994-69538395,89/chr14:75…	Akap13,Arpc4,Cltc,Dusp2,Lamtor1,Lats1,Lcp1,Map2k3,Mapkapk3,Ncor1,Nipbl,Pten,Ski,Ube2b,Ufd1,Vcpkmt,Ywhaz
GO Molecular Function.277	GO Molecular Function	GO:0019213	deacetylase activity	277	0.29802	1	1	2.83121	0.353206	1	0.0036413	0.0103093	286	0.237652	1	1	3.70092	0.270203	1	41	0.0070922	0.0243902	43/chr11:62457647-62458048	Pigl
GO Molecular Function.278	GO Molecular Function	GO:0015103	inorganic anion transmembrane transporter activity	278	0.298187	1	1	1.83169	1.09189	2	0.0112566	0.0206186	273	0.218635	1	1	2.28177	0.876513	2	133	0.0141844	0.0150376	106/chr15:100738088-100738489,115/chr16:92801717-92802118	Clic6,Slc4a8
GO Molecular Function.279	GO Molecular Function	GO:0043548	phosphatidylinositol 3-kinase binding	279	0.305031	1	1	2.75326	0.363206	1	0.00374439	0.0103093	251	0.180039	1	1	5.05792	0.19771	1	30	0.0070922	0.0333333	146/chr19:41344896-41345297	Pik3ap1
GO Molecular Function.280	GO Molecular Function	GO:0033293	monocarboxylic acid binding	280	0.306996	1	1	2.73203	0.366028	1	0.00377348	0.0103093	304	0.295926	1	1	2.86297	0.349287	1	53	0.0070922	0.0188679	183/chr3:144719306-144719707	Sh3glb1
GO Molecular Function.281	GO Molecular Function	GO:0017124	SH3 domain binding	281	0.307608	1	1	1.78975	1.11747	2	0.0115203	0.0206186	255	0.180343	1	1	2.59381	0.771068	2	117	0.0141844	0.017094	187/chr4:102570183-102570584,276/chr9:107280335-107280736	Dock3,Sgip1
GO Molecular Function.282	GO Molecular Function	GO:0034212	peptide N-acetyltransferase activity	282	0.313263	1	1	2.66612	0.375078	1	0.00386678	0.0103093	337	0.366798	1	1	2.19909	0.454732	1	69	0.0070922	0.0144928	215/chr6:113377625-113378026	Tada3
GO Molecular Function.283	GO Molecular Function	GO:0042826	histone deacetylase binding	283	0.313839	1	1	1.76301	1.13442	2	0.0116951	0.0206186	238	0.161618	1	1	2.78418	0.718345	2	109	0.0141844	0.0183486	43/chr11:62457647-62458048,92/chr15:8443688-8444089	Ncor1,Nipbl
GO Molecular Function.284	GO Molecular Function	GO:0051287	NAD binding	284	0.313988	1	1	2.65867	0.376129	1	0.00387762	0.0103093	326	0.332295	1	1	2.4875	0.40201	1	61	0.0070922	0.0163934	145/chr19:33222467-33222868	Rnls
GO Molecular Function.285	GO Molecular Function	GO:0042277	peptide binding	285	0.321841	1	1	1.50405	1.99462	3	0.020563	0.0309278	371	0.470814	1	1	1.26448	1.58168	2	240	0.0141844	0.00833333	125/chr17:34262468-34262869,126/chr17:34287321-34287722,127/chr17:34295743-34296144	H2-Aa,H2-Ab1
GO Molecular Function.286	GO Molecular Function	GO:0044325	ion channel binding	286	0.330722	1	1	1.69415	1.18053	2	0.0121704	0.0206186	245	0.170937	1	1	2.68562	0.744707	2	113	0.0141844	0.0176991	187/chr4:102570183-102570584,95/chr15:36792872-36793273	Pde4b,Ywhaz
GO Molecular Function.287	GO Molecular Function	GO:0016667	oxidoreductase activity, acting on a sulfur group of donors	287	0.331822	1	1	2.48531	0.402364	1	0.00414808	0.0103093	309	0.300577	1	1	2.80995	0.355878	1	54	0.0070922	0.0185185	74/chr12:105021740-105022141	Glrx5
GO Molecular Function.288	GO Molecular Function	GO:0035254	glutamate receptor binding	288	0.334365	1	1	2.46208	0.40616	1	0.00418722	0.0103093	282	0.232585	1	1	3.79344	0.263613	1	40	0.0070922	0.025	145/chr19:33222467-33222868	Pten
GO Molecular Function.289	GO Molecular Function	GO:0005547	phosphatidylinositol-3,4,5-trisphosphate binding	289	0.340564	1	1	2.40686	0.415479	1	0.00428329	0.0103093	274	0.222351	1	1	3.99309	0.250432	1	38	0.0070922	0.0263158	243/chr7:101361968-101362369	Arap1
GO Molecular Function.290	GO Molecular Function	GO:0015296	anion:cation symporter activity	290	0.343794	1	1	2.37887	0.420367	1	0.00433368	0.0103093	302	0.291243	1	1	2.91803	0.342697	1	52	0.0070922	0.0192308	106/chr15:100738088-100738489	Slc4a8
GO Molecular Function.291	GO Molecular Function	GO:0035091	phosphatidylinositol binding	291	0.347504	1	1	1.43646	2.08846	3	0.0215305	0.0309278	250	0.179148	1	1	2.05979	1.45646	3	221	0.0212766	0.0135747	113/chr16:42874806-42875207,243/chr7:101361968-101362369,60/chr11:107416954-107417355	Arap1,Gap43,Pitpnc1
GO Molecular Function.292	GO Molecular Function	GO:0042805	actinin binding	292	0.34966	1	1	2.32933	0.429307	1	0.00442585	0.0103093	275	0.227485	1	1	3.89071	0.257023	1	39	0.0070922	0.025641	182/chr3:135608026-135608427	Nfkb1
GO Molecular Function.293	GO Molecular Function	GO:0030551	cyclic nucleotide binding	293	0.349749	1	1	2.32859	0.429444	1	0.00442726	0.0103093	270	0.217183	1	1	4.10102	0.243842	1	37	0.0070922	0.027027	187/chr4:102570183-102570584	Pde4b
GO Molecular Function.294	GO Molecular Function	GO:0005506	iron ion binding	294	0.350692	1	1	1.61882	1.23547	2	0.0127368	0.0206186	431	0.760402	1	1	0.705756	1.41692	1	215	0.0070922	0.00465116	134/chr17:83985096-83985497,135/chr17:83990484-83990885	Haao
GO Molecular Function.295	GO Molecular Function	GO:0033218	amide binding	295	0.351343	1	1	1.42686	2.10252	3	0.0216754	0.0309278	388	0.531255	1	1	1.12816	1.7728	2	269	0.0141844	0.00743494	125/chr17:34262468-34262869,126/chr17:34287321-34287722,127/chr17:34295743-34296144	H2-Aa,H2-Ab1
GO Molecular Function.296	GO Molecular Function	GO:0009055	electron carrier activity	296	0.354085	1	1	2.29303	0.436104	1	0.00449592	0.0103093	331	0.349774	1	1	2.33442	0.428371	1	65	0.0070922	0.0153846	74/chr12:105021740-105022141	Glrx5
GO Molecular Function.297	GO Molecular Function	GO:0030545	receptor regulator activity	297	0.354971	1	1	2.28587	0.43747	1	0.00451001	0.0103093	331	0.349774	1	1	2.33442	0.428371	1	65	0.0070922	0.0153846	1/chr1:13372896-13373297	Ncoa2
GO Molecular Function.298	GO Molecular Function	GO:0008080	N-acetyltransferase activity	298	0.358892	1	1	2.25459	0.443541	1	0.00457258	0.0103093	360	0.449175	1	1	1.68597	0.593129	1	90	0.0070922	0.0111111	215/chr6:113377625-113378026	Tada3
GO Molecular Function.299	GO Molecular Function	GO:0005244	voltage-gated ion channel activity	299	0.360805	1	1	1.40371	2.13719	3	0.0220329	0.0309278	194	0.120498	1	1	2.4875	1.20603	3	183	0.0212766	0.0163934	115/chr16:92801717-92802118,255/chr8:84656639-84657040,42/chr11:60935419-60935820	Cacna1a,Clic6,Kcnj12
GO Molecular Function.300	GO Molecular Function	GO:0001786	phosphatidylserine binding	300	0.362452	1	1	2.22676	0.449084	1	0.00462973	0.0103093	286	0.237652	1	1	3.70092	0.270203	1	41	0.0070922	0.0243902	113/chr16:42874806-42875207	Gap43
GO Molecular Function.301	GO Molecular Function	GO:0003725	double-stranded RNA binding	301	0.364801	1	1	2.20869	0.452757	1	0.0046676	0.0103093	341	0.379276	1	1	2.10747	0.474503	1	72	0.0070922	0.0138889	54/chr11:86757775-86758176	Cltc
GO Molecular Function.302	GO Molecular Function	GO:0051536	iron-sulfur cluster binding	302	0.372303	1	1	2.15247	0.464582	1	0.0047895	0.0103093	334	0.354072	1	1	2.29905	0.434961	1	66	0.0070922	0.0151515	74/chr12:105021740-105022141	Glrx5
GO Molecular Function.303	GO Molecular Function	GO:0000989	transcription factor activity, transcription factor binding	303	0.373464	1	1	1.21421	4.9415	6	0.0509433	0.0618557	200	0.124717	1	1	1.77126	3.38743	6	514	0.0425532	0.0116732	1/chr1:13372896-13373297,171/chr3:31093938-31094339,178/chr3:103802723-103803124,190/chr4:155235452-155235853,215/chr6:113377625-113378026,43/chr11:62457647-62458048	Hipk1,Ncoa2,Ncor1,Ski,Skil,Tada3
GO Molecular Function.304	GO Molecular Function	GO:0008376	acetylgalactosaminyltransferase activity	304	0.374414	1	1	2.13705	0.467934	1	0.00482406	0.0103093	260	0.196167	1	1	4.59811	0.217481	1	33	0.0070922	0.030303	106/chr15:100738088-100738489	Galnt6
GO Molecular Function.305	GO Molecular Function	GO:0005245	voltage-gated calcium channel activity	305	0.375275	1	1	2.13081	0.469305	1	0.0048382	0.0103093	282	0.232585	1	1	3.79344	0.263613	1	40	0.0070922	0.025	255/chr8:84656639-84657040	Cacna1a
GO Molecular Function.306	GO Molecular Function	GO:0000988	transcription factor activity, protein binding	306	0.385783	1	1	1.19763	5.00991	6	0.0516485	0.0618557	208	0.131409	1	1	1.74411	3.44015	6	522	0.0425532	0.0114942	1/chr1:13372896-13373297,171/chr3:31093938-31094339,178/chr3:103802723-103803124,190/chr4:155235452-155235853,215/chr6:113377625-113378026,43/chr11:62457647-62458048	Hipk1,Ncoa2,Ncor1,Ski,Skil,Tada3
GO Molecular Function.307	GO Molecular Function	GO:0016651	oxidoreductase activity, acting on NAD(P)H	307	0.386832	1	1	2.04966	0.487886	1	0.00502975	0.0103093	352	0.43435	1	1	1.76439	0.566768	1	86	0.0070922	0.0116279	145/chr19:33222467-33222868	Rnls
GO Molecular Function.308	GO Molecular Function	GO:0050840	extracellular matrix binding	308	0.387494	1	1	2.04516	0.48896	1	0.00504082	0.0103093	309	0.300577	1	1	2.80995	0.355878	1	54	0.0070922	0.0185185	261/chr8:94978065-94978466	Adgrg1
GO Molecular Function.309	GO Molecular Function	GO:0046914	transition metal ion binding	309	0.390897	1	1	1.14114	7.88687	9	0.0813079	0.0927835	285	0.234301	1	1	1.33363	6.74849	9	1024	0.0638298	0.00878906	122/chr17:29489836-29490237,134/chr17:83985096-83985497,135/chr17:83990484-83990885,143/chr19:10203744-10204145,188/chr4:108459711-108460112,190/chr4:155235452-155235853,254/chr8:84198303-84198704,47/chr11:72795557-72795958,89/chr14:75179334-75179735	Cpb2,Fen1,Haao,Nanos3,Pim1,Ski,Zcchc11,Zswim4,Zzef1
GO Molecular Function.310	GO Molecular Function	GO:0016407	acetyltransferase activity	310	0.392947	1	1	2.00861	0.497858	1	0.00513255	0.0103093	382	0.514489	1	1	1.39209	0.718345	1	109	0.0070922	0.00917431	215/chr6:113377625-113378026	Tada3
GO Molecular Function.311	GO Molecular Function	GO:0099516	ion antiporter activity	311	0.3934	1	1	2.00561	0.498601	1	0.00514021	0.0103093	304	0.295926	1	1	2.86297	0.349287	1	53	0.0070922	0.0188679	106/chr15:100738088-100738489	Slc4a8
GO Molecular Function.312	GO Molecular Function	GO:0005525	GTP binding	312	0.397915	1	1	1.31926	2.274	3	0.0234434	0.0309278	357	0.438183	1	1	1.23699	2.42524	3	368	0.0212766	0.00815217	110/chr16:30587374-30587775,196/chr5:65919397-65919798,270/chr9:64789796-64790197	Lsg1,Rab11a,Rhoh
GO Molecular Function.313	GO Molecular Function	GO:0016811	hydrolase activity, acting on carbon-nitrogen (but not peptide) bonds, in linear amides	313	0.404369	1	1	1.93516	0.516753	1	0.00532735	0.0103093	349	0.41913	1	1	1.85046	0.540407	1	82	0.0070922	0.0121951	43/chr11:62457647-62458048	Pigl
GO Molecular Function.314	GO Molecular Function	GO:0008235	metalloexopeptidase activity	314	0.405336	1	1	1.92913	0.518368	1	0.005344	0.0103093	296	0.272203	1	1	3.1612	0.316336	1	48	0.0070922	0.0208333	89/chr14:75179334-75179735	Cpb2
GO Molecular Function.315	GO Molecular Function	GO:0001102	RNA polymerase II activating transcription factor binding	315	0.405444	1	1	1.92846	0.51855	1	0.00534587	0.0103093	275	0.227485	1	1	3.89071	0.257023	1	39	0.0070922	0.025641	43/chr11:62457647-62458048	Ncor1
GO Molecular Function.316	GO Molecular Function	GO:0016410	N-acyltransferase activity	316	0.412065	1	1	1.8879	0.529688	1	0.0054607	0.0103093	382	0.514489	1	1	1.39209	0.718345	1	109	0.0070922	0.00917431	215/chr6:113377625-113378026	Tada3
GO Molecular Function.317	GO Molecular Function	GO:0004843	thiol-dependent ubiquitin-specific protease activity	317	0.413382	1	1	1.87999	0.531918	1	0.00548369	0.0103093	347	0.407448	1	1	1.92073	0.520636	1	79	0.0070922	0.0126582	82/chr14:31251430-31251831	Bap1
GO Molecular Function.318	GO Molecular Function	GO:0031625	ubiquitin protein ligase binding	318	0.418135	1	1	1.27693	2.34938	3	0.0242204	0.0309278	324	0.326054	1	1	1.4925	2.01005	3	305	0.0212766	0.00983607	190/chr4:155235452-155235853,33/chr11:52000141-52000542,95/chr15:36792872-36793273	Ski,Ube2b,Ywhaz
GO Molecular Function.319	GO Molecular Function	GO:0005548	phospholipid transporter activity	319	0.419574	1	1	1.84342	0.54247	1	0.00559248	0.0103093	309	0.300577	1	1	2.80995	0.355878	1	54	0.0070922	0.0185185	60/chr11:107416954-107417355	Pitpnc1
GO Molecular Function.320	GO Molecular Function	GO:0017022	myosin binding	320	0.420876	1	1	1.83586	0.544703	1	0.0056155	0.0103093	325	0.327853	1	1	2.52896	0.395419	1	60	0.0070922	0.0166667	270/chr9:64789796-64790197	Rab11a
GO Molecular Function.321	GO Molecular Function	GO:0030276	clathrin binding	321	0.422398	1	1	1.82708	0.547321	1	0.00564248	0.0103093	313	0.305198	1	1	2.75887	0.362468	1	55	0.0070922	0.0181818	54/chr11:86757775-86758176	Cltc
GO Molecular Function.322	GO Molecular Function	GO:0005200	structural constituent of cytoskeleton	322	0.424825	1	1	1.81321	0.551507	1	0.00568564	0.0103093	343	0.387458	1	1	2.05051	0.487684	1	74	0.0070922	0.0135135	215/chr6:113377625-113378026	Arpc4
GO Molecular Function.323	GO Molecular Function	GO:1901981	phosphatidylinositol phosphate binding	323	0.425453	1	1	1.38209	1.44708	2	0.0149184	0.0206186	280	0.228326	1	1	2.21515	0.902875	2	137	0.0141844	0.0145985	113/chr16:42874806-42875207,243/chr7:101361968-101362369	Arap1,Gap43
GO Molecular Function.324	GO Molecular Function	GO:0005518	collagen binding	324	0.428063	1	1	1.79494	0.557121	1	0.00574351	0.0103093	321	0.323381	1	1	2.57182	0.388829	1	59	0.0070922	0.0169491	261/chr8:94978065-94978466	Adgrg1
GO Molecular Function.325	GO Molecular Function	GO:0044389	ubiquitin-like protein ligase binding	325	0.428479	1	1	1.25615	2.38824	3	0.0246211	0.0309278	330	0.349475	1	1	1.43149	2.09572	3	318	0.0212766	0.00943396	190/chr4:155235452-155235853,33/chr11:52000141-52000542,95/chr15:36792872-36793273	Ski,Ube2b,Ywhaz
GO Molecular Function.326	GO Molecular Function	GO:0008565	protein transporter activity	326	0.437934	1	1	1.74086	0.574428	1	0.00592194	0.0103093	365	0.463613	1	1	1.61423	0.619491	1	94	0.0070922	0.0106383	179/chr3:103809561-103809962	Ap4b1
GO Molecular Function.327	GO Molecular Function	GO:0032561	guanyl ribonucleotide binding	327	0.44416	1	1	1.22568	2.44762	3	0.0252332	0.0309278	369	0.467394	1	1	1.18237	2.53728	3	385	0.0212766	0.00779221	110/chr16:30587374-30587775,196/chr5:65919397-65919798,270/chr9:64789796-64790197	Lsg1,Rab11a,Rhoh
GO Molecular Function.328	GO Molecular Function	GO:0019001	guanyl nucleotide binding	328	0.445272	1	1	1.22357	2.45185	3	0.0252768	0.0309278	370	0.469093	1	1	1.17931	2.54386	3	386	0.0212766	0.00777202	110/chr16:30587374-30587775,196/chr5:65919397-65919798,270/chr9:64789796-64790197	Lsg1,Rab11a,Rhoh
GO Molecular Function.329	GO Molecular Function	GO:0072341	modified amino acid binding	329	0.447369	1	1	1.69132	0.591255	1	0.00609541	0.0103093	338	0.370985	1	1	2.16768	0.461323	1	70	0.0070922	0.0142857	113/chr16:42874806-42875207	Gap43
GO Molecular Function.330	GO Molecular Function	GO:0019905	syntaxin binding	330	0.448001	1	1	1.68807	0.592393	1	0.00610714	0.0103093	348	0.411367	1	1	1.89672	0.527226	1	80	0.0070922	0.0125	255/chr8:84656639-84657040	Cacna1a
GO Molecular Function.331	GO Molecular Function	GO:0015297	antiporter activity	331	0.453444	1	1	1.66047	0.60224	1	0.00620866	0.0103093	342	0.38338	1	1	2.0786	0.481094	1	73	0.0070922	0.0136986	106/chr15:100738088-100738489	Slc4a8
GO Molecular Function.332	GO Molecular Function	GO:0017111	nucleoside-triphosphatase activity	332	0.469035	1	1	1.09602	5.47435	6	0.0564366	0.0618557	354	0.437424	1	1	1.13237	5.29862	6	804	0.0425532	0.00746269	109/chr16:18812121-18812522,110/chr16:30587374-30587775,163/chr2:119477589-119477990,196/chr5:65919397-65919798,239/chr7:73618197-73618598,270/chr9:64789796-64790197	Cdc45,Chd2,Ino80,Lsg1,Rab11a,Rhoh
GO Molecular Function.333	GO Molecular Function	GO:0003697	single-stranded DNA binding	333	0.473452	1	1	1.56422	0.639298	1	0.0065907	0.0103093	372	0.481134	1	1	1.5327	0.652442	1	99	0.0070922	0.010101	109/chr16:18812121-18812522	Cdc45
GO Molecular Function.334	GO Molecular Function	GO:0051018	protein kinase A binding	334	0.478205	1	1	1.54249	0.648304	1	0.00668354	0.0103093	296	0.272203	1	1	3.1612	0.316336	1	48	0.0070922	0.0208333	241/chr7:75655260-75655661	Akap13
GO Molecular Function.335	GO Molecular Function	GO:0015276	ligand-gated ion channel activity	335	0.478913	1	1	1.24467	1.60685	2	0.0165655	0.0206186	262	0.196983	1	1	2.44738	0.8172	2	124	0.0141844	0.016129	196/chr5:65919397-65919798,42/chr11:60935419-60935820	Chrna9,Kcnj12
GO Molecular Function.336	GO Molecular Function	GO:0003727	single-stranded RNA binding	336	0.479766	1	1	1.53544	0.651279	1	0.00671422	0.0103093	349	0.41913	1	1	1.85046	0.540407	1	82	0.0070922	0.0121951	95/chr15:36792872-36793273	Pabpc1
GO Molecular Function.337	GO Molecular Function	GO:0004519	endonuclease activity	337	0.485174	1	1	1.51135	0.661659	1	0.00682123	0.0103093	404	0.591578	1	1	1.12398	0.889694	1	135	0.0070922	0.00740741	143/chr19:10203744-10204145	Fen1
GO Molecular Function.338	GO Molecular Function	GO:0005543	phospholipid binding	338	0.485423	1	1	1.11363	3.59184	4	0.0370293	0.0412371	269	0.216752	1	1	1.67666	2.3857	4	362	0.0283688	0.0110497	113/chr16:42874806-42875207,187/chr4:102570183-102570584,243/chr7:101361968-101362369,60/chr11:107416954-107417355	Arap1,Gap43,Pitpnc1,Sgip1
GO Molecular Function.339	GO Molecular Function	GO:0016779	nucleotidyltransferase activity	339	0.486505	1	1	1.5055	0.664231	1	0.00684774	0.0103093	392	0.548725	1	1	1.26448	0.790839	1	120	0.0070922	0.00833333	188/chr4:108459711-108460112	Zcchc11
GO Molecular Function.340	GO Molecular Function	GO:0015294	solute:cation symporter activity	340	0.494268	1	1	1.47198	0.679357	1	0.00700368	0.0103093	378	0.494741	1	1	1.47318	0.678804	1	103	0.0070922	0.00970874	106/chr15:100738088-100738489	Slc4a8
GO Molecular Function.341	GO Molecular Function	GO:0030234	enzyme regulator activity	341	0.495503	1	1	1.05082	7.61313	8	0.0784859	0.0824742	308	0.299464	1	1	1.26448	6.32671	8	960	0.0567376	0.00833333	117/chr17:20945314-20945715,14/chr1:133131255-133131656,190/chr4:155235452-155235853,196/chr5:65919397-65919798,243/chr7:101361968-101362369,278/chr9:107312969-107313370,43/chr11:62457647-62458048,75/chr12:110485753-110486154	Arap1,Cish,Ncor1,Ppp1r15b,Ppp2r1a,Ppp2r5c,Rhoh,Ski
GO Molecular Function.342	GO Molecular Function	GO:0000987	core promoter proximal region sequence-specific DNA binding	342	0.500605	1	1	1.07343	4.65796	5	0.0480202	0.0515464	206	0.129996	1	1	1.8733	2.66908	5	405	0.035461	0.0123457	1/chr1:13372896-13373297,107/chr15:103258365-103258766,171/chr3:31093938-31094339,262/chr8:106059659-106060060,36/chr11:53769573-53769974	Irf1,Ncoa2,Nfatc3,Nfe2,Skil
GO Molecular Function.343	GO Molecular Function	GO:0035258	steroid hormone receptor binding	343	0.502239	1	1	1.43857	0.695132	1	0.00716631	0.0103093	339	0.375144	1	1	2.13715	0.467913	1	71	0.0070922	0.0140845	19/chr10:7680823-7681224	Lats1
GO Molecular Function.344	GO Molecular Function	GO:0036459	thiol-dependent ubiquitinyl hydrolase activity	344	0.505237	1	1	1.42627	0.70113	1	0.00722814	0.0103093	365	0.463613	1	1	1.61423	0.619491	1	94	0.0070922	0.0106383	82/chr14:31251430-31251831	Bap1
GO Molecular Function.345	GO Molecular Function	GO:0051020	GTPase binding	345	0.50596	1	1	1.11582	2.68861	3	0.0277176	0.0309278	329	0.345875	1	1	1.44055	2.08254	3	316	0.0212766	0.00949367	241/chr7:75655260-75655661,244/chr7:101905889-101906290,89/chr14:75179334-75179735	Akap13,Lamtor1,Lcp1
GO Molecular Function.346	GO Molecular Function	GO:0001159	core promoter proximal region DNA binding	346	0.506215	1	1	1.06669	4.6874	5	0.0483237	0.0515464	210	0.132907	1	1	1.85953	2.68885	5	408	0.035461	0.0122549	1/chr1:13372896-13373297,107/chr15:103258365-103258766,171/chr3:31093938-31094339,262/chr8:106059659-106060060,36/chr11:53769573-53769974	Irf1,Ncoa2,Nfatc3,Nfe2,Skil
GO Molecular Function.347	GO Molecular Function	GO:0005254	chloride channel activity	347	0.507944	1	1	1.41527	0.706577	1	0.0072843	0.0103093	345	0.399531	1	1	1.97062	0.507455	1	77	0.0070922	0.012987	115/chr16:92801717-92802118	Clic6
GO Molecular Function.348	GO Molecular Function	GO:1990782	protein tyrosine kinase binding	348	0.519689	1	1	1.36882	0.730556	1	0.0075315	0.0103093	334	0.354072	1	1	2.29905	0.434961	1	66	0.0070922	0.0151515	145/chr19:33222467-33222868	Pten
GO Molecular Function.349	GO Molecular Function	GO:0019783	ubiquitin-like protein-specific protease activity	349	0.521663	1	1	1.3612	0.734645	1	0.00757366	0.0103093	378	0.494741	1	1	1.47318	0.678804	1	103	0.0070922	0.00970874	82/chr14:31251430-31251831	Bap1
GO Molecular Function.350	GO Molecular Function	GO:0005231	excitatory extracellular ligand-gated ion channel activity	350	0.525176	1	1	1.34778	0.741959	1	0.00764907	0.0103093	296	0.272203	1	1	3.1612	0.316336	1	48	0.0070922	0.0208333	196/chr5:65919397-65919798	Chrna9
GO Molecular Function.351	GO Molecular Function	GO:0022836	gated channel activity	351	0.525291	1	1	1.05862	3.77852	4	0.0389538	0.0412371	225	0.14883	1	1	1.9579	2.043	4	310	0.0283688	0.0129032	115/chr16:92801717-92802118,196/chr5:65919397-65919798,255/chr8:84656639-84657040,42/chr11:60935419-60935820	Cacna1a,Chrna9,Clic6,Kcnj12
GO Molecular Function.352	GO Molecular Function	GO:0016462	pyrophosphatase activity	352	0.529437	1	1	1.03067	5.82144	6	0.0600149	0.0618557	374	0.48739	1	1	1.07488	5.582	6	847	0.0425532	0.00708383	109/chr16:18812121-18812522,110/chr16:30587374-30587775,163/chr2:119477589-119477990,196/chr5:65919397-65919798,239/chr7:73618197-73618598,270/chr9:64789796-64790197	Cdc45,Chd2,Ino80,Lsg1,Rab11a,Rhoh
GO Molecular Function.353	GO Molecular Function	GO:0005253	anion channel activity	353	0.52977	1	1	1.33049	0.751605	1	0.00774851	0.0103093	360	0.449175	1	1	1.68597	0.593129	1	90	0.0070922	0.0111111	115/chr16:92801717-92802118	Clic6
GO Molecular Function.354	GO Molecular Function	GO:0022843	voltage-gated cation channel activity	354	0.529773	1	1	1.13108	1.76822	2	0.0182291	0.0206186	268	0.216218	1	1	2.29905	0.869923	2	132	0.0141844	0.0151515	255/chr8:84656639-84657040,42/chr11:60935419-60935820	Cacna1a,Kcnj12
GO Molecular Function.355	GO Molecular Function	GO:0016818	hydrolase activity, acting on acid anhydrides, in phosphorus-containing anhydrides	355	0.531306	1	1	1.02873	5.83242	6	0.060128	0.0618557	375	0.489684	1	1	1.07235	5.59519	6	849	0.0425532	0.00706714	109/chr16:18812121-18812522,110/chr16:30587374-30587775,163/chr2:119477589-119477990,196/chr5:65919397-65919798,239/chr7:73618197-73618598,270/chr9:64789796-64790197	Cdc45,Chd2,Ino80,Lsg1,Rab11a,Rhoh
GO Molecular Function.356	GO Molecular Function	GO:0004553	hydrolase activity, hydrolyzing O-glycosyl compounds	356	0.531553	1	1	1.32384	0.755375	1	0.00778738	0.0103093	378	0.494741	1	1	1.47318	0.678804	1	103	0.0070922	0.00970874	182/chr3:135608026-135608427	Manba
GO Molecular Function.357	GO Molecular Function	GO:0016817	hydrolase activity, acting on acid anhydrides	357	0.532886	1	1	1.0271	5.84171	6	0.0602238	0.0618557	377	0.491976	1	1	1.06983	5.60837	6	851	0.0425532	0.00705053	109/chr16:18812121-18812522,110/chr16:30587374-30587775,163/chr2:119477589-119477990,196/chr5:65919397-65919798,239/chr7:73618197-73618598,270/chr9:64789796-64790197	Cdc45,Chd2,Ino80,Lsg1,Rab11a,Rhoh
GO Molecular Function.358	GO Molecular Function	GO:0008238	exopeptidase activity	358	0.538085	1	1	1.29987	0.769308	1	0.00793101	0.0103093	365	0.463613	1	1	1.61423	0.619491	1	94	0.0070922	0.0106383	89/chr14:75179334-75179735	Cpb2
GO Molecular Function.359	GO Molecular Function	GO:0020037	heme binding	359	0.54075	1	1	1.29024	0.775048	1	0.00799018	0.0103093	421	0.6829	1	1	0.877096	1.14013	1	173	0.0070922	0.00578035	47/chr11:72795557-72795958	Cyb5d2
GO Molecular Function.360	GO Molecular Function	GO:0015108	chloride transmembrane transporter activity	360	0.54333	1	1	1.28101	0.780635	1	0.00804779	0.0103093	362	0.45282	1	1	1.66745	0.59972	1	91	0.0070922	0.010989	115/chr16:92801717-92802118	Clic6
GO Molecular Function.361	GO Molecular Function	GO:0000149	SNARE binding	361	0.543892	1	1	1.279	0.781858	1	0.00806039	0.0103093	387	0.524074	1	1	1.3548	0.738116	1	112	0.0070922	0.00892857	255/chr8:84656639-84657040	Cacna1a
GO Molecular Function.362	GO Molecular Function	GO:0005516	calmodulin binding	362	0.548032	1	1	1.09354	1.82892	2	0.0188549	0.0206186	320	0.320837	1	1	1.73414	1.15331	2	175	0.0141844	0.0114286	113/chr16:42874806-42875207,276/chr9:107280335-107280736	Gap43,Mapkapk3
GO Molecular Function.363	GO Molecular Function	GO:0017048	Rho GTPase binding	363	0.548243	1	1	1.26364	0.791364	1	0.00815839	0.0103093	351	0.430583	1	1	1.78515	0.560178	1	85	0.0070922	0.0117647	241/chr7:75655260-75655661	Akap13
GO Molecular Function.364	GO Molecular Function	GO:0016758	transferase activity, transferring hexosyl groups	364	0.55428	1	1	1.08103	1.85008	2	0.019073	0.0206186	344	0.3898	1	1	1.48762	1.34443	2	204	0.0141844	0.00980392	106/chr15:100738088-100738489,265/chr9:36768068-36768469	Galnt6,Stt3a
GO Molecular Function.365	GO Molecular Function	GO:0042802	identical protein binding	365	0.555137	1	1	0.993024	14.0983	14	0.145344	0.14433	327	0.332677	1	1	1.15762	11.2299	13	1704	0.0921986	0.00762911	105/chr15:100227571-100227972,115/chr16:92801717-92802118,145/chr19:33222467-33222868,146/chr19:41344896-41345297,164/chr2:122146793-122147194,170/chr3:30508107-30508508,178/chr3:103802723-103803124,179/chr3:103809561-103809962,182/chr3:135608026-135608427,183/chr3:144719306-144719707,250/chr7:135597205-135597606,86/chr14:60736866-60737267,89/chr14:75179334-75179735,95/chr15:36792872-36793273	Atf1,B2m,Dclre1b,Lcp1,Mecom,Nfkb1,Pik3ap1,Pten,Ptpre,Runx1,Sh3glb1,Spata13,Ywhaz
GO Molecular Function.366	GO Molecular Function	GO:0019207	kinase regulator activity	366	0.555609	1	1	1.07839	1.85461	2	0.0191197	0.0206186	336	0.366318	1	1	1.56431	1.27852	2	194	0.0141844	0.0103093	196/chr5:65919397-65919798,278/chr9:107312969-107313370	Cish,Rhoh
GO Molecular Function.367	GO Molecular Function	GO:0004857	enzyme inhibitor activity	367	0.556942	1	1	1.03487	2.89891	3	0.0298856	0.0309278	386	0.517234	1	1	1.0969	2.73498	3	415	0.0212766	0.00722892	190/chr4:155235452-155235853,196/chr5:65919397-65919798,278/chr9:107312969-107313370	Cish,Rhoh,Ski
GO Molecular Function.368	GO Molecular Function	GO:0031490	chromatin DNA binding	368	0.559616	1	1	1.22451	0.816652	1	0.00841909	0.0103093	381	0.511252	1	1	1.40498	0.711755	1	108	0.0070922	0.00925926	62/chr11:116030602-116031003	H3f3b
GO Molecular Function.369	GO Molecular Function	GO:0022853	active ion transmembrane transporter activity	369	0.56101	1	1	1.21982	0.819794	1	0.00845148	0.0103093	390	0.542684	1	1	1.28591	0.777658	1	118	0.0070922	0.00847458	106/chr15:100738088-100738489	Slc4a8
GO Molecular Function.370	GO Molecular Function	GO:0022824	transmitter-gated ion channel activity	370	0.56206	1	1	1.21629	0.82217	1	0.00847598	0.0103093	292	0.25759	1	1	3.37195	0.296565	1	45	0.0070922	0.0222222	196/chr5:65919397-65919798	Chrna9
GO Molecular Function.371	GO Molecular Function	GO:0016810	hydrolase activity, acting on carbon-nitrogen (but not peptide) bonds	371	0.565725	1	1	1.20409	0.830501	1	0.00856186	0.0103093	403	0.586107	1	1	1.14088	0.876513	1	133	0.0070922	0.0075188	43/chr11:62457647-62458048	Pigl
GO Molecular Function.372	GO Molecular Function	GO:0046906	tetrapyrrole binding	372	0.570159	1	1	1.18952	0.840676	1	0.00866676	0.0103093	424	0.699371	1	1	0.838329	1.19285	1	181	0.0070922	0.00552486	47/chr11:72795557-72795958	Cyb5d2
GO Molecular Function.373	GO Molecular Function	GO:0001078	transcriptional repressor activity, RNA polymerase II core promoter proximal region sequence-specific binding	373	0.572308	1	1	1.04585	1.91232	2	0.0197146	0.0206186	295	0.262429	1	1	2.00977	0.995139	2	151	0.0141844	0.013245	113/chr16:42874806-42875207,171/chr3:31093938-31094339	Skil,Zbtb20
GO Molecular Function.374	GO Molecular Function	GO:0042803	protein homodimerization activity	374	0.575774	1	1	0.9818	7.12976	7	0.0735027	0.072165	358	0.43977	1	1	1.12956	5.3118	6	806	0.0425532	0.00744417	115/chr16:92801717-92802118,170/chr3:30508107-30508508,178/chr3:103802723-103803124,179/chr3:103809561-103809962,182/chr3:135608026-135608427,183/chr3:144719306-144719707,250/chr7:135597205-135597606	Dclre1b,Mecom,Nfkb1,Ptpre,Runx1,Sh3glb1
GO Molecular Function.375	GO Molecular Function	GO:0016798	hydrolase activity, acting on glycosyl bonds	375	0.577594	1	1	1.16554	0.857973	1	0.00884508	0.0103093	397	0.577763	1	1	1.16721	0.856742	1	130	0.0070922	0.00769231	182/chr3:135608026-135608427	Manba
GO Molecular Function.376	GO Molecular Function	GO:0005198	structural molecule activity	376	0.589069	1	1	0.977177	4.09342	4	0.0422003	0.0412371	408	0.612031	1	1	0.94836	4.21781	4	640	0.0283688	0.00625	215/chr6:113377625-113378026,241/chr7:75655260-75655661,244/chr7:101905889-101906290,54/chr11:86757775-86758176	Akap13,Arpc4,Cltc,Lamtor1
GO Molecular Function.377	GO Molecular Function	GO:0005319	lipid transporter activity	377	0.593294	1	1	1.11669	0.895506	1	0.00923202	0.0103093	382	0.514489	1	1	1.39209	0.718345	1	109	0.0070922	0.00917431	60/chr11:107416954-107417355	Pitpnc1
GO Molecular Function.378	GO Molecular Function	GO:0046982	protein heterodimerization activity	378	0.596485	1	1	0.964715	5.18288	5	0.0534317	0.0515464	312	0.304781	1	1	1.36455	3.66422	5	556	0.035461	0.00899281	105/chr15:100227571-100227972,115/chr16:92801717-92802118,117/chr17:20945314-20945715,182/chr3:135608026-135608427,62/chr11:116030602-116031003	Atf1,H3f3b,Nfkb1,Ppp2r1a,Runx1
GO Molecular Function.379	GO Molecular Function	GO:0005179	hormone activity	379	0.601352	1	1	1.0925	0.915329	1	0.00943638	0.0103093	397	0.577763	1	1	1.16721	0.856742	1	130	0.0070922	0.00769231	86/chr14:60736866-60737267	C1qtnf9
GO Molecular Function.380	GO Molecular Function	GO:0046983	protein dimerization activity	380	0.615087	1	1	0.952359	11.5503	11	0.119075	0.113402	333	0.353739	1	1	1.16721	8.56742	10	1300	0.070922	0.00769231	1/chr1:13372896-13373297,105/chr15:100227571-100227972,115/chr16:92801717-92802118,117/chr17:20945314-20945715,170/chr3:30508107-30508508,178/chr3:103802723-103803124,179/chr3:103809561-103809962,182/chr3:135608026-135608427,183/chr3:144719306-144719707,250/chr7:135597205-135597606,62/chr11:116030602-116031003	Atf1,Dclre1b,H3f3b,Mecom,Ncoa2,Nfkb1,Ppp2r1a,Ptpre,Runx1,Sh3glb1
GO Molecular Function.381	GO Molecular Function	GO:0005178	integrin binding	381	0.618789	1	1	1.04208	0.959624	1	0.00989303	0.0103093	376	0.491373	1	1	1.48762	0.672213	1	102	0.0070922	0.00980392	89/chr14:75179334-75179735	Lcp1
GO Molecular Function.382	GO Molecular Function	GO:0005230	extracellular ligand-gated ion channel activity	382	0.644041	1	1	0.973274	1.02746	1	0.0105924	0.0103093	339	0.375144	1	1	2.13715	0.467913	1	71	0.0070922	0.0140845	196/chr5:65919397-65919798	Chrna9
GO Molecular Function.383	GO Molecular Function	GO:0004860	protein kinase inhibitor activity	383	0.64633	1	1	0.967265	1.03384	1	0.0106582	0.0103093	355	0.438093	1	1	1.74411	0.573358	1	87	0.0070922	0.0114942	278/chr9:107312969-107313370	Cish
GO Molecular Function.384	GO Molecular Function	GO:0050662	coenzyme binding	384	0.649502	1	1	0.958999	1.04275	1	0.01075	0.0103093	425	0.707284	1	1	0.820203	1.21921	1	185	0.0070922	0.00540541	145/chr19:33222467-33222868	Rnls
GO Molecular Function.385	GO Molecular Function	GO:0005216	ion channel activity	385	0.654455	1	1	0.899557	4.44663	4	0.0458416	0.0412371	301	0.279605	1	1	1.49495	2.67567	4	406	0.0283688	0.00985222	115/chr16:92801717-92802118,196/chr5:65919397-65919798,255/chr8:84656639-84657040,42/chr11:60935419-60935820	Cacna1a,Chrna9,Clic6,Kcnj12
GO Molecular Function.386	GO Molecular Function	GO:0003713	transcription coactivator activity	386	0.655501	1	1	0.897873	2.22749	2	0.0229638	0.0206186	373	0.481564	1	1	1.23867	1.61463	2	245	0.0141844	0.00816326	1/chr1:13372896-13373297,215/chr6:113377625-113378026	Ncoa2,Tada3
GO Molecular Function.387	GO Molecular Function	GO:0000978	RNA polymerase II core promoter proximal region sequence-specific DNA binding	387	0.655609	1	1	0.898225	4.45323	4	0.0459095	0.0412371	294	0.25923	1	1	1.54834	2.58341	4	392	0.0283688	0.0102041	1/chr1:13372896-13373297,171/chr3:31093938-31094339,262/chr8:106059659-106060060,36/chr11:53769573-53769974	Irf1,Ncoa2,Nfatc3,Skil
GO Molecular Function.388	GO Molecular Function	GO:0022838	substrate-specific channel activity	388	0.664289	1	1	0.888238	4.5033	4	0.0464258	0.0412371	303	0.294315	1	1	1.45901	2.74158	4	416	0.0283688	0.00961539	115/chr16:92801717-92802118,196/chr5:65919397-65919798,255/chr8:84656639-84657040,42/chr11:60935419-60935820	Cacna1a,Chrna9,Clic6,Kcnj12
GO Molecular Function.389	GO Molecular Function	GO:0005261	cation channel activity	389	0.669198	1	1	0.876902	3.42114	3	0.0352694	0.0309278	316	0.309837	1	1	1.53788	1.95074	3	296	0.0212766	0.0101351	196/chr5:65919397-65919798,255/chr8:84656639-84657040,42/chr11:60935419-60935820	Cacna1a,Chrna9,Kcnj12
GO Molecular Function.390	GO Molecular Function	GO:0015293	symporter activity	390	0.669841	1	1	0.907545	1.10187	1	0.0113595	0.0103093	413	0.632841	1	1	1.00489	0.995139	1	151	0.0070922	0.00662252	106/chr15:100738088-100738489	Slc4a8
GO Molecular Function.391	GO Molecular Function	GO:0030674	protein binding, bridging	391	0.672378	1	1	0.901307	1.1095	1	0.0114381	0.0103093	389	0.533471	1	1	1.31946	0.757887	1	115	0.0070922	0.00869565	215/chr6:113377625-113378026	Arpc4
GO Molecular Function.392	GO Molecular Function	GO:0008289	lipid binding	392	0.673798	1	1	0.883915	5.65665	5	0.058316	0.0515464	353	0.435206	1	1	1.15654	4.32325	5	656	0.035461	0.00762195	113/chr16:42874806-42875207,183/chr3:144719306-144719707,187/chr4:102570183-102570584,243/chr7:101361968-101362369,60/chr11:107416954-107417355	Arap1,Gap43,Pitpnc1,Sgip1,Sh3glb1
GO Molecular Function.393	GO Molecular Function	GO:0043566	structure-specific DNA binding	393	0.677255	1	1	0.889422	1.12433	1	0.011591	0.0103093	410	0.620412	1	1	1.0393	0.962187	1	146	0.0070922	0.00684931	62/chr11:116030602-116031003	H3f3b
GO Molecular Function.394	GO Molecular Function	GO:0008509	anion transmembrane transporter activity	394	0.693976	1	1	0.83554	2.39366	2	0.0246769	0.0206186	401	0.585039	1	1	1.0218	1.95733	2	297	0.0141844	0.00673401	106/chr15:100738088-100738489,115/chr16:92801717-92802118	Clic6,Slc4a8
GO Molecular Function.395	GO Molecular Function	GO:0015267	channel activity	395	0.698561	1	1	0.849257	4.71	4	0.0485567	0.0412371	328	0.341946	1	1	1.3548	2.95247	4	448	0.0283688	0.00892857	115/chr16:92801717-92802118,196/chr5:65919397-65919798,255/chr8:84656639-84657040,42/chr11:60935419-60935820	Cacna1a,Chrna9,Clic6,Kcnj12
GO Molecular Function.396	GO Molecular Function	GO:0031406	carboxylic acid binding	396	0.703376	1	1	0.828014	1.20771	1	0.0124506	0.0103093	414	0.644866	1	1	0.972677	1.02809	1	156	0.0070922	0.00641026	183/chr3:144719306-144719707	Sh3glb1
GO Molecular Function.397	GO Molecular Function	GO:0005249	voltage-gated potassium channel activity	397	0.72817	1	1	0.772875	1.29387	1	0.0133389	0.0103093	362	0.45282	1	1	1.66745	0.59972	1	91	0.0070922	0.010989	42/chr11:60935419-60935820	Kcnj12
GO Molecular Function.398	GO Molecular Function	GO:0005262	calcium channel activity	398	0.728794	1	1	0.771523	1.29614	1	0.0133622	0.0103093	382	0.514489	1	1	1.39209	0.718345	1	109	0.0070922	0.00917431	255/chr8:84656639-84657040	Cacna1a
GO Molecular Function.399	GO Molecular Function	GO:0015081	sodium ion transmembrane transporter activity	399	0.73137	1	1	0.765959	1.30555	1	0.0134593	0.0103093	412	0.625433	1	1	1.02525	0.975368	1	148	0.0070922	0.00675676	106/chr15:100738088-100738489	Slc4a8
GO Molecular Function.400	GO Molecular Function	GO:0008270	zinc ion binding	400	0.732258	1	1	0.824419	6.06487	5	0.0625245	0.0515464	318	0.318622	1	1	1.29506	4.633	6	703	0.0425532	0.00853485	188/chr4:108459711-108460112,190/chr4:155235452-155235853,254/chr8:84198303-84198704,47/chr11:72795557-72795958,89/chr14:75179334-75179735	Cpb2,Nanos3,Ski,Zcchc11,Zswim4,Zzef1
GO Molecular Function.401	GO Molecular Function	GO:0016757	transferase activity, transferring glycosyl groups	401	0.734372	1	1	0.772926	2.58757	2	0.026676	0.0206186	393	0.550992	1	1	1.08773	1.8387	2	279	0.0141844	0.00716846	106/chr15:100738088-100738489,265/chr9:36768068-36768469	Galnt6,Stt3a
GO Molecular Function.402	GO Molecular Function	GO:0008234	cysteine-type peptidase activity	402	0.735597	1	1	0.756888	1.3212	1	0.0136206	0.0103093	423	0.695334	1	1	0.847696	1.17967	1	179	0.0070922	0.00558659	82/chr14:31251430-31251831	Bap1
GO Molecular Function.403	GO Molecular Function	GO:0022890	inorganic cation transmembrane transporter activity	403	0.741703	1	1	0.80077	4.99519	4	0.0514968	0.0412371	364	0.4635	1	1	1.14519	3.49287	4	530	0.0283688	0.00754717	106/chr15:100738088-100738489,196/chr5:65919397-65919798,255/chr8:84656639-84657040,42/chr11:60935419-60935820	Cacna1a,Chrna9,Kcnj12,Slc4a8
GO Molecular Function.404	GO Molecular Function	GO:0030594	neurotransmitter receptor activity	404	0.742558	1	1	0.742107	1.34752	1	0.0138919	0.0103093	365	0.463613	1	1	1.61423	0.619491	1	94	0.0070922	0.0106383	196/chr5:65919397-65919798	Chrna9
GO Molecular Function.405	GO Molecular Function	GO:0016491	oxidoreductase activity	405	0.743305	1	1	0.798972	5.00643	4	0.0516127	0.0412371	446	0.891938	1	1	0.583606	5.14045	3	780	0.0212766	0.00384615	134/chr17:83985096-83985497,135/chr17:83990484-83990885,145/chr19:33222467-33222868,74/chr12:105021740-105022141	Glrx5,Haao,Rnls
GO Molecular Function.406	GO Molecular Function	GO:0070851	growth factor receptor binding	406	0.74838	1	1	0.729892	1.37007	1	0.0141244	0.0103093	405	0.594287	1	1	1.11572	0.896284	1	136	0.0070922	0.00735294	145/chr19:33222467-33222868	Pten
GO Molecular Function.407	GO Molecular Function	GO:0005102	receptor binding	407	0.74981	1	1	0.858516	12.8128	11	0.132091	0.113402	346	0.4054	1	1	1.10978	9.91185	11	1504	0.0780142	0.00731383	1/chr1:13372896-13373297,109/chr16:18812121-18812522,145/chr19:33222467-33222868,19/chr10:7680823-7681224,193/chr5:31697960-31698361,215/chr6:113377625-113378026,243/chr7:101361968-101362369,43/chr11:62457647-62458048,54/chr11:86757775-86758176,86/chr14:60736866-60737267,89/chr14:75179334-75179735	Arap1,Babam2,C1qtnf9,Cltc,Lats1,Lcp1,Ncoa2,Ncor1,Pten,Tada3,Ufd1
GO Molecular Function.408	GO Molecular Function	GO:0008194	UDP-glycosyltransferase activity	408	0.76228	1	1	0.701225	1.42608	1	0.0147018	0.0103093	406	0.604945	1	1	1.08384	0.922646	1	140	0.0070922	0.00714286	106/chr15:100738088-100738489	Galnt6
GO Molecular Function.409	GO Molecular Function	GO:0015085	calcium ion transmembrane transporter activity	409	0.778273	1	1	0.669042	1.49467	1	0.015409	0.0103093	397	0.577763	1	1	1.16721	0.856742	1	130	0.0070922	0.00769231	255/chr8:84656639-84657040	Cacna1a
GO Molecular Function.410	GO Molecular Function	GO:0008201	heparin binding	410	0.781632	1	1	0.662383	1.5097	1	0.0155639	0.0103093	407	0.607565	1	1	1.07615	0.929236	1	141	0.0070922	0.0070922	261/chr8:94978065-94978466	Adgrg1
GO Molecular Function.411	GO Molecular Function	GO:0030165	PDZ domain binding	411	0.783823	1	1	0.658055	1.51963	1	0.0156663	0.0103093	359	0.445505	1	1	1.70492	0.586539	1	89	0.0070922	0.011236	145/chr19:33222467-33222868	Pten
GO Molecular Function.412	GO Molecular Function	GO:0005215	transporter activity	412	0.788747	1	1	0.804911	9.93899	8	0.102464	0.0824742	411	0.622183	1	1	0.940279	8.50811	8	1291	0.0567376	0.00619675	106/chr15:100738088-100738489,115/chr16:92801717-92802118,179/chr3:103809561-103809962,196/chr5:65919397-65919798,255/chr8:84656639-84657040,42/chr11:60935419-60935820,60/chr11:107416954-107417355,90/chr14:75834895-75835296	Ap4b1,Cacna1a,Chrna9,Clic6,Kcnj12,Pitpnc1,Slc25a30,Slc4a8
GO Molecular Function.413	GO Molecular Function	GO:0000982	transcription factor activity, RNA polymerase II core promoter proximal region sequence-specific binding	413	0.79192	1	1	0.74405	5.37599	4	0.0554225	0.0412371	314	0.306158	1	1	1.43149	2.7943	4	424	0.0283688	0.00943396	113/chr16:42874806-42875207,171/chr3:31093938-31094339,262/chr8:106059659-106060060,36/chr11:53769573-53769974	Irf1,Nfatc3,Skil,Zbtb20
GO Molecular Function.414	GO Molecular Function	GO:0008514	organic anion transmembrane transporter activity	414	0.798426	1	1	0.629546	1.58845	1	0.0163757	0.0103093	428	0.722497	1	1	0.786205	1.27193	1	193	0.0070922	0.00518135	106/chr15:100738088-100738489	Slc4a8
GO Molecular Function.415	GO Molecular Function	GO:0004713	protein tyrosine kinase activity	415	0.799452	1	1	0.627562	1.59347	1	0.0164275	0.0103093	409	0.615324	1	1	1.05373	0.949007	1	144	0.0070922	0.00694444	42/chr11:60935419-60935820	Map2k3
GO Molecular Function.416	GO Molecular Function	GO:0048037	cofactor binding	416	0.800057	1	1	0.626393	1.59644	1	0.0164582	0.0103093	440	0.831907	1	1	0.566185	1.76621	1	268	0.0070922	0.00373134	145/chr19:33222467-33222868	Rnls
GO Molecular Function.417	GO Molecular Function	GO:0008324	cation transmembrane transporter activity	417	0.800699	1	1	0.733983	5.44972	4	0.0561827	0.0412371	400	0.584316	1	1	0.98212	4.07282	4	618	0.0283688	0.00647249	106/chr15:100738088-100738489,196/chr5:65919397-65919798,255/chr8:84656639-84657040,42/chr11:60935419-60935820	Cacna1a,Chrna9,Kcnj12,Slc4a8
GO Molecular Function.418	GO Molecular Function	GO:0001085	RNA polymerase II transcription factor binding	418	0.801948	1	1	0.622747	1.60579	1	0.0165545	0.0103093	395	0.566377	1	1	1.20427	0.830381	1	126	0.0070922	0.00793651	43/chr11:62457647-62458048	Ncor1
GO Molecular Function.419	GO Molecular Function	GO:0022892	substrate-specific transporter activity	419	0.805833	1	1	0.778338	8.99352	7	0.0927167	0.072165	402	0.585246	1	1	0.971787	7.20322	7	1093	0.0496454	0.00640439	106/chr15:100738088-100738489,115/chr16:92801717-92802118,179/chr3:103809561-103809962,196/chr5:65919397-65919798,255/chr8:84656639-84657040,42/chr11:60935419-60935820,60/chr11:107416954-107417355	Ap4b1,Cacna1a,Chrna9,Clic6,Kcnj12,Pitpnc1,Slc4a8
GO Molecular Function.420	GO Molecular Function	GO:0019887	protein kinase regulator activity	420	0.809119	1	1	0.608996	1.64205	1	0.0169283	0.0103093	420	0.680779	1	1	0.882195	1.13354	1	172	0.0070922	0.00581395	278/chr9:107312969-107313370	Cish
GO Molecular Function.421	GO Molecular Function	GO:0008237	metallopeptidase activity	421	0.825684	1	1	0.577617	1.73125	1	0.0178479	0.0103093	428	0.722497	1	1	0.786205	1.27193	1	193	0.0070922	0.00518135	89/chr14:75179334-75179735	Cpb2
GO Molecular Function.422	GO Molecular Function	GO:0005267	potassium channel activity	422	0.829447	1	1	0.570555	1.75268	1	0.0180689	0.0103093	395	0.566377	1	1	1.20427	0.830381	1	126	0.0070922	0.00793651	42/chr11:60935419-60935820	Kcnj12
GO Molecular Function.423	GO Molecular Function	GO:0046873	metal ion transmembrane transporter activity	423	0.829607	1	1	0.67117	4.46981	3	0.0460805	0.0309278	391	0.542789	1	1	1.05618	2.84043	3	431	0.0212766	0.00696056	106/chr15:100738088-100738489,255/chr8:84656639-84657040,42/chr11:60935419-60935820	Cacna1a,Kcnj12,Slc4a8
GO Molecular Function.424	GO Molecular Function	GO:0015077	monovalent inorganic cation transmembrane transporter activity	424	0.845053	1	1	0.6078	3.29055	2	0.0339232	0.0206186	419	0.677168	1	1	0.862145	2.31979	2	352	0.0141844	0.00568182	106/chr15:100738088-100738489,42/chr11:60935419-60935820	Kcnj12,Slc4a8
GO Molecular Function.425	GO Molecular Function	GO:0072509	divalent inorganic cation transmembrane transporter activity	425	0.847967	1	1	0.536053	1.86549	1	0.0192318	0.0103093	422	0.685007	1	1	0.872055	1.14672	1	174	0.0070922	0.00574713	255/chr8:84656639-84657040	Cacna1a
GO Molecular Function.426	GO Molecular Function	GO:0004842	ubiquitin-protein transferase activity	426	0.84924	1	1	0.601487	3.32509	2	0.0342793	0.0206186	433	0.790557	1	1	0.688152	2.90633	2	441	0.0141844	0.00453515	111/chr16:32277261-32277662,33/chr11:52000141-52000542	Rnf168,Ube2b
GO Molecular Function.427	GO Molecular Function	GO:0022857	transmembrane transporter activity	427	0.85685	1	1	0.711851	8.42873	6	0.0868941	0.0618557	417	0.659636	1	1	0.901411	6.65623	6	1010	0.0425532	0.00594059	106/chr15:100738088-100738489,115/chr16:92801717-92802118,196/chr5:65919397-65919798,255/chr8:84656639-84657040,42/chr11:60935419-60935820,90/chr14:75834895-75835296	Cacna1a,Chrna9,Clic6,Kcnj12,Slc25a30,Slc4a8
GO Molecular Function.428	GO Molecular Function	GO:0015291	secondary active transmembrane transporter activity	428	0.858332	1	1	0.516871	1.93472	1	0.0199455	0.0103093	436	0.807831	1	1	0.611845	1.6344	1	248	0.0070922	0.00403226	106/chr15:100738088-100738489	Slc4a8
GO Molecular Function.429	GO Molecular Function	GO:0061630	ubiquitin protein ligase activity	429	0.86046	1	1	0.512941	1.94954	1	0.0200984	0.0103093	432	0.78613	1	1	0.654041	1.52896	1	232	0.0070922	0.00431035	33/chr11:52000141-52000542	Ube2b
GO Molecular Function.430	GO Molecular Function	GO:0019787	ubiquitin-like protein transferase activity	430	0.860785	1	1	0.583939	3.42501	2	0.0353094	0.0206186	437	0.809705	1	1	0.659729	3.03155	2	460	0.0141844	0.00434783	111/chr16:32277261-32277662,33/chr11:52000141-52000542	Rnf168,Ube2b
GO Molecular Function.431	GO Molecular Function	GO:0001664	G-protein coupled receptor binding	431	0.861946	1	1	0.510194	1.96004	1	0.0202066	0.0103093	438	0.81165	1	1	0.604532	1.65417	1	251	0.0070922	0.00398406	243/chr7:101361968-101362369	Arap1
GO Molecular Function.432	GO Molecular Function	GO:0061659	ubiquitin-like protein ligase activity	432	0.863513	1	1	0.5073	1.97122	1	0.0203219	0.0103093	434	0.791773	1	1	0.642956	1.55532	1	236	0.0070922	0.00423729	33/chr11:52000141-52000542	Ube2b
GO Molecular Function.433	GO Molecular Function	GO:0005126	cytokine receptor binding	433	0.864883	1	1	0.504769	1.9811	1	0.0204237	0.0103093	443	0.847976	1	1	0.536175	1.86506	1	283	0.0070922	0.00353357	193/chr5:31697960-31698361	Babam2
GO Molecular Function.434	GO Molecular Function	GO:0030246	carbohydrate binding	434	0.865086	1	1	0.504395	1.98257	1	0.0204389	0.0103093	441	0.835251	1	1	0.559917	1.78598	1	271	0.0070922	0.00369004	106/chr15:100738088-100738489	Galnt6
GO Molecular Function.435	GO Molecular Function	GO:0015079	potassium ion transmembrane transporter activity	435	0.871138	1	1	0.493213	2.02752	1	0.0209023	0.0103093	416	0.651892	1	1	0.954325	1.04786	1	159	0.0070922	0.00628931	42/chr11:60935419-60935820	Kcnj12
GO Molecular Function.436	GO Molecular Function	GO:0005539	glycosaminoglycan binding	436	0.872305	1	1	0.491056	2.03643	1	0.0209941	0.0103093	426	0.711163	1	1	0.811431	1.23239	1	187	0.0070922	0.00534759	261/chr8:94978065-94978466	Adgrg1
GO Molecular Function.437	GO Molecular Function	GO:0015075	ion transmembrane transporter activity	437	0.877482	1	1	0.667326	7.49259	5	0.0772432	0.0515464	418	0.659757	1	1	0.896794	5.57541	5	846	0.035461	0.00591017	106/chr15:100738088-100738489,115/chr16:92801717-92802118,196/chr5:65919397-65919798,255/chr8:84656639-84657040,42/chr11:60935419-60935820	Cacna1a,Chrna9,Clic6,Kcnj12,Slc4a8
GO Molecular Function.438	GO Molecular Function	GO:0001077	transcriptional activator activity, RNA polymerase II core promoter proximal region sequence-specific binding	438	0.885351	1	1	0.545644	3.66539	2	0.0377876	0.0206186	394	0.562554	1	1	1.06482	1.87824	2	285	0.0141844	0.00701754	262/chr8:106059659-106060060,36/chr11:53769573-53769974	Irf1,Nfatc3
GO Molecular Function.439	GO Molecular Function	GO:1901681	sulfur compound binding	439	0.888283	1	1	0.461424	2.16721	1	0.0223423	0.0103093	430	0.74556	1	1	0.73659	1.35761	1	206	0.0070922	0.00485437	261/chr8:94978065-94978466	Adgrg1
GO Molecular Function.440	GO Molecular Function	GO:0017016	Ras GTPase binding	440	0.898087	1	1	0.443072	2.25697	1	0.0232677	0.0103093	442	0.83635	1	1	0.557859	1.79257	1	272	0.0070922	0.00367647	241/chr7:75655260-75655661	Akap13
GO Molecular Function.441	GO Molecular Function	GO:0022891	substrate-specific transmembrane transporter activity	441	0.900662	1	1	0.637697	7.84071	5	0.0808321	0.0515464	427	0.721261	1	1	0.833723	5.9972	5	910	0.035461	0.00549451	106/chr15:100738088-100738489,115/chr16:92801717-92802118,196/chr5:65919397-65919798,255/chr8:84656639-84657040,42/chr11:60935419-60935820	Cacna1a,Chrna9,Clic6,Kcnj12,Slc4a8
GO Molecular Function.442	GO Molecular Function	GO:0031267	small GTPase binding	442	0.913936	1	1	0.412895	2.42192	1	0.0249683	0.0103093	444	0.851997	1	1	0.528702	1.89142	1	287	0.0070922	0.00348432	241/chr7:75655260-75655661	Akap13
GO Molecular Function.443	GO Molecular Function	GO:0005096	GTPase activator activity	443	0.930207	1	1	0.380805	2.62602	1	0.0270723	0.0103093	435	0.795908	1	1	0.634885	1.57509	1	239	0.0070922	0.0041841	243/chr7:101361968-101362369	Arap1
GO Molecular Function.444	GO Molecular Function	GO:0070011	peptidase activity, acting on L-amino acid peptides	444	0.934166	1	1	0.461693	4.33189	2	0.0446586	0.0206186	448	0.927978	1	1	0.471968	4.23758	2	643	0.0141844	0.00311042	82/chr14:31251430-31251831,89/chr14:75179334-75179735	Bap1,Cpb2
GO Molecular Function.445	GO Molecular Function	GO:0005509	calcium ion binding	445	0.93866	1	1	0.549797	7.27542	4	0.0750043	0.0412371	415	0.647965	1	1	0.905896	4.41552	4	670	0.0283688	0.00597015	115/chr16:92801717-92802118,47/chr11:72795557-72795958,89/chr14:75179334-75179735,90/chr14:75834895-75835296	Lcp1,Runx1,Tpt1,Zzef1
GO Molecular Function.446	GO Molecular Function	GO:0022804	active transmembrane transporter activity	446	0.940622	1	1	0.359308	2.78312	1	0.028692	0.0103093	447	0.921287	1	1	0.398261	2.51091	1	381	0.0070922	0.00262467	106/chr15:100738088-100738489	Slc4a8
GO Molecular Function.447	GO Molecular Function	GO:0030695	GTPase regulator activity	447	0.940889	1	1	0.358744	2.7875	1	0.0287371	0.0103093	439	0.819062	1	1	0.590419	1.69371	1	257	0.0070922	0.00389105	243/chr7:101361968-101362369	Arap1
GO Molecular Function.448	GO Molecular Function	GO:0008233	peptidase activity	448	0.943178	1	1	0.443997	4.50454	2	0.0464386	0.0206186	449	0.935876	1	1	0.457041	4.37598	2	664	0.0141844	0.00301205	82/chr14:31251430-31251831,89/chr14:75179334-75179735	Bap1,Cpb2
GO Molecular Function.449	GO Molecular Function	GO:0060589	nucleoside-triphosphatase regulator activity	449	0.950465	1	1	0.337952	2.959	1	0.0305052	0.0103093	445	0.852986	1	1	0.526867	1.89801	1	288	0.0070922	0.00347222	243/chr7:101361968-101362369	Arap1
GO Molecular Function.450	GO Molecular Function	GO:0016887	ATPase activity	450	0.961078	1	1	0.313236	3.19248	1	0.0329122	0.0103093	450	0.942269	1	1	0.355357	2.81407	1	427	0.0070922	0.00234192	163/chr2:119477589-119477990	Ino80
GO Molecular Function.451	GO Molecular Function	GO:0008047	enzyme activator activity	451	0.983219	1	1	0.249838	4.00258	1	0.0412638	0.0103093	451	0.944185	1	1	0.351244	2.84702	1	432	0.0070922	0.00231482	243/chr7:101361968-101362369	Arap1
GO Molecular Function.452	GO Molecular Function	GO:0004871	signal transducer activity	452	0.998813	1	1	0.362521	13.7923	5	0.142189	0.0515464	452	0.99975	1	1	0.343687	17.4578	6	2649	0.0425532	0.00226501	196/chr5:65919397-65919798,247/chr7:126474796-126475197,261/chr8:94978065-94978466,276/chr9:107280335-107280736,42/chr11:60935419-60935820	Adgrg1,Adgrg3,Chrna9,Map2k3,Mapkapk3,Sh2b1
GO Molecular Function.453	GO Molecular Function	GO:0099600	transmembrane receptor activity	453	0.998905	1	1	0.282711	10.6115	3	0.109397	0.0309278	453	0.999902	1	1	0.263433	15.1841	4	2304	0.0283688	0.00173611	196/chr5:65919397-65919798,261/chr8:94978065-94978466,42/chr11:60935419-60935820	Adgrg1,Adgrg3,Chrna9,Kcnj12
GO Molecular Function.454	GO Molecular Function	GO:0004930	G-protein coupled receptor activity	454	0.998947	1	1	0.15107	6.61945	1	0.0682418	0.0103093	454	0.999975	1	1	0.158142	12.6468	2	1919	0.0141844	0.00104221	261/chr8:94978065-94978466	Adgrg1,Adgrg3
GO Molecular Function.455	GO Molecular Function	GO:0004888	transmembrane signaling receptor activity	455	0.999744	1	1	0.195868	10.2109	2	0.105267	0.0206186	455	0.999979	1	1	0.2008	14.9403	3	2267	0.0212766	0.00132333	196/chr5:65919397-65919798,261/chr8:94978065-94978466	Adgrg1,Adgrg3,Chrna9
GO Molecular Function.456	GO Molecular Function	GO:0004872	receptor activity	456	0.999924	1	1	0.224347	13.3722	3	0.137857	0.0309278	456	0.999982	1	1	0.235617	16.9767	4	2576	0.0283688	0.0015528	196/chr5:65919397-65919798,261/chr8:94978065-94978466,42/chr11:60935419-60935820	Adgrg1,Adgrg3,Chrna9,Kcnj12
GO Molecular Function.457	GO Molecular Function	GO:0038023	signaling receptor activity	457	0.999935	1	1	0.173308	11.5402	2	0.118971	0.0206186	457	0.999989	1	1	0.19256	15.5795	3	2364	0.0212766	0.00126904	196/chr5:65919397-65919798,261/chr8:94978065-94978466	Adgrg1,Adgrg3,Chrna9
GO Biological Process.1	GO Biological Process	GO:0002478	antigen processing and presentation of exogenous peptide antigen	1	9.35859e-10	1.22504e-05	1.22504e-05	119.377	0.0418841	5	0.000431795	0.0515464	7	9.91532e-06	0.129792	0.0185416	28.9024	0.138397	4	21	0.0283688	0.190476	125/chr17:34262468-34262869,126/chr17:34287321-34287722,127/chr17:34295743-34296144,128/chr17:34305349-34305750,164/chr2:122146793-122147194	B2m,H2-Aa,H2-Ab1,H2-Eb1
GO Biological Process.2	GO Biological Process	GO:0019884	antigen processing and presentation of exogenous antigen	2	1.44585e-08	0.000189262	9.46309e-05	68.71	0.0727697	5	0.000750203	0.0515464	17	2.81956e-05	0.36908	0.0217106	22.4796	0.177939	4	27	0.0283688	0.148148	125/chr17:34262468-34262869,126/chr17:34287321-34287722,127/chr17:34295743-34296144,128/chr17:34305349-34305750,164/chr2:122146793-122147194	B2m,H2-Aa,H2-Ab1,H2-Eb1
GO Biological Process.3	GO Biological Process	GO:0019886	antigen processing and presentation of exogenous peptide antigen via MHC class II	3	1.94279e-08	0.000254311	8.47704e-05	149.928	0.0266795	4	0.000275047	0.0412371	31	9.67055e-05	1	0.0408347	32.5152	0.0922646	3	14	0.0212766	0.214286	125/chr17:34262468-34262869,126/chr17:34287321-34287722,127/chr17:34295743-34296144,128/chr17:34305349-34305750	H2-Aa,H2-Ab1,H2-Eb1
GO Biological Process.4	GO Biological Process	GO:0048002	antigen processing and presentation of peptide antigen	4	6.40702e-07	0.00838678	0.0020967	31.7622	0.15742	5	0.00162288	0.0515464	58	0.000474981	1	0.107198	11.0355	0.362468	4	55	0.0283688	0.0727273	125/chr17:34262468-34262869,126/chr17:34287321-34287722,127/chr17:34295743-34296144,128/chr17:34305349-34305750,164/chr2:122146793-122147194	B2m,H2-Aa,H2-Ab1,H2-Eb1
GO Biological Process.5	GO Biological Process	GO:0051726	regulation of cell cycle	5	1.55498e-06	0.0203547	0.00407094	2.90049	8.27448	24	0.0853039	0.247423	1	5.2569e-08	0.000688129	0.000688129	3.71273	6.19491	23	940	0.163121	0.0244681	109/chr16:18812121-18812522,117/chr17:20945314-20945715,122/chr17:29489836-29490237,134/chr17:83985096-83985497,135/chr17:83990484-83990885,143/chr19:10203744-10204145,145/chr19:33222467-33222868,163/chr2:119477589-119477990,170/chr3:30508107-30508508,171/chr3:31093938-31094339,178/chr3:103802723-103803124,179/chr3:103809561-103809962,183/chr3:144719306-144719707,19/chr10:7680823-7681224,193/chr5…	Babam2,Bap1,Cdc45,Cdkl3,Cltc,Dclre1b,Fen1,Ino80,Irf1,Lats1,Map2k3,Mecom,Mki67,Nanos3,Pim1,Ppp2r1a,Pten,Rab11a,Sh2b1,Sh3glb1,Skil,Ube2b,Zfp36l2
GO Biological Process.6	GO Biological Process	GO:0002495	antigen processing and presentation of peptide antigen via MHC class II	6	1.76943e-06	0.0231619	0.00386031	48.0086	0.0833184	4	0.000858953	0.0412371	38	0.000147346	1	0.0507569	28.4508	0.105445	3	16	0.0212766	0.1875	125/chr17:34262468-34262869,126/chr17:34287321-34287722,127/chr17:34295743-34296144,128/chr17:34305349-34305750	H2-Aa,H2-Ab1,H2-Eb1
GO Biological Process.7	GO Biological Process	GO:0002504	antigen processing and presentation of peptide or polysaccharide antigen via MHC class II	7	1.92624e-06	0.0252145	0.00360208	46.9838	0.0851357	4	0.000877687	0.0412371	46	0.00021264	1	0.06051	25.2896	0.118626	3	18	0.0212766	0.166667	125/chr17:34262468-34262869,126/chr17:34287321-34287722,127/chr17:34295743-34296144,128/chr17:34305349-34305750	H2-Aa,H2-Ab1,H2-Eb1
GO Biological Process.8	GO Biological Process	GO:0060216	definitive hemopoiesis	8	4.10575e-06	0.0537442	0.00671802	21.6537	0.230907	5	0.00238048	0.0515464	7	9.91532e-06	0.129792	0.0185416	28.9024	0.138397	4	21	0.0283688	0.190476	115/chr16:92801717-92802118,134/chr17:83985096-83985497,135/chr17:83990484-83990885,43/chr11:62457647-62458048,57/chr11:96310763-96311164	Hoxb4,Ncor1,Runx1,Zfp36l2
GO Biological Process.9	GO Biological Process	GO:0002376	immune system process	9	4.84915e-06	0.0634753	0.00705281	2.38873	12.1404	29	0.125158	0.298969	11	2.43682e-05	0.31898	0.0289982	2.34915	11.4935	27	1744	0.191489	0.0154816	111/chr16:32277261-32277662,115/chr16:92801717-92802118,125/chr17:34262468-34262869,126/chr17:34287321-34287722,127/chr17:34295743-34296144,128/chr17:34305349-34305750,134/chr17:83985096-83985497,135/chr17:83990484-83990885,146/chr19:41344896-41345297,164/chr2:122146793-122147194,170/chr3:30508107-30508508,171/chr3:31093938-31094339,182/chr3:135608026-135608427,187/chr4:102570183-102570584,196/ch…	Adgrg3,B2m,Bap1,Chd2,Crlf2,Dbnl,Glrx5,H2-Aa,H2-Ab1,H2-Eb1,Hoxb4,Irf1,Lcp1,Mapkapk3,Mecom,Ncor1,Nfatc3,Nfkb1,Nlrc5,Pde4b,Pik3ap1,Pnma1,Rhoh,Rnf168,Runx1,Skil,Zfp36l2
GO Biological Process.10	GO Biological Process	GO:0031627	telomeric loop formation	10	5.71704e-06	0.074836	0.0074836	587.756	0.00340277	2	3.50801e-05	0.0206186	259	0.0131375	1	0.663977	75.8688	0.0131807	1	2	0.0070922	0.5	178/chr3:103802723-103803124,179/chr3:103809561-103809962	Dclre1b
GO Biological Process.11	GO Biological Process	GO:0022616	DNA strand elongation	11	1.66338e-05	0.217737	0.0197943	63.2762	0.0474112	3	0.000488775	0.0309278	203	0.00685205	1	0.441839	15.9724	0.125216	2	19	0.0141844	0.105263	143/chr19:10203744-10204145,178/chr3:103802723-103803124,179/chr3:103809561-103809962	Dclre1b,Fen1
GO Biological Process.12	GO Biological Process	GO:0031860	telomeric 3' overhang formation	12	1.82262e-05	0.238581	0.0198817	328.893	0.006081	2	6.26907e-05	0.0206186	401	0.0261037	1	0.852112	37.9344	0.0263613	1	4	0.0070922	0.25	178/chr3:103802723-103803124,179/chr3:103809561-103809962	Dclre1b
GO Biological Process.13	GO Biological Process	GO:1900153	positive regulation of nuclear-transcribed mRNA catabolic process, deadenylation-dependent decay	13	1.8321e-05	0.239821	0.0184478	26.4171	0.151417	4	0.001561	0.0412371	41	0.000178058	1	0.0568483	26.7772	0.112035	3	17	0.0212766	0.176471	134/chr17:83985096-83985497,135/chr17:83990484-83990885,254/chr8:84198303-84198704,95/chr15:36792872-36793273	Nanos3,Pabpc1,Zfp36l2
GO Biological Process.14	GO Biological Process	GO:0019882	antigen processing and presentation	14	3.47155e-05	0.454425	0.032459	13.842	0.36122	5	0.00372391	0.0515464	126	0.00263541	1	0.27379	6.97644	0.573358	4	87	0.0283688	0.045977	125/chr17:34262468-34262869,126/chr17:34287321-34287722,127/chr17:34295743-34296144,128/chr17:34305349-34305750,164/chr2:122146793-122147194	B2m,H2-Aa,H2-Ab1,H2-Eb1
GO Biological Process.15	GO Biological Process	GO:0061014	positive regulation of mRNA catabolic process	15	5.46184e-05	0.714955	0.0476636	19.9154	0.20085	4	0.00207062	0.0412371	68	0.000651881	1	0.125487	17.5082	0.171348	3	26	0.0212766	0.115385	134/chr17:83985096-83985497,135/chr17:83990484-83990885,254/chr8:84198303-84198704,95/chr15:36792872-36793273	Nanos3,Pabpc1,Zfp36l2
GO Biological Process.16	GO Biological Process	GO:0031848	protection from non-homologous end joining at telomere	16	8.90852e-05	1	0.0728829	148.406	0.0134765	2	0.000138933	0.0206186	500	0.0389006	1	1	25.2896	0.0395419	1	6	0.0070922	0.166667	178/chr3:103802723-103803124,179/chr3:103809561-103809962	Dclre1b
GO Biological Process.17	GO Biological Process	GO:0010556	regulation of macromolecule biosynthetic process	17	8.95043e-05	1	0.0689183	1.60867	29.8384	48	0.307612	0.494845	5	7.67884e-06	0.100516	0.0201032	1.84064	26.0779	48	3957	0.340425	0.0121304	1/chr1:13372896-13373297,105/chr15:100227571-100227972,107/chr15:103258365-103258766,109/chr16:18812121-18812522,111/chr16:32277261-32277662,113/chr16:42874806-42875207,115/chr16:92801717-92802118,122/chr17:29489836-29490237,134/chr17:83985096-83985497,135/chr17:83990484-83990885,14/chr1:133131255-133131656,145/chr19:33222467-33222868,163/chr2:119477589-119477990,170/chr3:30508107-30508508,171/ch…	Adgrg3,Arap1,Atf1,Bclaf1,Cdc45,Chd2,Cltc,Elmsan1,H3f3b,Hipk1,Hivep2,Hoxb4,Hoxb5,Ier2,Ino80,Irf1,Irf9,Klhl25,Map2k3,Mecom,Nanos3,Ncoa2,Ncor1,Nfatc3,Nfe2,Nfkb1,Nipbl,Nlrc5,Nol11,Nsd3,Phf20l1,Pim1,Ppp1r15b,Pten,Rnf168,Runx1,Sh2b1,Ski,Skil,Tada3,Tmpo,Ube2b,Unk,Zbtb20,Zbtb5,Zcchc11,Zfp36l2,Zfp868
GO Biological Process.18	GO Biological Process	GO:0010564	regulation of cell cycle process	18	0.000104588	1	0.0760585	3.23572	4.32671	14	0.0446052	0.14433	24	4.39169e-05	0.574872	0.023953	3.77168	3.44674	13	523	0.0921986	0.0248566	109/chr16:18812121-18812522,117/chr17:20945314-20945715,122/chr17:29489836-29490237,134/chr17:83985096-83985497,135/chr17:83990484-83990885,143/chr19:10203744-10204145,145/chr19:33222467-33222868,163/chr2:119477589-119477990,183/chr3:144719306-144719707,247/chr7:126474796-126475197,250/chr7:135597205-135597606,270/chr9:64789796-64790197,33/chr11:52000141-52000542,54/chr11:86757775-86758176	Cdc45,Cltc,Fen1,Ino80,Mki67,Pim1,Ppp2r1a,Pten,Rab11a,Sh2b1,Sh3glb1,Ube2b,Zfp36l2
GO Biological Process.19	GO Biological Process	GO:0031063	regulation of histone deacetylation	19	0.000125541	1	0.0864908	16.0246	0.249616	4	0.00257336	0.0412371	22	4.3358e-05	0.567557	0.025798	20.2317	0.19771	4	30	0.0283688	0.133333	190/chr4:155235452-155235853,215/chr6:113377625-113378026,43/chr11:62457647-62458048,92/chr15:8443688-8444089	Ncor1,Nipbl,Ski,Tada3
GO Biological Process.20	GO Biological Process	GO:2000112	regulation of cellular macromolecule biosynthetic process	20	0.000132524	1	0.0867372	1.59998	29.3754	47	0.302839	0.484536	6	8.95192e-06	0.117181	0.0195301	1.84854	25.4255	47	3858	0.333333	0.0121825	1/chr1:13372896-13373297,105/chr15:100227571-100227972,107/chr15:103258365-103258766,109/chr16:18812121-18812522,111/chr16:32277261-32277662,113/chr16:42874806-42875207,115/chr16:92801717-92802118,122/chr17:29489836-29490237,134/chr17:83985096-83985497,135/chr17:83990484-83990885,14/chr1:133131255-133131656,145/chr19:33222467-33222868,163/chr2:119477589-119477990,170/chr3:30508107-30508508,171/ch…	Adgrg3,Arap1,Atf1,Bclaf1,Cdc45,Chd2,Elmsan1,H3f3b,Hipk1,Hivep2,Hoxb4,Hoxb5,Ier2,Ino80,Irf1,Irf9,Klhl25,Map2k3,Mecom,Nanos3,Ncoa2,Ncor1,Nfatc3,Nfe2,Nfkb1,Nipbl,Nlrc5,Nol11,Nsd3,Phf20l1,Pim1,Ppp1r15b,Pten,Rnf168,Runx1,Sh2b1,Ski,Skil,Tada3,Tmpo,Ube2b,Unk,Zbtb20,Zbtb5,Zcchc11,Zfp36l2,Zfp868
GO Biological Process.21	GO Biological Process	GO:0051171	regulation of nitrogen compound metabolic process	21	0.000133988	1	0.0835194	1.55736	32.1057	50	0.330986	0.515464	3	4.30922e-06	0.0564077	0.0188026	1.82515	27.943	51	4240	0.361702	0.0120283	1/chr1:13372896-13373297,105/chr15:100227571-100227972,107/chr15:103258365-103258766,109/chr16:18812121-18812522,111/chr16:32277261-32277662,113/chr16:42874806-42875207,115/chr16:92801717-92802118,122/chr17:29489836-29490237,134/chr17:83985096-83985497,135/chr17:83990484-83990885,14/chr1:133131255-133131656,145/chr19:33222467-33222868,163/chr2:119477589-119477990,170/chr3:30508107-30508508,171/ch…	Adgrg3,Arap1,Atf1,Babam2,Bclaf1,Cacna1a,Cdc45,Chd2,Cltc,Elmsan1,H3f3b,Hipk1,Hivep2,Hoxb4,Hoxb5,Ier2,Ino80,Irf1,Irf9,Klhl25,Map2k3,Mecom,Nanos3,Ncoa2,Ncor1,Nfatc3,Nfe2,Nfkb1,Nipbl,Nlrc5,Nol11,Nsd3,Pabpc1,Phf20l1,Pim1,Ppp1r15b,Pten,Rnf168,Runx1,Sh2b1,Ski,Skil,Tada3,Tmpo,Ube2b,Unk,Zbtb20,Zbtb5,Zcchc11,Zfp36l2,Zfp868
GO Biological Process.22	GO Biological Process	GO:0006401	RNA catabolic process	22	0.000142274	1	0.0846529	7.69942	0.779279	6	0.0080338	0.0618557	115	0.00215693	1	0.245515	5.53787	0.902875	5	137	0.035461	0.0364963	134/chr17:83985096-83985497,135/chr17:83990484-83990885,143/chr19:10203744-10204145,188/chr4:108459711-108460112,209/chr5:147429913-147430314,95/chr15:36792872-36793273	Fen1,Pabpc1,Pan3,Zcchc11,Zfp36l2
GO Biological Process.23	GO Biological Process	GO:0036297	interstrand cross-link repair	23	0.000167726	1	0.0954583	28.8925	0.103833	3	0.00107044	0.0309278	180	0.00615723	1	0.447768	16.8597	0.118626	2	18	0.0141844	0.111111	178/chr3:103802723-103803124,179/chr3:103809561-103809962,190/chr4:155235452-155235853	Dclre1b,Faap20
GO Biological Process.24	GO Biological Process	GO:0061013	regulation of mRNA catabolic process	24	0.000183936	1	0.100322	14.4922	0.276011	4	0.00284548	0.0412371	84	0.00120818	1	0.188275	14.2254	0.21089	3	32	0.0212766	0.09375	134/chr17:83985096-83985497,135/chr17:83990484-83990885,254/chr8:84198303-84198704,95/chr15:36792872-36793273	Nanos3,Pabpc1,Zfp36l2
GO Biological Process.25	GO Biological Process	GO:0051252	regulation of RNA metabolic process	25	0.000231229	1	0.121071	1.59466	28.2191	45	0.290919	0.463917	10	2.17547e-05	0.284768	0.0284769	1.84229	23.8833	44	3624	0.312057	0.0121413	1/chr1:13372896-13373297,105/chr15:100227571-100227972,107/chr15:103258365-103258766,109/chr16:18812121-18812522,111/chr16:32277261-32277662,113/chr16:42874806-42875207,115/chr16:92801717-92802118,122/chr17:29489836-29490237,134/chr17:83985096-83985497,135/chr17:83990484-83990885,145/chr19:33222467-33222868,163/chr2:119477589-119477990,170/chr3:30508107-30508508,171/chr3:31093938-31094339,178/chr…	Adgrg3,Arap1,Atf1,Bclaf1,Cdc45,Chd2,Elmsan1,H3f3b,Hipk1,Hivep2,Hoxb4,Hoxb5,Ier2,Ino80,Irf1,Irf9,Map2k3,Mecom,Nanos3,Ncoa2,Ncor1,Nfatc3,Nfe2,Nfkb1,Nipbl,Nlrc5,Nol11,Nsd3,Pabpc1,Phf20l1,Pim1,Pten,Rnf168,Runx1,Ski,Skil,Tada3,Tmpo,Ube2b,Zbtb20,Zbtb5,Zcchc11,Zfp36l2,Zfp868
GO Biological Process.26	GO Biological Process	GO:0006302	double-strand break repair	26	0.000296122	1	0.149086	6.71072	0.894092	6	0.00921744	0.0618557	132	0.00310146	1	0.307562	5.09187	0.981958	5	149	0.035461	0.033557	109/chr16:18812121-18812522,111/chr16:32277261-32277662,163/chr2:119477589-119477990,178/chr3:103802723-103803124,179/chr3:103809561-103809962,193/chr5:31697960-31698361	Babam2,Cdc45,Dclre1b,Ino80,Rnf168
GO Biological Process.27	GO Biological Process	GO:0044260	cellular macromolecule metabolic process	27	0.000309324	1	0.149965	1.42408	40.7282	58	0.419878	0.597938	2	1.11595e-06	0.0146077	0.00730387	1.68371	39.1992	66	5948	0.468085	0.0110962	1/chr1:13372896-13373297,105/chr15:100227571-100227972,106/chr15:100738088-100738489,107/chr15:103258365-103258766,109/chr16:18812121-18812522,111/chr16:32277261-32277662,113/chr16:42874806-42875207,115/chr16:92801717-92802118,117/chr17:20945314-20945715,122/chr17:29489836-29490237,134/chr17:83985096-83985497,135/chr17:83990484-83990885,14/chr1:133131255-133131656,141/chr19:5803189-5803590,143/ch…	Akap13,Atf1,Babam2,Bap1,Bclaf1,Cdc45,Cdk17,Cdkl3,Chd2,Cish,Cltc,Dclre1b,Dusp2,Faap20,Fen1,Galnt6,Glrx5,Hemk1,Hipk1,Hivep2,Hoxb4,Hoxb5,Ier2,Ino80,Irf1,Irf9,Klhl25,Lats1,Manba,Map2k3,Mapkapk3,Mecom,Mki67,Ncoa2,Ncor1,Nfatc3,Nfe2,Nfkb1,Nipbl,Nol11,Nsd3,Pabpc1,Pan3,Pigl,Pim1,Ppp1r15b,Ppp2r1a,Ppp2r5c,Pten,Ptpre,Rnf168,Runx1,Scyl1,Sh3glb1,Ski,Stt3a,Tada3,Tmem258,Ube2b,Ufd1,Vcpkmt,Zbtb20,Zbtb5,Zcchc11,Zd…
GO Biological Process.28	GO Biological Process	GO:0043247	telomere maintenance in response to DNA damage	28	0.000340028	1	0.158963	75.6419	0.0264404	2	0.000272581	0.0206186	662	0.0577837	1	1	16.8597	0.0593129	1	9	0.0070922	0.111111	178/chr3:103802723-103803124,179/chr3:103809561-103809962	Dclre1b
GO Biological Process.29	GO Biological Process	GO:0009889	regulation of biosynthetic process	29	0.000365126	1	0.16481	1.52553	31.4644	48	0.324375	0.494845	9	1.58689e-05	0.207724	0.0230804	1.77662	27.5805	49	4185	0.347518	0.0117085	1/chr1:13372896-13373297,105/chr15:100227571-100227972,107/chr15:103258365-103258766,109/chr16:18812121-18812522,111/chr16:32277261-32277662,113/chr16:42874806-42875207,115/chr16:92801717-92802118,122/chr17:29489836-29490237,134/chr17:83985096-83985497,135/chr17:83990484-83990885,14/chr1:133131255-133131656,145/chr19:33222467-33222868,163/chr2:119477589-119477990,170/chr3:30508107-30508508,171/ch…	Adgrg3,Arap1,Atf1,Bclaf1,Cacna1a,Cdc45,Chd2,Cltc,Elmsan1,H3f3b,Hipk1,Hivep2,Hoxb4,Hoxb5,Ier2,Ino80,Irf1,Irf9,Klhl25,Map2k3,Mecom,Nanos3,Ncoa2,Ncor1,Nfatc3,Nfe2,Nfkb1,Nipbl,Nlrc5,Nol11,Nsd3,Phf20l1,Pim1,Ppp1r15b,Pten,Rnf168,Runx1,Sh2b1,Ski,Skil,Tada3,Tmpo,Ube2b,Unk,Zbtb20,Zbtb5,Zcchc11,Zfp36l2,Zfp868
GO Biological Process.30	GO Biological Process	GO:0019219	regulation of nucleobase-containing compound metabolic process	30	0.000372433	1	0.162505	1.5371	30.577	47	0.315227	0.484536	26	4.57568e-05	0.598957	0.0230368	1.75463	26.2163	46	3978	0.326241	0.0115636	1/chr1:13372896-13373297,105/chr15:100227571-100227972,107/chr15:103258365-103258766,109/chr16:18812121-18812522,111/chr16:32277261-32277662,113/chr16:42874806-42875207,115/chr16:92801717-92802118,122/chr17:29489836-29490237,134/chr17:83985096-83985497,135/chr17:83990484-83990885,145/chr19:33222467-33222868,163/chr2:119477589-119477990,170/chr3:30508107-30508508,171/chr3:31093938-31094339,178/chr…	Adgrg3,Arap1,Atf1,Babam2,Bclaf1,Cdc45,Chd2,Elmsan1,H3f3b,Hipk1,Hivep2,Hoxb4,Hoxb5,Ier2,Ino80,Irf1,Irf9,Map2k3,Mecom,Nanos3,Ncoa2,Ncor1,Nfatc3,Nfe2,Nfkb1,Nipbl,Nlrc5,Nol11,Nsd3,Pabpc1,Phf20l1,Pim1,Pten,Rnf168,Runx1,Sh2b1,Ski,Skil,Tada3,Tmpo,Ube2b,Zbtb20,Zbtb5,Zcchc11,Zfp36l2,Zfp868
GO Biological Process.31	GO Biological Process	GO:0051225	spindle assembly	31	0.000385788	1	0.162902	11.9057	0.335973	4	0.00346363	0.0412371	86	0.00124752	1	0.189883	8.5486	0.467913	4	71	0.0283688	0.056338	163/chr2:119477589-119477990,270/chr9:64789796-64790197,43/chr11:62457647-62458048,54/chr11:86757775-86758176	Cltc,Ino80,Ncor1,Rab11a
GO Biological Process.32	GO Biological Process	GO:0044265	cellular macromolecule catabolic process	32	0.000397429	1	0.162573	2.99348	4.34278	13	0.0447709	0.134021	108	0.0018409	1	0.223124	2.67772	4.48142	12	680	0.0851064	0.0176471	109/chr16:18812121-18812522,111/chr16:32277261-32277662,134/chr17:83985096-83985497,135/chr17:83990484-83990885,143/chr19:10203744-10204145,182/chr3:135608026-135608427,188/chr4:108459711-108460112,209/chr5:147429913-147430314,241/chr7:75655260-75655661,33/chr11:52000141-52000542,75/chr12:110485753-110486154,82/chr14:31251430-31251831,95/chr15:36792872-36793273	Bap1,Fen1,Klhl25,Manba,Pabpc1,Pan3,Ppp2r5c,Rnf168,Ube2b,Ufd1,Zcchc11,Zfp36l2
GO Biological Process.33	GO Biological Process	GO:0019439	aromatic compound catabolic process	33	0.00040536	1	0.160793	4.54499	1.76018	8	0.0181462	0.0824742	121	0.00240042	1	0.259682	3.84842	1.81893	7	276	0.0496454	0.0253623	134/chr17:83985096-83985497,135/chr17:83990484-83990885,143/chr19:10203744-10204145,187/chr4:102570183-102570584,188/chr4:108459711-108460112,209/chr5:147429913-147430314,244/chr7:101905889-101906290,95/chr15:36792872-36793273	Fen1,Pabpc1,Pan3,Pde4b,Tomt,Zcchc11,Zfp36l2
GO Biological Process.34	GO Biological Process	GO:0009057	macromolecule catabolic process	34	0.000410563	1	0.158067	2.83034	4.94641	14	0.0509939	0.14433	104	0.00174733	1	0.219928	2.56514	5.06796	13	769	0.0921986	0.0169051	109/chr16:18812121-18812522,111/chr16:32277261-32277662,134/chr17:83985096-83985497,135/chr17:83990484-83990885,143/chr19:10203744-10204145,182/chr3:135608026-135608427,183/chr3:144719306-144719707,188/chr4:108459711-108460112,209/chr5:147429913-147430314,241/chr7:75655260-75655661,33/chr11:52000141-52000542,75/chr12:110485753-110486154,82/chr14:31251430-31251831,95/chr15:36792872-36793273	Bap1,Fen1,Klhl25,Manba,Pabpc1,Pan3,Ppp2r5c,Rnf168,Sh3glb1,Ube2b,Ufd1,Zcchc11,Zfp36l2
GO Biological Process.35	GO Biological Process	GO:1902275	regulation of chromatin organization	35	0.000424969	1	0.158938	5.20726	1.34428	7	0.0138585	0.072165	37	0.00013675	1	0.0483801	6.24802	1.12035	7	170	0.0496454	0.0411765	109/chr16:18812121-18812522,190/chr4:155235452-155235853,215/chr6:113377625-113378026,250/chr7:135597205-135597606,33/chr11:52000141-52000542,43/chr11:62457647-62458048,92/chr15:8443688-8444089	Cdc45,Mki67,Ncor1,Nipbl,Ski,Tada3,Ube2b
GO Biological Process.36	GO Biological Process	GO:0002381	immunoglobulin production involved in immunoglobulin mediated immune response	36	0.000437206	1	0.158973	20.79	0.1443	3	0.00148763	0.0309278	72	0.000729842	1	0.132689	16.8597	0.177939	3	27	0.0212766	0.111111	111/chr16:32277261-32277662,125/chr17:34262468-34262869,201/chr5:109558655-109559056	Crlf2,H2-Ab1,Rnf168
GO Biological Process.37	GO Biological Process	GO:0010468	regulation of gene expression	37	0.000472664	1	0.167221	1.51019	31.7841	48	0.327672	0.494845	18	3.54249e-05	0.463713	0.0257618	1.74036	27.5805	48	4185	0.340425	0.0114695	1/chr1:13372896-13373297,105/chr15:100227571-100227972,107/chr15:103258365-103258766,109/chr16:18812121-18812522,111/chr16:32277261-32277662,113/chr16:42874806-42875207,115/chr16:92801717-92802118,122/chr17:29489836-29490237,134/chr17:83985096-83985497,135/chr17:83990484-83990885,14/chr1:133131255-133131656,145/chr19:33222467-33222868,163/chr2:119477589-119477990,170/chr3:30508107-30508508,171/ch…	Adgrg3,Arap1,Atf1,Bclaf1,Cdc45,Chd2,Cpb2,Elmsan1,H3f3b,Hipk1,Hivep2,Hoxb4,Hoxb5,Ier2,Ino80,Irf1,Irf9,Klhl25,Map2k3,Mecom,Nanos3,Ncoa2,Ncor1,Nfatc3,Nfe2,Nfkb1,Nipbl,Nlrc5,Nol11,Nsd3,Pabpc1,Phf20l1,Pim1,Ppp1r15b,Pten,Rnf168,Runx1,Ski,Skil,Tada3,Tmpo,Ube2b,Unk,Zbtb20,Zbtb5,Zcchc11,Zfp36l2,Zfp868
GO Biological Process.38	GO Biological Process	GO:0034655	nucleobase-containing compound catabolic process	38	0.000508937	1	0.175316	5.05053	1.38599	7	0.0142886	0.072165	142	0.00365867	1	0.337268	4.08263	1.46964	6	223	0.0425532	0.0269058	134/chr17:83985096-83985497,135/chr17:83990484-83990885,143/chr19:10203744-10204145,187/chr4:102570183-102570584,188/chr4:108459711-108460112,209/chr5:147429913-147430314,95/chr15:36792872-36793273	Fen1,Pabpc1,Pan3,Pde4b,Zcchc11,Zfp36l2
GO Biological Process.39	GO Biological Process	GO:0031326	regulation of cellular biosynthetic process	39	0.000565973	1	0.189964	1.51151	31.0947	47	0.320564	0.484536	13	2.48673e-05	0.325513	0.0250395	1.76354	27.218	48	4130	0.340425	0.0116223	1/chr1:13372896-13373297,105/chr15:100227571-100227972,107/chr15:103258365-103258766,109/chr16:18812121-18812522,111/chr16:32277261-32277662,113/chr16:42874806-42875207,115/chr16:92801717-92802118,122/chr17:29489836-29490237,134/chr17:83985096-83985497,135/chr17:83990484-83990885,14/chr1:133131255-133131656,145/chr19:33222467-33222868,163/chr2:119477589-119477990,170/chr3:30508107-30508508,171/ch…	Adgrg3,Arap1,Atf1,Bclaf1,Cacna1a,Cdc45,Chd2,Elmsan1,H3f3b,Hipk1,Hivep2,Hoxb4,Hoxb5,Ier2,Ino80,Irf1,Irf9,Klhl25,Map2k3,Mecom,Nanos3,Ncoa2,Ncor1,Nfatc3,Nfe2,Nfkb1,Nipbl,Nlrc5,Nol11,Nsd3,Phf20l1,Pim1,Ppp1r15b,Pten,Rnf168,Runx1,Sh2b1,Ski,Skil,Tada3,Tmpo,Ube2b,Unk,Zbtb20,Zbtb5,Zcchc11,Zfp36l2,Zfp868
GO Biological Process.40	GO Biological Process	GO:0051276	chromosome organization	40	0.000613118	1	0.200643	3.48901	2.86614	10	0.0295478	0.103093	154	0.00413232	1	0.351247	2.8933	3.11063	9	472	0.0638298	0.0190678	109/chr16:18812121-18812522,117/chr17:20945314-20945715,163/chr2:119477589-119477990,178/chr3:103802723-103803124,179/chr3:103809561-103809962,19/chr10:7680823-7681224,270/chr9:64789796-64790197,33/chr11:52000141-52000542,62/chr11:116030602-116031003,92/chr15:8443688-8444089	Cdc45,Dclre1b,H3f3b,Ino80,Lats1,Nipbl,Ppp2r1a,Rab11a,Ube2b
GO Biological Process.41	GO Biological Process	GO:0007051	spindle organization	41	0.000616406	1	0.196799	7.41293	0.674497	5	0.00695358	0.0515464	89	0.00134234	1	0.19743	6.16819	0.81061	5	123	0.035461	0.0406504	117/chr17:20945314-20945715,163/chr2:119477589-119477990,270/chr9:64789796-64790197,43/chr11:62457647-62458048,54/chr11:86757775-86758176	Cltc,Ino80,Ncor1,Ppp2r1a,Rab11a
GO Biological Process.42	GO Biological Process	GO:1901361	organic cyclic compound catabolic process	42	0.00062264	1	0.194056	4.25558	1.87988	8	0.0193802	0.0824742	146	0.00373457	1	0.334832	3.55239	1.97051	7	299	0.0496454	0.0234114	134/chr17:83985096-83985497,135/chr17:83990484-83990885,143/chr19:10203744-10204145,187/chr4:102570183-102570584,188/chr4:108459711-108460112,209/chr5:147429913-147430314,244/chr7:101905889-101906290,95/chr15:36792872-36793273	Fen1,Pabpc1,Pan3,Pde4b,Tomt,Zcchc11,Zfp36l2
GO Biological Process.43	GO Biological Process	GO:1904017	cellular response to Thyroglobulin triiodothyronine	43	0.000624962	1	0.19025	55.622	0.035957	2	0.000370691	0.0206186	35	0.000128819	1	0.0481782	101.158	0.019771	2	3	0.0141844	0.666667	1/chr1:13372896-13373297,43/chr11:62457647-62458048	Ncoa2,Ncor1
GO Biological Process.44	GO Biological Process	GO:1903313	positive regulation of mRNA metabolic process	44	0.000651711	1	0.193884	10.3428	0.386741	4	0.00398702	0.0412371	171	0.00572348	1	0.43813	8.2766	0.362468	3	55	0.0212766	0.0545455	134/chr17:83985096-83985497,135/chr17:83990484-83990885,254/chr8:84198303-84198704,95/chr15:36792872-36793273	Nanos3,Pabpc1,Zfp36l2
GO Biological Process.45	GO Biological Process	GO:0006281	DNA repair	45	0.000751842	1	0.218702	3.71198	2.42458	9	0.0249957	0.0927835	173	0.00573144	1	0.433668	2.97525	2.68885	8	408	0.0567376	0.0196078	109/chr16:18812121-18812522,111/chr16:32277261-32277662,143/chr19:10203744-10204145,163/chr2:119477589-119477990,178/chr3:103802723-103803124,179/chr3:103809561-103809962,190/chr4:155235452-155235853,193/chr5:31697960-31698361,33/chr11:52000141-52000542	Babam2,Cdc45,Dclre1b,Faap20,Fen1,Ino80,Rnf168,Ube2b
GO Biological Process.46	GO Biological Process	GO:1902977	mitotic DNA replication preinitiation complex assembly	46	0.00075464	1	0.214744	1324.64	0.000754922	1	7.7827e-06	0.0103093	187	0.00659033	1	0.461323	151.738	0.00659033	1	1	0.0070922	1	109/chr16:18812121-18812522	Cdc45
GO Biological Process.47	GO Biological Process	GO:0090311	regulation of protein deacetylation	47	0.000813297	1	0.226512	9.74141	0.410618	4	0.00423317	0.0412371	44	0.000199956	1	0.0594868	13.7943	0.289974	4	44	0.0283688	0.0909091	190/chr4:155235452-155235853,215/chr6:113377625-113378026,43/chr11:62457647-62458048,92/chr15:8443688-8444089	Ncor1,Nipbl,Ski,Tada3
GO Biological Process.48	GO Biological Process	GO:1904016	response to Thyroglobulin triiodothyronine	48	0.000926585	1	0.252687	45.5626	0.0438956	2	0.000452532	0.0206186	56	0.000425686	1	0.0995042	60.695	0.0329516	2	5	0.0141844	0.4	1/chr1:13372896-13373297,43/chr11:62457647-62458048	Ncoa2,Ncor1
GO Biological Process.49	GO Biological Process	GO:0006325	chromatin organization	49	0.000975668	1	0.260643	2.71688	4.78489	13	0.0493288	0.134021	166	0.00521173	1	0.410973	2.4691	4.45506	11	676	0.0780142	0.0162722	11/chr1:86525851-86526252,111/chr16:32277261-32277662,163/chr2:119477589-119477990,193/chr5:31697960-31698361,215/chr6:113377625-113378026,239/chr7:73618197-73618598,251/chr8:25597099-25597500,252/chr8:25601830-25602231,33/chr11:52000141-52000542,43/chr11:62457647-62458048,62/chr11:116030602-116031003,8/chr1:86442237-86442638,82/chr14:31251430-31251831	Babam2,Bap1,Chd2,H3f3b,Ino80,Ncor1,Nsd3,Ptma,Rnf168,Tada3,Ube2b
GO Biological Process.50	GO Biological Process	GO:0002520	immune system development	50	0.00108097	1	0.282999	2.45728	6.10431	15	0.0629311	0.154639	48	0.000271777	1	0.0741157	2.97525	4.70549	14	714	0.0992908	0.0196078	111/chr16:32277261-32277662,115/chr16:92801717-92802118,134/chr17:83985096-83985497,135/chr17:83990484-83990885,164/chr2:122146793-122147194,170/chr3:30508107-30508508,182/chr3:135608026-135608427,196/chr5:65919397-65919798,239/chr7:73618197-73618598,261/chr8:94978065-94978466,262/chr8:106059659-106060060,36/chr11:53769573-53769974,43/chr11:62457647-62458048,57/chr11:96310763-96311164,74/chr12:10…	Adgrg3,B2m,Chd2,Glrx5,Hoxb4,Irf1,Mecom,Ncor1,Nfatc3,Nfkb1,Rhoh,Rnf168,Runx1,Zfp36l2
GO Biological Process.51	GO Biological Process	GO:0046700	heterocycle catabolic process	51	0.00120331	1	0.30885	4.35383	1.60778	7	0.0165751	0.072165	218	0.00818839	1	0.491679	3.44858	1.73985	6	264	0.0425532	0.0227273	134/chr17:83985096-83985497,135/chr17:83990484-83990885,143/chr19:10203744-10204145,187/chr4:102570183-102570584,188/chr4:108459711-108460112,209/chr5:147429913-147430314,95/chr15:36792872-36793273	Fen1,Pabpc1,Pan3,Pde4b,Zcchc11,Zfp36l2
GO Biological Process.52	GO Biological Process	GO:0070262	peptidyl-serine dephosphorylation	52	0.00128563	1	0.323632	38.5808	0.0518393	2	0.000534425	0.0206186	81	0.00117653	1	0.190133	37.9344	0.0527226	2	8	0.0141844	0.25	117/chr17:20945314-20945715,14/chr1:133131255-133131656	Ppp1r15b,Ppp2r1a
GO Biological Process.53	GO Biological Process	GO:0080090	regulation of primary metabolic process	53	0.00130485	1	0.322274	1.37411	40.7537	56	0.420142	0.57732	40	0.000157021	1	0.0513851	1.5327	37.8417	58	5742	0.411347	0.010101	1/chr1:13372896-13373297,105/chr15:100227571-100227972,107/chr15:103258365-103258766,109/chr16:18812121-18812522,111/chr16:32277261-32277662,113/chr16:42874806-42875207,115/chr16:92801717-92802118,122/chr17:29489836-29490237,134/chr17:83985096-83985497,135/chr17:83990484-83990885,14/chr1:133131255-133131656,145/chr19:33222467-33222868,163/chr2:119477589-119477990,165/chr2:127335269-127335670,170/…	Adgrg3,Akap13,Arap1,Atf1,Babam2,Bclaf1,Cacna1a,Cdc45,Chd2,Cish,Cltc,Cpb2,Dusp2,Elmsan1,H3f3b,Hipk1,Hivep2,Hoxb4,Hoxb5,Ier2,Ino80,Irf1,Irf9,Klhl25,Lamtor1,Lats1,Map2k3,Mecom,Nanos3,Ncoa2,Ncor1,Nfatc3,Nfe2,Nfkb1,Nipbl,Nlrc5,Nol11,Nsd3,Pabpc1,Phf20l1,Pim1,Ppp1r15b,Pten,Rnf168,Runx1,Sh2b1,Sh3glb1,Ski,Skil,Tada3,Tmpo,Ube2b,Unk,Zbtb20,Zbtb5,Zcchc11,Zfp36l2,Zfp868
GO Biological Process.54	GO Biological Process	GO:0010629	negative regulation of gene expression	54	0.00148117	1	0.359047	1.81615	14.316	26	0.147587	0.268041	20	3.70688e-05	0.48523	0.0242615	2.39636	10.4325	25	1583	0.177305	0.0157928	1/chr1:13372896-13373297,111/chr16:32277261-32277662,113/chr16:42874806-42875207,115/chr16:92801717-92802118,134/chr17:83985096-83985497,135/chr17:83990484-83990885,170/chr3:30508107-30508508,171/chr3:31093938-31094339,178/chr3:103802723-103803124,182/chr3:135608026-135608427,185/chr4:45012035-45012436,188/chr4:108459711-108460112,190/chr4:155235452-155235853,21/chr10:20311984-20312385,251/chr8:2…	Bclaf1,Cpb2,H3f3b,Hipk1,Hoxb4,Irf1,Mecom,Nanos3,Ncoa2,Ncor1,Nfatc3,Nfkb1,Nipbl,Nsd3,Pabpc1,Rnf168,Runx1,Ski,Skil,Ube2b,Unk,Zbtb20,Zbtb5,Zcchc11,Zfp36l2
GO Biological Process.55	GO Biological Process	GO:0000819	sister chromatid segregation	55	0.00149449	1	0.355688	6.066	0.824267	5	0.0084976	0.0515464	87	0.001248	1	0.187774	6.27015	0.797429	5	121	0.035461	0.0413223	117/chr17:20945314-20945715,163/chr2:119477589-119477990,19/chr10:7680823-7681224,270/chr9:64789796-64790197,92/chr15:8443688-8444089	Ino80,Lats1,Nipbl,Ppp2r1a,Rab11a
GO Biological Process.56	GO Biological Process	GO:0009890	negative regulation of biosynthetic process	56	0.00151258	1	0.353566	1.81354	14.3366	26	0.1478	0.268041	21	4.28325e-05	0.560678	0.026699	2.37535	10.5247	25	1597	0.177305	0.0156544	1/chr1:13372896-13373297,111/chr16:32277261-32277662,113/chr16:42874806-42875207,115/chr16:92801717-92802118,134/chr17:83985096-83985497,135/chr17:83990484-83990885,170/chr3:30508107-30508508,171/chr3:31093938-31094339,178/chr3:103802723-103803124,182/chr3:135608026-135608427,185/chr4:45012035-45012436,188/chr4:108459711-108460112,190/chr4:155235452-155235853,21/chr10:20311984-20312385,251/chr8:2…	Bclaf1,Cacna1a,Cltc,H3f3b,Hipk1,Hoxb4,Irf1,Mecom,Nanos3,Ncoa2,Ncor1,Nfatc3,Nfkb1,Nipbl,Nsd3,Rnf168,Runx1,Ski,Skil,Ube2b,Unk,Zbtb20,Zbtb5,Zcchc11,Zfp36l2
GO Biological Process.57	GO Biological Process	GO:0006417	regulation of translation	57	0.00151387	1	0.347658	3.70109	2.16152	8	0.0222838	0.0824742	185	0.00644791	1	0.456233	3.20895	2.1814	7	331	0.0496454	0.021148	134/chr17:83985096-83985497,135/chr17:83990484-83990885,14/chr1:133131255-133131656,188/chr4:108459711-108460112,241/chr7:75655260-75655661,254/chr8:84198303-84198704,43/chr11:62457647-62458048,62/chr11:116030602-116031003	Klhl25,Nanos3,Ncor1,Ppp1r15b,Unk,Zcchc11,Zfp36l2
GO Biological Process.58	GO Biological Process	GO:0010558	negative regulation of macromolecule biosynthetic process	58	0.00153011	1	0.34533	1.84268	13.5672	25	0.139868	0.257732	25	4.41909e-05	0.578458	0.0231383	2.4278	9.88549	24	1500	0.170213	0.016	1/chr1:13372896-13373297,111/chr16:32277261-32277662,113/chr16:42874806-42875207,115/chr16:92801717-92802118,134/chr17:83985096-83985497,135/chr17:83990484-83990885,170/chr3:30508107-30508508,171/chr3:31093938-31094339,178/chr3:103802723-103803124,182/chr3:135608026-135608427,185/chr4:45012035-45012436,188/chr4:108459711-108460112,190/chr4:155235452-155235853,21/chr10:20311984-20312385,251/chr8:2…	Bclaf1,Cltc,H3f3b,Hipk1,Hoxb4,Irf1,Mecom,Nanos3,Ncoa2,Ncor1,Nfatc3,Nfkb1,Nipbl,Nsd3,Rnf168,Runx1,Ski,Skil,Ube2b,Unk,Zbtb20,Zbtb5,Zcchc11,Zfp36l2
GO Biological Process.59	GO Biological Process	GO:0044270	cellular nitrogen compound catabolic process	59	0.0015342	1	0.340384	4.17151	1.67805	7	0.0172995	0.072165	217	0.00804479	1	0.485282	3.46169	1.73325	6	263	0.0425532	0.0228137	134/chr17:83985096-83985497,135/chr17:83990484-83990885,143/chr19:10203744-10204145,187/chr4:102570183-102570584,188/chr4:108459711-108460112,209/chr5:147429913-147430314,95/chr15:36792872-36793273	Fen1,Pabpc1,Pan3,Pde4b,Zcchc11,Zfp36l2
GO Biological Process.60	GO Biological Process	GO:0030217	T cell differentiation	60	0.00153749	1	0.335429	4.16993	1.67868	7	0.017306	0.072165	63	0.000556254	1	0.115577	5.91185	1.01491	6	154	0.0425532	0.038961	134/chr17:83985096-83985497,135/chr17:83990484-83990885,164/chr2:122146793-122147194,196/chr5:65919397-65919798,262/chr8:106059659-106060060,36/chr11:53769573-53769974,43/chr11:62457647-62458048	B2m,Irf1,Ncor1,Nfatc3,Rhoh,Zfp36l2
GO Biological Process.61	GO Biological Process	GO:0017148	negative regulation of translation	61	0.00162716	1	0.349172	5.94857	0.840539	5	0.00866535	0.0515464	242	0.011116	1	0.601275	4.63321	0.863333	4	131	0.0283688	0.0305343	134/chr17:83985096-83985497,135/chr17:83990484-83990885,188/chr4:108459711-108460112,254/chr8:84198303-84198704,62/chr11:116030602-116031003	Nanos3,Unk,Zcchc11,Zfp36l2
GO Biological Process.62	GO Biological Process	GO:0031938	regulation of chromatin silencing at telomere	62	0.00166118	1	0.350724	601.485	0.00166255	1	1.71397e-05	0.0103093	259	0.0131375	1	0.663977	75.8688	0.0131807	1	2	0.0070922	0.5	109/chr16:18812121-18812522	Cdc45
GO Biological Process.63	GO Biological Process	GO:0031323	regulation of cellular metabolic process	63	0.00168173	1	0.349426	1.36158	41.1287	56	0.424007	0.57732	42	0.000193884	1	0.0604271	1.52157	38.1184	58	5784	0.411347	0.0100277	1/chr1:13372896-13373297,105/chr15:100227571-100227972,107/chr15:103258365-103258766,109/chr16:18812121-18812522,111/chr16:32277261-32277662,113/chr16:42874806-42875207,115/chr16:92801717-92802118,122/chr17:29489836-29490237,134/chr17:83985096-83985497,135/chr17:83990484-83990885,14/chr1:133131255-133131656,145/chr19:33222467-33222868,163/chr2:119477589-119477990,165/chr2:127335269-127335670,170/…	Adgrg3,Akap13,Arap1,Atf1,Babam2,Bclaf1,Cacna1a,Cdc45,Chd2,Cish,Cpb2,Dusp2,Elmsan1,H3f3b,Hipk1,Hivep2,Hoxb4,Hoxb5,Ier2,Ino80,Irf1,Irf9,Klhl25,Lamtor1,Lats1,Map2k3,Mecom,Nanos3,Ncoa2,Ncor1,Nfatc3,Nfe2,Nfkb1,Nipbl,Nlrc5,Nol11,Nsd3,Pabpc1,Phf20l1,Pim1,Ppp1r15b,Pten,Rhoh,Rnf168,Runx1,Sh2b1,Sh3glb1,Ski,Skil,Tada3,Tmpo,Ube2b,Unk,Zbtb20,Zbtb5,Zcchc11,Zfp36l2,Zfp868
GO Biological Process.64	GO Biological Process	GO:1901575	organic substance catabolic process	64	0.00170109	1	0.347927	2.12954	8.45251	18	0.0871393	0.185567	183	0.00625978	1	0.447763	1.95124	8.71241	17	1322	0.120567	0.0128593	109/chr16:18812121-18812522,111/chr16:32277261-32277662,134/chr17:83985096-83985497,135/chr17:83990484-83990885,143/chr19:10203744-10204145,145/chr19:33222467-33222868,182/chr3:135608026-135608427,183/chr3:144719306-144719707,187/chr4:102570183-102570584,188/chr4:108459711-108460112,193/chr5:31697960-31698361,209/chr5:147429913-147430314,241/chr7:75655260-75655661,244/chr7:101905889-101906290,33/…	Bap1,Fen1,Klhl25,Manba,Pabpc1,Pan3,Pde4b,Ppp2r5c,Pten,Rbks,Rnf168,Sh3glb1,Tomt,Ube2b,Ufd1,Zcchc11,Zfp36l2
GO Biological Process.65	GO Biological Process	GO:0043170	macromolecule metabolic process	65	0.00173702	1	0.349809	1.33643	44.1475	59	0.455129	0.608247	14	2.49159e-05	0.326149	0.0232963	1.53804	43.562	67	6610	0.475177	0.0101362	1/chr1:13372896-13373297,105/chr15:100227571-100227972,106/chr15:100738088-100738489,107/chr15:103258365-103258766,109/chr16:18812121-18812522,111/chr16:32277261-32277662,113/chr16:42874806-42875207,115/chr16:92801717-92802118,117/chr17:20945314-20945715,122/chr17:29489836-29490237,134/chr17:83985096-83985497,135/chr17:83990484-83990885,14/chr1:133131255-133131656,141/chr19:5803189-5803590,143/ch…	Akap13,Atf1,Babam2,Bap1,Bclaf1,Cdc45,Cdk17,Cdkl3,Chd2,Cish,Cltc,Cpb2,Dclre1b,Dusp2,Faap20,Fen1,Galnt6,Glrx5,Hemk1,Hipk1,Hivep2,Hoxb4,Hoxb5,Ier2,Ino80,Irf1,Irf9,Klhl25,Lats1,Manba,Map2k3,Mapkapk3,Mecom,Mki67,Ncoa2,Ncor1,Nfatc3,Nfe2,Nfkb1,Nipbl,Nol11,Nsd3,Pabpc1,Pan3,Pigl,Pim1,Ppp1r15b,Ppp2r1a,Ppp2r5c,Pten,Ptpre,Rnf168,Runx1,Scyl1,Sh3glb1,Ski,Stt3a,Tada3,Tmem258,Ube2b,Ufd1,Vcpkmt,Zbtb20,Zbtb5,Zcchc…
GO Biological Process.66	GO Biological Process	GO:0098727	maintenance of cell number	66	0.00184034	1	0.365002	4.03884	1.73317	7	0.0178677	0.072165	52	0.000348123	1	0.0876333	6.45692	0.929236	6	141	0.0425532	0.0425532	134/chr17:83985096-83985497,135/chr17:83990484-83990885,170/chr3:30508107-30508508,188/chr4:108459711-108460112,190/chr4:155235452-155235853,90/chr14:75834895-75835296,92/chr15:8443688-8444089	Mecom,Nipbl,Ski,Tpt1,Zcchc11,Zfp36l2
GO Biological Process.67	GO Biological Process	GO:0006355	regulation of transcription, DNA-templated	67	0.00187496	1	0.366316	1.50594	27.2256	41	0.280676	0.42268	30	9.13846e-05	1	0.0398741	1.78977	22.908	41	3476	0.29078	0.0117952	1/chr1:13372896-13373297,105/chr15:100227571-100227972,107/chr15:103258365-103258766,109/chr16:18812121-18812522,111/chr16:32277261-32277662,113/chr16:42874806-42875207,115/chr16:92801717-92802118,122/chr17:29489836-29490237,145/chr19:33222467-33222868,163/chr2:119477589-119477990,170/chr3:30508107-30508508,171/chr3:31093938-31094339,178/chr3:103802723-103803124,182/chr3:135608026-135608427,185/c…	Adgrg3,Arap1,Atf1,Bclaf1,Cdc45,Chd2,Elmsan1,H3f3b,Hipk1,Hivep2,Hoxb4,Hoxb5,Ier2,Ino80,Irf1,Irf9,Map2k3,Mecom,Ncoa2,Ncor1,Nfatc3,Nfe2,Nfkb1,Nipbl,Nlrc5,Nol11,Nsd3,Phf20l1,Pim1,Pten,Rnf168,Runx1,Ski,Skil,Tada3,Tmpo,Ube2b,Zbtb20,Zbtb5,Zcchc11,Zfp868
GO Biological Process.68	GO Biological Process	GO:0097011	cellular response to granulocyte macrophage colony-stimulating factor stimulus	68	0.00193466	1	0.372422	31.328	0.0638407	2	0.000658152	0.0206186	814	0.0762983	1	1	12.6448	0.0790839	1	12	0.0070922	0.0833333	134/chr17:83985096-83985497,135/chr17:83990484-83990885	Zfp36l2
GO Biological Process.69	GO Biological Process	GO:0051172	negative regulation of nitrogen compound metabolic process	69	0.0019864	1	0.37684	1.77963	14.6098	26	0.150616	0.268041	27	5.51728e-05	0.722212	0.0267486	2.33874	10.6895	25	1622	0.177305	0.0154131	1/chr1:13372896-13373297,111/chr16:32277261-32277662,113/chr16:42874806-42875207,115/chr16:92801717-92802118,134/chr17:83985096-83985497,135/chr17:83990484-83990885,170/chr3:30508107-30508508,171/chr3:31093938-31094339,178/chr3:103802723-103803124,182/chr3:135608026-135608427,185/chr4:45012035-45012436,188/chr4:108459711-108460112,190/chr4:155235452-155235853,21/chr10:20311984-20312385,251/chr8:2…	Bclaf1,Cltc,H3f3b,Hipk1,Hoxb4,Irf1,Mecom,Nanos3,Ncoa2,Ncor1,Nfatc3,Nfkb1,Nipbl,Nsd3,Pabpc1,Rnf168,Runx1,Ski,Skil,Ube2b,Unk,Zbtb20,Zbtb5,Zcchc11,Zfp36l2
GO Biological Process.70	GO Biological Process	GO:0036351	histone H2A-K13 ubiquitination	70	0.00200543	1	0.375015	498.151	0.00200742	1	2.06951e-05	0.0103093	187	0.00659033	1	0.461323	151.738	0.00659033	1	1	0.0070922	1	111/chr16:32277261-32277662	Rnf168
GO Biological Process.71	GO Biological Process	GO:0036352	histone H2A-K15 ubiquitination	70	0.00200543	1	0.375015	498.151	0.00200742	1	2.06951e-05	0.0103093	187	0.00659033	1	0.461323	151.738	0.00659033	1	1	0.0070922	1	111/chr16:32277261-32277662	Rnf168
GO Biological Process.72	GO Biological Process	GO:1903506	regulation of nucleic acid-templated transcription	72	0.00202082	1	0.367397	1.50042	27.3257	41	0.281708	0.42268	33	0.000101413	1	0.0402272	1.78157	23.0134	41	3492	0.29078	0.0117411	1/chr1:13372896-13373297,105/chr15:100227571-100227972,107/chr15:103258365-103258766,109/chr16:18812121-18812522,111/chr16:32277261-32277662,113/chr16:42874806-42875207,115/chr16:92801717-92802118,122/chr17:29489836-29490237,145/chr19:33222467-33222868,163/chr2:119477589-119477990,170/chr3:30508107-30508508,171/chr3:31093938-31094339,178/chr3:103802723-103803124,182/chr3:135608026-135608427,185/c…	Adgrg3,Arap1,Atf1,Bclaf1,Cdc45,Chd2,Elmsan1,H3f3b,Hipk1,Hivep2,Hoxb4,Hoxb5,Ier2,Ino80,Irf1,Irf9,Map2k3,Mecom,Ncoa2,Ncor1,Nfatc3,Nfe2,Nfkb1,Nipbl,Nlrc5,Nol11,Nsd3,Phf20l1,Pim1,Pten,Rnf168,Runx1,Ski,Skil,Tada3,Tmpo,Ube2b,Zbtb20,Zbtb5,Zcchc11,Zfp868
GO Biological Process.73	GO Biological Process	GO:0042110	T cell activation	73	0.00205021	1	0.367634	3.52456	2.26979	8	0.0233998	0.0824742	105	0.00179116	1	0.223297	4.05406	1.72666	7	262	0.0496454	0.0267176	134/chr17:83985096-83985497,135/chr17:83990484-83990885,164/chr2:122146793-122147194,196/chr5:65919397-65919798,262/chr8:106059659-106060060,36/chr11:53769573-53769974,43/chr11:62457647-62458048,89/chr14:75179334-75179735	B2m,Irf1,Lcp1,Ncor1,Nfatc3,Rhoh,Zfp36l2
GO Biological Process.74	GO Biological Process	GO:2001141	regulation of RNA biosynthetic process	74	0.00205618	1	0.363721	1.49914	27.349	41	0.281948	0.42268	34	0.000106109	1	0.040852	1.77801	23.0596	41	3499	0.29078	0.0117176	1/chr1:13372896-13373297,105/chr15:100227571-100227972,107/chr15:103258365-103258766,109/chr16:18812121-18812522,111/chr16:32277261-32277662,113/chr16:42874806-42875207,115/chr16:92801717-92802118,122/chr17:29489836-29490237,145/chr19:33222467-33222868,163/chr2:119477589-119477990,170/chr3:30508107-30508508,171/chr3:31093938-31094339,178/chr3:103802723-103803124,182/chr3:135608026-135608427,185/c…	Adgrg3,Arap1,Atf1,Bclaf1,Cdc45,Chd2,Elmsan1,H3f3b,Hipk1,Hivep2,Hoxb4,Hoxb5,Ier2,Ino80,Irf1,Irf9,Map2k3,Mecom,Ncoa2,Ncor1,Nfatc3,Nfe2,Nfkb1,Nipbl,Nlrc5,Nol11,Nsd3,Phf20l1,Pim1,Pten,Rnf168,Runx1,Ski,Skil,Tada3,Tmpo,Ube2b,Zbtb20,Zbtb5,Zcchc11,Zfp868
GO Biological Process.75	GO Biological Process	GO:0046649	lymphocyte activation	75	0.00207035	1	0.361344	2.96354	3.37434	10	0.034787	0.103093	80	0.00112595	1	0.184234	3.51064	2.56364	9	389	0.0638298	0.0231363	111/chr16:32277261-32277662,134/chr17:83985096-83985497,135/chr17:83990484-83990885,164/chr2:122146793-122147194,196/chr5:65919397-65919798,261/chr8:94978065-94978466,262/chr8:106059659-106060060,36/chr11:53769573-53769974,43/chr11:62457647-62458048,89/chr14:75179334-75179735	Adgrg3,B2m,Irf1,Lcp1,Ncor1,Nfatc3,Rhoh,Rnf168,Zfp36l2
GO Biological Process.76	GO Biological Process	GO:0071593	lymphocyte aggregation	76	0.00208145	1	0.358503	3.51592	2.27536	8	0.0234574	0.0824742	109	0.0018699	1	0.22456	4.02334	1.73985	7	264	0.0496454	0.0265152	134/chr17:83985096-83985497,135/chr17:83990484-83990885,164/chr2:122146793-122147194,196/chr5:65919397-65919798,262/chr8:106059659-106060060,36/chr11:53769573-53769974,43/chr11:62457647-62458048,89/chr14:75179334-75179735	B2m,Irf1,Lcp1,Ncor1,Nfatc3,Rhoh,Zfp36l2
GO Biological Process.77	GO Biological Process	GO:2000113	negative regulation of cellular macromolecule biosynthetic process	77	0.002131	1	0.36227	1.83052	13.111	24	0.135165	0.247423	28	5.64332e-05	0.73871	0.0263825	2.45082	9.38462	23	1424	0.163121	0.0161517	1/chr1:13372896-13373297,111/chr16:32277261-32277662,113/chr16:42874806-42875207,115/chr16:92801717-92802118,134/chr17:83985096-83985497,135/chr17:83990484-83990885,170/chr3:30508107-30508508,171/chr3:31093938-31094339,178/chr3:103802723-103803124,182/chr3:135608026-135608427,185/chr4:45012035-45012436,188/chr4:108459711-108460112,190/chr4:155235452-155235853,21/chr10:20311984-20312385,251/chr8:2…	Bclaf1,H3f3b,Hipk1,Hoxb4,Irf1,Mecom,Nanos3,Ncoa2,Ncor1,Nfatc3,Nfkb1,Nipbl,Nsd3,Rnf168,Runx1,Ski,Skil,Ube2b,Unk,Zbtb20,Zbtb5,Zcchc11,Zfp36l2
GO Biological Process.78	GO Biological Process	GO:1904434	positive regulation of ferrous iron binding	78	0.00229334	1	0.384869	435.55	0.00229595	1	2.36695e-05	0.0103093	259	0.0131375	1	0.663977	75.8688	0.0131807	1	2	0.0070922	0.5	164/chr2:122146793-122147194	B2m
GO Biological Process.79	GO Biological Process	GO:1904440	positive regulation of ferrous iron import across plasma membrane	78	0.00229334	1	0.384869	435.55	0.00229595	1	2.36695e-05	0.0103093	259	0.0131375	1	0.663977	75.8688	0.0131807	1	2	0.0070922	0.5	164/chr2:122146793-122147194	B2m
GO Biological Process.80	GO Biological Process	GO:1904437	positive regulation of transferrin receptor binding	78	0.00229334	1	0.384869	435.55	0.00229595	1	2.36695e-05	0.0103093	259	0.0131375	1	0.663977	75.8688	0.0131807	1	2	0.0070922	0.5	164/chr2:122146793-122147194	B2m
GO Biological Process.81	GO Biological Process	GO:0060620	regulation of cholesterol import	81	0.00231425	1	0.373994	431.611	0.0023169	1	2.38856e-05	0.0103093	401	0.0261037	1	0.852112	37.9344	0.0263613	1	4	0.0070922	0.25	244/chr7:101905889-101906290	Lamtor1
GO Biological Process.82	GO Biological Process	GO:0070486	leukocyte aggregation	82	0.00234294	1	0.374014	3.4488	2.31964	8	0.0239139	0.0824742	113	0.00212235	1	0.245855	3.93394	1.77939	7	270	0.0496454	0.0259259	134/chr17:83985096-83985497,135/chr17:83990484-83990885,164/chr2:122146793-122147194,196/chr5:65919397-65919798,262/chr8:106059659-106060060,36/chr11:53769573-53769974,43/chr11:62457647-62458048,89/chr14:75179334-75179735	B2m,Irf1,Lcp1,Ncor1,Nfatc3,Rhoh,Zfp36l2
GO Biological Process.83	GO Biological Process	GO:0048534	hematopoietic or lymphoid organ development	83	0.00234492	1	0.369819	2.35848	5.93603	14	0.0611961	0.14433	66	0.000630399	1	0.125029	2.87131	4.52755	13	687	0.0921986	0.0189229	115/chr16:92801717-92802118,134/chr17:83985096-83985497,135/chr17:83990484-83990885,164/chr2:122146793-122147194,170/chr3:30508107-30508508,182/chr3:135608026-135608427,196/chr5:65919397-65919798,239/chr7:73618197-73618598,261/chr8:94978065-94978466,262/chr8:106059659-106060060,36/chr11:53769573-53769974,43/chr11:62457647-62458048,57/chr11:96310763-96311164,74/chr12:105021740-105022141	Adgrg3,B2m,Chd2,Glrx5,Hoxb4,Irf1,Mecom,Ncor1,Nfatc3,Nfkb1,Rhoh,Runx1,Zfp36l2
GO Biological Process.84	GO Biological Process	GO:0002481	antigen processing and presentation of exogenous protein antigen via MHC class Ib, TAP-dependent	84	0.0023599	1	0.367752	423.251	0.00236266	1	2.43574e-05	0.0103093	330	0.0196419	1	0.779128	50.5792	0.019771	1	3	0.0070922	0.333333	164/chr2:122146793-122147194	B2m
GO Biological Process.85	GO Biological Process	GO:0015682	ferric iron transport	85	0.0023671	1	0.364533	28.2585	0.0707752	2	0.000729642	0.0206186	145	0.00372584	1	0.336354	21.6768	0.0922646	2	14	0.0141844	0.142857	164/chr2:122146793-122147194,54/chr11:86757775-86758176	B2m,Cltc
GO Biological Process.86	GO Biological Process	GO:0090304	nucleic acid metabolic process	86	0.00239548	1	0.364614	1.54087	24.0124	37	0.247551	0.381443	70	0.000673608	1	0.125965	1.69411	21.8403	37	3314	0.262411	0.0111648	1/chr1:13372896-13373297,105/chr15:100227571-100227972,107/chr15:103258365-103258766,109/chr16:18812121-18812522,111/chr16:32277261-32277662,113/chr16:42874806-42875207,115/chr16:92801717-92802118,134/chr17:83985096-83985497,135/chr17:83990484-83990885,143/chr19:10203744-10204145,163/chr2:119477589-119477990,170/chr3:30508107-30508508,178/chr3:103802723-103803124,179/chr3:103809561-103809962,182/…	Atf1,Babam2,Bclaf1,Cdc45,Chd2,Dclre1b,Faap20,Fen1,Hipk1,Hivep2,Hoxb4,Hoxb5,Ier2,Ino80,Irf1,Irf9,Mecom,Mki67,Ncoa2,Ncor1,Nfatc3,Nfe2,Nfkb1,Nipbl,Nol11,Nsd3,Pabpc1,Pan3,Rnf168,Runx1,Ski,Tada3,Ube2b,Zbtb20,Zbtb5,Zcchc11,Zfp36l2
GO Biological Process.87	GO Biological Process	GO:0044248	cellular catabolic process	87	0.002445	1	0.367874	2.18512	7.32226	16	0.0754872	0.164948	219	0.00840984	1	0.50267	1.99305	7.52615	15	1142	0.106383	0.0131348	109/chr16:18812121-18812522,111/chr16:32277261-32277662,134/chr17:83985096-83985497,135/chr17:83990484-83990885,143/chr19:10203744-10204145,182/chr3:135608026-135608427,183/chr3:144719306-144719707,187/chr4:102570183-102570584,188/chr4:108459711-108460112,209/chr5:147429913-147430314,241/chr7:75655260-75655661,244/chr7:101905889-101906290,33/chr11:52000141-52000542,75/chr12:110485753-110486154,82…	Bap1,Fen1,Klhl25,Manba,Pabpc1,Pan3,Pde4b,Ppp2r5c,Rnf168,Sh3glb1,Tomt,Ube2b,Ufd1,Zcchc11,Zfp36l2
GO Biological Process.88	GO Biological Process	GO:0097012	response to granulocyte macrophage colony-stimulating factor	88	0.00244603	1	0.363847	27.7879	0.0719736	2	0.000741996	0.0206186	861	0.0823892	1	1	11.6721	0.0856742	1	13	0.0070922	0.0769231	134/chr17:83985096-83985497,135/chr17:83990484-83990885	Zfp36l2
GO Biological Process.89	GO Biological Process	GO:0034249	negative regulation of cellular amide metabolic process	89	0.00249938	1	0.367606	5.38488	0.928526	5	0.00957244	0.0515464	301	0.0152718	1	0.664147	4.21493	0.949007	4	144	0.0283688	0.0277778	134/chr17:83985096-83985497,135/chr17:83990484-83990885,188/chr4:108459711-108460112,254/chr8:84198303-84198704,62/chr11:116030602-116031003	Nanos3,Unk,Zcchc11,Zfp36l2
GO Biological Process.90	GO Biological Process	GO:0016233	telomere capping	90	0.00253337	1	0.368465	27.2932	0.0732784	2	0.000755447	0.0206186	861	0.0823892	1	1	11.6721	0.0856742	1	13	0.0070922	0.0769231	178/chr3:103802723-103803124,179/chr3:103809561-103809962	Dclre1b
GO Biological Process.91	GO Biological Process	GO:0060024	rhythmic synaptic transmission	91	0.00264482	1	0.380447	26.6978	0.0749126	2	0.000772295	0.0206186	67	0.000635768	1	0.124212	50.5792	0.0395419	2	6	0.0141844	0.333333	145/chr19:33222467-33222868,255/chr8:84656639-84657040	Cacna1a,Pten
GO Biological Process.92	GO Biological Process	GO:0030098	lymphocyte differentiation	92	0.00268316	1	0.381767	3.37301	2.37177	8	0.0244513	0.0824742	101	0.0016779	1	0.217463	4.10102	1.70689	7	259	0.0496454	0.027027	134/chr17:83985096-83985497,135/chr17:83990484-83990885,164/chr2:122146793-122147194,196/chr5:65919397-65919798,261/chr8:94978065-94978466,262/chr8:106059659-106060060,36/chr11:53769573-53769974,43/chr11:62457647-62458048	Adgrg3,B2m,Irf1,Ncor1,Nfatc3,Rhoh,Zfp36l2
GO Biological Process.93	GO Biological Process	GO:0000288	nuclear-transcribed mRNA catabolic process, deadenylation-dependent decay	93	0.00271143	1	0.381641	10.9701	0.273471	3	0.00281929	0.0309278	435	0.0272555	1	0.82017	7.78141	0.257023	2	39	0.0141844	0.0512821	134/chr17:83985096-83985497,135/chr17:83990484-83990885,209/chr5:147429913-147430314	Pan3,Zfp36l2
GO Biological Process.94	GO Biological Process	GO:0051232	meiotic spindle elongation	94	0.00271937	1	0.378686	367.238	0.00272303	1	2.80725e-05	0.0103093	187	0.00659033	1	0.461323	151.738	0.00659033	1	1	0.0070922	1	117/chr17:20945314-20945715	Ppp2r1a
GO Biological Process.95	GO Biological Process	GO:1901990	regulation of mitotic cell cycle phase transition	95	0.00274423	1	0.378126	3.75864	1.86238	7	0.0191998	0.072165	162	0.00462149	1	0.373428	3.89071	1.54214	6	234	0.0425532	0.025641	109/chr16:18812121-18812522,122/chr17:29489836-29490237,134/chr17:83985096-83985497,135/chr17:83990484-83990885,145/chr19:33222467-33222868,163/chr2:119477589-119477990,270/chr9:64789796-64790197	Cdc45,Ino80,Pim1,Pten,Rab11a,Zfp36l2
GO Biological Process.96	GO Biological Process	GO:0030097	hemopoiesis	96	0.00276109	1	0.376486	2.41511	5.38278	13	0.0554925	0.134021	77	0.000952492	1	0.161924	2.89484	4.14531	12	629	0.0851064	0.0190779	115/chr16:92801717-92802118,134/chr17:83985096-83985497,135/chr17:83990484-83990885,164/chr2:122146793-122147194,170/chr3:30508107-30508508,196/chr5:65919397-65919798,239/chr7:73618197-73618598,261/chr8:94978065-94978466,262/chr8:106059659-106060060,36/chr11:53769573-53769974,43/chr11:62457647-62458048,57/chr11:96310763-96311164,74/chr12:105021740-105022141	Adgrg3,B2m,Chd2,Glrx5,Hoxb4,Irf1,Mecom,Ncor1,Nfatc3,Rhoh,Runx1,Zfp36l2
GO Biological Process.97	GO Biological Process	GO:0098813	nuclear chromosome segregation	97	0.0027649	1	0.373118	4.33346	1.38458	6	0.014274	0.0618557	112	0.00192936	1	0.225494	4.64503	1.2917	6	196	0.0425532	0.0306122	117/chr17:20945314-20945715,163/chr2:119477589-119477990,19/chr10:7680823-7681224,270/chr9:64789796-64790197,33/chr11:52000141-52000542,92/chr15:8443688-8444089	Ino80,Lats1,Nipbl,Ppp2r1a,Rab11a,Ube2b
GO Biological Process.98	GO Biological Process	GO:0000956	nuclear-transcribed mRNA catabolic process	98	0.00278658	1	0.372207	6.93864	0.576482	4	0.00594311	0.0412371	431	0.0263554	1	0.800445	4.69292	0.639262	3	97	0.0212766	0.0309278	134/chr17:83985096-83985497,135/chr17:83990484-83990885,209/chr5:147429913-147430314,95/chr15:36792872-36793273	Pabpc1,Pan3,Zfp36l2
GO Biological Process.99	GO Biological Process	GO:0061519	macrophage homeostasis	99	0.00279697	1	0.369822	357.034	0.00280085	1	2.88747e-05	0.0103093	187	0.00659033	1	0.461323	151.738	0.00659033	1	1	0.0070922	1	82/chr14:31251430-31251831	Bap1
GO Biological Process.100	GO Biological Process	GO:0002428	antigen processing and presentation of peptide antigen via MHC class Ib	100	0.00281305	1	0.368228	354.991	0.00281697	1	2.90409e-05	0.0103093	401	0.0261037	1	0.852112	37.9344	0.0263613	1	4	0.0070922	0.25	164/chr2:122146793-122147194	B2m
GO Biological Process.101	GO Biological Process	GO:0031327	negative regulation of cellular biosynthetic process	101	0.00282593	1	0.366252	1.76294	14.1808	25	0.146194	0.257732	29	9.03582e-05	1	0.0407858	2.31955	10.3468	24	1570	0.170213	0.0152866	1/chr1:13372896-13373297,111/chr16:32277261-32277662,113/chr16:42874806-42875207,115/chr16:92801717-92802118,134/chr17:83985096-83985497,135/chr17:83990484-83990885,170/chr3:30508107-30508508,171/chr3:31093938-31094339,178/chr3:103802723-103803124,182/chr3:135608026-135608427,185/chr4:45012035-45012436,188/chr4:108459711-108460112,190/chr4:155235452-155235853,21/chr10:20311984-20312385,251/chr8:2…	Bclaf1,Cacna1a,H3f3b,Hipk1,Hoxb4,Irf1,Mecom,Nanos3,Ncoa2,Ncor1,Nfatc3,Nfkb1,Nipbl,Nsd3,Rnf168,Runx1,Ski,Skil,Ube2b,Unk,Zbtb20,Zbtb5,Zcchc11,Zfp36l2
GO Biological Process.102	GO Biological Process	GO:0060218	hematopoietic stem cell differentiation	102	0.00283417	1	0.363718	25.7679	0.0776159	2	0.000800164	0.0206186	119	0.00228125	1	0.250937	27.5887	0.0724936	2	11	0.0141844	0.181818	239/chr7:73618197-73618598,57/chr11:96310763-96311164	Chd2,Hoxb4
GO Biological Process.103	GO Biological Process	GO:0070734	histone H3-K27 methylation	103	0.00286005	1	0.363476	25.6481	0.0779786	2	0.000803904	0.0206186	861	0.0823892	1	1	11.6721	0.0856742	1	13	0.0070922	0.0769231	251/chr8:25597099-25597500,252/chr8:25601830-25602231	Nsd3
GO Biological Process.104	GO Biological Process	GO:0031324	negative regulation of cellular metabolic process	104	0.00293711	1	0.369681	1.5851	20.8188	33	0.214627	0.340206	39	0.000154169	1	0.0517455	1.94457	16.456	32	2497	0.22695	0.0128154	1/chr1:13372896-13373297,111/chr16:32277261-32277662,113/chr16:42874806-42875207,115/chr16:92801717-92802118,134/chr17:83985096-83985497,135/chr17:83990484-83990885,14/chr1:133131255-133131656,145/chr19:33222467-33222868,165/chr2:127335269-127335670,170/chr3:30508107-30508508,171/chr3:31093938-31094339,178/chr3:103802723-103803124,182/chr3:135608026-135608427,185/chr4:45012035-45012436,188/chr4:1…	Bclaf1,Cacna1a,Cish,Cpb2,Dusp2,H3f3b,Hipk1,Hoxb4,Irf1,Lats1,Mecom,Nanos3,Ncoa2,Ncor1,Nfatc3,Nfkb1,Nipbl,Nsd3,Pabpc1,Ppp1r15b,Pten,Rhoh,Rnf168,Runx1,Ski,Skil,Ube2b,Unk,Zbtb20,Zbtb5,Zcchc11,Zfp36l2
GO Biological Process.105	GO Biological Process	GO:0009056	catabolic process	105	0.00305191	1	0.380471	2.01845	8.91774	18	0.0919354	0.185567	237	0.0107687	1	0.594779	1.84253	9.22645	17	1400	0.120567	0.0121429	109/chr16:18812121-18812522,111/chr16:32277261-32277662,134/chr17:83985096-83985497,135/chr17:83990484-83990885,143/chr19:10203744-10204145,145/chr19:33222467-33222868,182/chr3:135608026-135608427,183/chr3:144719306-144719707,187/chr4:102570183-102570584,188/chr4:108459711-108460112,193/chr5:31697960-31698361,209/chr5:147429913-147430314,241/chr7:75655260-75655661,244/chr7:101905889-101906290,33/…	Bap1,Fen1,Klhl25,Manba,Pabpc1,Pan3,Pde4b,Ppp2r5c,Pten,Rbks,Rnf168,Sh3glb1,Tomt,Ube2b,Ufd1,Zcchc11,Zfp36l2
GO Biological Process.106	GO Biological Process	GO:0071283	cellular response to iron(III) ion	106	0.00306709	1	0.378756	325.547	0.00307175	1	3.16675e-05	0.0103093	259	0.0131375	1	0.663977	75.8688	0.0131807	1	2	0.0070922	0.5	164/chr2:122146793-122147194	B2m
GO Biological Process.107	GO Biological Process	GO:0034248	regulation of cellular amide metabolic process	107	0.00308174	1	0.37701	3.29678	2.42661	8	0.0250166	0.0824742	233	0.0104166	1	0.58521	2.92607	2.39229	7	363	0.0496454	0.0192837	134/chr17:83985096-83985497,135/chr17:83990484-83990885,14/chr1:133131255-133131656,188/chr4:108459711-108460112,241/chr7:75655260-75655661,254/chr8:84198303-84198704,43/chr11:62457647-62458048,62/chr11:116030602-116031003	Klhl25,Nanos3,Ncor1,Ppp1r15b,Unk,Zcchc11,Zfp36l2
GO Biological Process.108	GO Biological Process	GO:0007067	mitotic nuclear division	108	0.00313336	1	0.379775	5.10643	0.979158	5	0.0100944	0.0515464	153	0.00398328	1	0.340792	4.80182	1.04127	5	158	0.035461	0.0316456	117/chr17:20945314-20945715,163/chr2:119477589-119477990,270/chr9:64789796-64790197,54/chr11:86757775-86758176,92/chr15:8443688-8444089	Cltc,Ino80,Nipbl,Ppp2r1a,Rab11a
GO Biological Process.109	GO Biological Process	GO:0060255	regulation of macromolecule metabolic process	109	0.00315678	1	0.379103	1.3376	41.1184	55	0.423901	0.56701	65	0.000602659	1	0.121366	1.47754	37.901	56	5751	0.397163	0.00973744	1/chr1:13372896-13373297,105/chr15:100227571-100227972,107/chr15:103258365-103258766,109/chr16:18812121-18812522,111/chr16:32277261-32277662,113/chr16:42874806-42875207,115/chr16:92801717-92802118,122/chr17:29489836-29490237,134/chr17:83985096-83985497,135/chr17:83990484-83990885,14/chr1:133131255-133131656,145/chr19:33222467-33222868,163/chr2:119477589-119477990,165/chr2:127335269-127335670,170/…	Adgrg3,Akap13,Arap1,Atf1,Babam2,Bclaf1,Cdc45,Chd2,Cish,Cltc,Cpb2,Dusp2,Elmsan1,H3f3b,Hipk1,Hivep2,Hoxb4,Hoxb5,Ier2,Ino80,Irf1,Irf9,Klhl25,Lamtor1,Lats1,Map2k3,Mecom,Nanos3,Ncoa2,Ncor1,Nfatc3,Nfe2,Nfkb1,Nipbl,Nlrc5,Nol11,Nsd3,Pabpc1,Phf20l1,Pim1,Ppp1r15b,Pten,Rnf168,Runx1,Sh2b1,Ski,Skil,Tada3,Tmpo,Ube2b,Unk,Zbtb20,Zbtb5,Zcchc11,Zfp36l2,Zfp868
GO Biological Process.110	GO Biological Process	GO:0006267	pre-replicative complex assembly involved in nuclear cell cycle DNA replication	110	0.00324138	1	0.385724	308.016	0.00324659	1	3.347e-05	0.0103093	259	0.0131375	1	0.663977	75.8688	0.0131807	1	2	0.0070922	0.5	109/chr16:18812121-18812522	Cdc45
GO Biological Process.111	GO Biological Process	GO:0006974	cellular response to DNA damage stimulus	111	0.0032599	1	0.384433	2.61531	4.20601	11	0.0433609	0.113402	137	0.00330961	1	0.316225	2.62439	4.19145	11	636	0.0780142	0.0172956	109/chr16:18812121-18812522,111/chr16:32277261-32277662,143/chr19:10203744-10204145,163/chr2:119477589-119477990,178/chr3:103802723-103803124,179/chr3:103809561-103809962,190/chr4:155235452-155235853,193/chr5:31697960-31698361,239/chr7:73618197-73618598,33/chr11:52000141-52000542,92/chr15:8443688-8444089	Babam2,Cdc45,Chd2,Dclre1b,Faap20,Fen1,Hipk1,Ino80,Nipbl,Rnf168,Ube2b
GO Biological Process.112	GO Biological Process	GO:0019222	regulation of metabolic process	112	0.00337779	1	0.39478	1.3195	43.1983	57	0.445343	0.587629	59	0.000476149	1	0.10564	1.4657	40.2537	59	6108	0.41844	0.00965946	1/chr1:13372896-13373297,105/chr15:100227571-100227972,107/chr15:103258365-103258766,109/chr16:18812121-18812522,111/chr16:32277261-32277662,113/chr16:42874806-42875207,115/chr16:92801717-92802118,122/chr17:29489836-29490237,134/chr17:83985096-83985497,135/chr17:83990484-83990885,14/chr1:133131255-133131656,145/chr19:33222467-33222868,163/chr2:119477589-119477990,165/chr2:127335269-127335670,170/…	Adgrg3,Akap13,Arap1,Atf1,Babam2,Bclaf1,Cacna1a,Cdc45,Chd2,Cish,Cltc,Cpb2,Dusp2,Elmsan1,H3f3b,Hipk1,Hivep2,Hoxb4,Hoxb5,Ier2,Ino80,Irf1,Irf9,Klhl25,Lamtor1,Lats1,Map2k3,Mecom,Nanos3,Ncoa2,Ncor1,Nfatc3,Nfe2,Nfkb1,Nipbl,Nlrc5,Nol11,Nsd3,Pabpc1,Phf20l1,Pim1,Ppp1r15b,Pten,Rhoh,Rnf168,Runx1,Sh2b1,Sh3glb1,Ski,Skil,Tada3,Tmpo,Ube2b,Unk,Zbtb20,Zbtb5,Zcchc11,Zfp36l2,Zfp868
GO Biological Process.113	GO Biological Process	GO:0046686	response to cadmium ion	113	0.00339936	1	0.393784	10.1177	0.29651	3	0.00305681	0.0309278	640	0.0527059	1	1	5.4192	0.369058	2	56	0.0141844	0.0357143	134/chr17:83985096-83985497,135/chr17:83990484-83990885,164/chr2:122146793-122147194	B2m,Haao
GO Biological Process.114	GO Biological Process	GO:0006955	immune response	114	0.00341647	1	0.392295	2.35554	5.51892	13	0.056896	0.134021	358	0.0198517	1	0.725862	1.96212	6.11582	12	928	0.0851064	0.012931	111/chr16:32277261-32277662,125/chr17:34262468-34262869,126/chr17:34287321-34287722,127/chr17:34295743-34296144,128/chr17:34305349-34305750,164/chr2:122146793-122147194,182/chr3:135608026-135608427,201/chr5:109558655-109559056,258/chr8:94434290-94434691,30/chr11:5788673-5789074,36/chr11:53769573-53769974,70/chr12:84175565-84175966,89/chr14:75179334-75179735	B2m,Crlf2,Dbnl,H2-Aa,H2-Ab1,H2-Eb1,Irf1,Lcp1,Nfkb1,Nlrc5,Pnma1,Rnf168
GO Biological Process.115	GO Biological Process	GO:0009892	negative regulation of metabolic process	115	0.00342368	1	0.389704	1.55455	21.8714	34	0.225478	0.350515	45	0.000208177	1	0.0605564	1.88743	17.4841	33	2653	0.234043	0.0124388	1/chr1:13372896-13373297,111/chr16:32277261-32277662,113/chr16:42874806-42875207,115/chr16:92801717-92802118,134/chr17:83985096-83985497,135/chr17:83990484-83990885,14/chr1:133131255-133131656,145/chr19:33222467-33222868,165/chr2:127335269-127335670,170/chr3:30508107-30508508,171/chr3:31093938-31094339,178/chr3:103802723-103803124,182/chr3:135608026-135608427,185/chr4:45012035-45012436,188/chr4:1…	Bclaf1,Cacna1a,Cish,Cltc,Cpb2,Dusp2,H3f3b,Hipk1,Hoxb4,Irf1,Lats1,Mecom,Nanos3,Ncoa2,Ncor1,Nfatc3,Nfkb1,Nipbl,Nsd3,Pabpc1,Ppp1r15b,Pten,Rhoh,Rnf168,Runx1,Ski,Skil,Ube2b,Unk,Zbtb20,Zbtb5,Zcchc11,Zfp36l2
GO Biological Process.116	GO Biological Process	GO:0000070	mitotic sister chromatid segregation	116	0.00342404	1	0.386386	6.54762	0.610909	4	0.00629803	0.0412371	141	0.00348505	1	0.323542	6.45692	0.619491	4	94	0.0283688	0.0425532	117/chr17:20945314-20945715,163/chr2:119477589-119477990,270/chr9:64789796-64790197,92/chr15:8443688-8444089	Ino80,Nipbl,Ppp2r1a,Rab11a
GO Biological Process.117	GO Biological Process	GO:0034759	regulation of iron ion transmembrane transport	117	0.00360739	1	0.403596	276.714	0.00361384	1	3.72561e-05	0.0103093	401	0.0261037	1	0.852112	37.9344	0.0263613	1	4	0.0070922	0.25	164/chr2:122146793-122147194	B2m
GO Biological Process.118	GO Biological Process	GO:0007159	leukocyte cell-cell adhesion	118	0.00371008	1	0.411568	3.19649	2.50275	8	0.0258015	0.0824742	144	0.00366687	1	0.333329	3.56431	1.96392	7	298	0.0496454	0.0234899	134/chr17:83985096-83985497,135/chr17:83990484-83990885,164/chr2:122146793-122147194,196/chr5:65919397-65919798,262/chr8:106059659-106060060,36/chr11:53769573-53769974,43/chr11:62457647-62458048,89/chr14:75179334-75179735	B2m,Irf1,Lcp1,Ncor1,Nfatc3,Rhoh,Zfp36l2
GO Biological Process.119	GO Biological Process	GO:0010608	posttranscriptional regulation of gene expression	119	0.00377526	1	0.415279	3.18718	2.51005	8	0.0258769	0.0824742	305	0.0157288	1	0.675051	2.69584	2.59659	7	394	0.0496454	0.0177665	134/chr17:83985096-83985497,135/chr17:83990484-83990885,14/chr1:133131255-133131656,188/chr4:108459711-108460112,241/chr7:75655260-75655661,254/chr8:84198303-84198704,43/chr11:62457647-62458048,62/chr11:116030602-116031003	Klhl25,Nanos3,Ncor1,Ppp1r15b,Unk,Zcchc11,Zfp36l2
GO Biological Process.120	GO Biological Process	GO:0010605	negative regulation of macromolecule metabolic process	120	0.00378151	1	0.412499	1.57756	20.2845	32	0.209119	0.329897	47	0.000248065	1	0.0690888	1.92151	16.1331	31	2448	0.219858	0.0126634	1/chr1:13372896-13373297,111/chr16:32277261-32277662,113/chr16:42874806-42875207,115/chr16:92801717-92802118,134/chr17:83985096-83985497,135/chr17:83990484-83990885,14/chr1:133131255-133131656,145/chr19:33222467-33222868,165/chr2:127335269-127335670,170/chr3:30508107-30508508,171/chr3:31093938-31094339,178/chr3:103802723-103803124,182/chr3:135608026-135608427,185/chr4:45012035-45012436,188/chr4:1…	Bclaf1,Cish,Cltc,Cpb2,Dusp2,H3f3b,Hipk1,Hoxb4,Irf1,Lats1,Mecom,Nanos3,Ncoa2,Ncor1,Nfatc3,Nfkb1,Nipbl,Nsd3,Pabpc1,Ppp1r15b,Pten,Rnf168,Runx1,Ski,Skil,Ube2b,Unk,Zbtb20,Zbtb5,Zcchc11,Zfp36l2
GO Biological Process.121	GO Biological Process	GO:0010041	response to iron(III) ion	121	0.00381969	1	0.413221	261.306	0.00382693	1	3.94529e-05	0.0103093	330	0.0196419	1	0.779128	50.5792	0.019771	1	3	0.0070922	0.333333	164/chr2:122146793-122147194	B2m
GO Biological Process.122	GO Biological Process	GO:0007346	regulation of mitotic cell cycle	122	0.00391336	1	0.419884	2.55248	4.30953	11	0.0444281	0.113402	106	0.00179421	1	0.221568	3.03475	3.29516	10	500	0.070922	0.02	109/chr16:18812121-18812522,122/chr17:29489836-29490237,134/chr17:83985096-83985497,135/chr17:83990484-83990885,145/chr19:33222467-33222868,163/chr2:119477589-119477990,247/chr7:126474796-126475197,250/chr7:135597205-135597606,270/chr9:64789796-64790197,42/chr11:60935419-60935820,54/chr11:86757775-86758176	Cdc45,Cltc,Ino80,Map2k3,Mki67,Pim1,Pten,Rab11a,Sh2b1,Zfp36l2
GO Biological Process.123	GO Biological Process	GO:1901987	regulation of cell cycle phase transition	123	0.0041331	1	0.439856	3.48649	2.00775	7	0.0206985	0.072165	209	0.00735389	1	0.460586	3.52878	1.7003	6	258	0.0425532	0.0232558	109/chr16:18812121-18812522,122/chr17:29489836-29490237,134/chr17:83985096-83985497,135/chr17:83990484-83990885,145/chr19:33222467-33222868,163/chr2:119477589-119477990,270/chr9:64789796-64790197	Cdc45,Ino80,Pim1,Pten,Rab11a,Zfp36l2
GO Biological Process.124	GO Biological Process	GO:1904628	cellular response to phorbol 13-acetate 12-myristate	124	0.0042159	1	0.445049	21.0072	0.0952052	2	0.000981497	0.0206186	551	0.0452364	1	1	21.6768	0.0461323	1	7	0.0070922	0.142857	134/chr17:83985096-83985497,135/chr17:83990484-83990885	Zfp36l2
GO Biological Process.125	GO Biological Process	GO:0070535	histone H2A K63-linked ubiquitination	125	0.00424059	1	0.444074	235.321	0.00424951	1	4.38094e-05	0.0103093	259	0.0131375	1	0.663977	75.8688	0.0131807	1	2	0.0070922	0.5	111/chr16:32277261-32277662	Rnf168
GO Biological Process.126	GO Biological Process	GO:0006402	mRNA catabolic process	126	0.00437853	1	0.45488	6.10615	0.655077	4	0.00675337	0.0412371	499	0.0388217	1	1	4.02843	0.744707	3	113	0.0212766	0.0265487	134/chr17:83985096-83985497,135/chr17:83990484-83990885,209/chr5:147429913-147430314,95/chr15:36792872-36793273	Pabpc1,Pan3,Zfp36l2
GO Biological Process.127	GO Biological Process	GO:0031657	regulation of cyclin-dependent protein serine/threonine kinase activity involved in G1/S transition of mitotic cell cycle	127	0.00455894	1	0.469894	20.1758	0.0991288	2	0.00102195	0.0206186	96	0.00150615	1	0.20537	33.7195	0.0593129	2	9	0.0141844	0.222222	122/chr17:29489836-29490237,145/chr19:33222467-33222868	Pim1,Pten
GO Biological Process.128	GO Biological Process	GO:0048103	somatic stem cell division	128	0.00469727	1	0.480369	9.0045	0.333167	3	0.00343471	0.0309278	238	0.0108243	1	0.595336	12.6448	0.158168	2	24	0.0141844	0.0833333	134/chr17:83985096-83985497,135/chr17:83990484-83990885,57/chr11:96310763-96311164	Hoxb4,Zfp36l2
GO Biological Process.129	GO Biological Process	GO:0051173	positive regulation of nitrogen compound metabolic process	129	0.00477483	1	0.484516	1.62711	17.2084	28	0.177406	0.28866	15	2.57406e-05	0.336945	0.022463	2.29409	12.2053	28	1852	0.198582	0.0151188	1/chr1:13372896-13373297,105/chr15:100227571-100227972,107/chr15:103258365-103258766,111/chr16:32277261-32277662,115/chr16:92801717-92802118,122/chr17:29489836-29490237,134/chr17:83985096-83985497,135/chr17:83990484-83990885,163/chr2:119477589-119477990,170/chr3:30508107-30508508,182/chr3:135608026-135608427,190/chr4:155235452-155235853,193/chr5:31697960-31698361,21/chr10:20311984-20312385,215/ch…	Arap1,Atf1,Babam2,Bclaf1,Hoxb4,Hoxb5,Ier2,Ino80,Irf1,Map2k3,Mecom,Nanos3,Ncoa2,Ncor1,Nfatc3,Nfe2,Nfkb1,Nipbl,Nlrc5,Nol11,Pabpc1,Pim1,Rnf168,Runx1,Ski,Tada3,Ube2b,Zfp36l2
GO Biological Process.130	GO Biological Process	GO:0070208	protein heterotrimerization	130	0.00480024	1	0.483347	19.6451	0.101807	2	0.00104955	0.0206186	180	0.00615723	1	0.447768	16.8597	0.118626	2	18	0.0141844	0.111111	171/chr3:31093938-31094339,190/chr4:155235452-155235853	Ski,Skil
GO Biological Process.131	GO Biological Process	GO:0016064	immunoglobulin mediated immune response	131	0.00486273	1	0.485902	8.89225	0.337373	3	0.00347807	0.0309278	235	0.0106927	1	0.595607	6.59729	0.454732	3	69	0.0212766	0.0434783	111/chr16:32277261-32277662,125/chr17:34262468-34262869,201/chr5:109558655-109559056	Crlf2,H2-Ab1,Rnf168
GO Biological Process.132	GO Biological Process	GO:0031509	telomeric heterochromatin assembly	132	0.00490948	1	0.486857	203.192	0.00492145	1	5.07366e-05	0.0103093	259	0.0131375	1	0.663977	75.8688	0.0131807	1	2	0.0070922	0.5	62/chr11:116030602-116031003	H3f3b
GO Biological Process.133	GO Biological Process	GO:1902340	negative regulation of chromosome condensation	132	0.00490948	1	0.486857	203.192	0.00492145	1	5.07366e-05	0.0103093	259	0.0131375	1	0.663977	75.8688	0.0131807	1	2	0.0070922	0.5	62/chr11:116030602-116031003	H3f3b
GO Biological Process.134	GO Biological Process	GO:0045935	positive regulation of nucleobase-containing compound metabolic process	134	0.00515477	1	0.503552	1.6391	16.4724	27	0.169819	0.278351	11	2.43682e-05	0.31898	0.0289982	2.34915	11.4935	27	1744	0.191489	0.0154816	1/chr1:13372896-13373297,105/chr15:100227571-100227972,107/chr15:103258365-103258766,111/chr16:32277261-32277662,115/chr16:92801717-92802118,122/chr17:29489836-29490237,134/chr17:83985096-83985497,135/chr17:83990484-83990885,163/chr2:119477589-119477990,170/chr3:30508107-30508508,182/chr3:135608026-135608427,190/chr4:155235452-155235853,193/chr5:31697960-31698361,21/chr10:20311984-20312385,215/ch…	Arap1,Atf1,Babam2,Bclaf1,Hoxb4,Hoxb5,Ier2,Ino80,Irf1,Map2k3,Mecom,Nanos3,Ncoa2,Nfatc3,Nfe2,Nfkb1,Nipbl,Nlrc5,Nol11,Pabpc1,Pim1,Rnf168,Runx1,Ski,Tada3,Ube2b,Zfp36l2
GO Biological Process.135	GO Biological Process	GO:1904627	response to phorbol 13-acetate 12-myristate	135	0.0051758	1	0.501861	18.8941	0.105853	2	0.00109127	0.0206186	662	0.0577837	1	1	16.8597	0.0593129	1	9	0.0070922	0.111111	134/chr17:83985096-83985497,135/chr17:83990484-83990885	Zfp36l2
GO Biological Process.136	GO Biological Process	GO:0001776	leukocyte homeostasis	136	0.00528283	1	0.508473	5.78658	0.691254	4	0.00712633	0.0412371	122	0.00242168	1	0.259835	7.14059	0.560178	4	85	0.0283688	0.0470588	170/chr3:30508107-30508508,171/chr3:31093938-31094339,187/chr4:102570183-102570584,82/chr14:31251430-31251831	Bap1,Mecom,Pde4b,Skil
GO Biological Process.137	GO Biological Process	GO:0019724	B cell mediated immunity	137	0.00536314	1	0.512434	8.58154	0.349587	3	0.00360399	0.0309278	245	0.011554	1	0.617314	6.41145	0.467913	3	71	0.0212766	0.0422535	111/chr16:32277261-32277662,125/chr17:34262468-34262869,201/chr5:109558655-109559056	Crlf2,H2-Ab1,Rnf168
GO Biological Process.138	GO Biological Process	GO:0045321	leukocyte activation	138	0.00561999	1	0.533084	2.57158	3.88866	10	0.0400892	0.103093	147	0.00374966	1	0.333898	2.93686	3.0645	9	465	0.0638298	0.0193548	111/chr16:32277261-32277662,134/chr17:83985096-83985497,135/chr17:83990484-83990885,164/chr2:122146793-122147194,196/chr5:65919397-65919798,261/chr8:94978065-94978466,262/chr8:106059659-106060060,36/chr11:53769573-53769974,43/chr11:62457647-62458048,89/chr14:75179334-75179735	Adgrg3,B2m,Irf1,Lcp1,Ncor1,Nfatc3,Rhoh,Rnf168,Zfp36l2
GO Biological Process.139	GO Biological Process	GO:1905062	positive regulation of cardioblast proliferation	139	0.00573029	1	0.539637	174.016	0.00574661	1	5.92433e-05	0.0103093	187	0.00659033	1	0.461323	151.738	0.00659033	1	1	0.0070922	1	122/chr17:29489836-29490237	Pim1
GO Biological Process.140	GO Biological Process	GO:0009435	NAD biosynthetic process	140	0.00595179	1	0.556492	17.5741	0.113804	2	0.00117323	0.0206186	861	0.0823892	1	1	11.6721	0.0856742	1	13	0.0070922	0.0769231	134/chr17:83985096-83985497,135/chr17:83990484-83990885	Haao
GO Biological Process.141	GO Biological Process	GO:0045075	regulation of interleukin-12 biosynthetic process	141	0.00600117	1	0.55713	17.4989	0.114293	2	0.00117828	0.0206186	110	0.00187456	1	0.223073	30.3475	0.0659032	2	10	0.0141844	0.2	182/chr3:135608026-135608427,36/chr11:53769573-53769974	Irf1,Nfkb1
GO Biological Process.142	GO Biological Process	GO:0019827	stem cell population maintenance	142	0.00623542	1	0.5748	3.65884	1.63986	6	0.0169058	0.0618557	115	0.00215693	1	0.245515	5.53787	0.902875	5	137	0.035461	0.0364963	134/chr17:83985096-83985497,135/chr17:83990484-83990885,188/chr4:108459711-108460112,190/chr4:155235452-155235853,90/chr14:75834895-75835296,92/chr15:8443688-8444089	Nipbl,Ski,Tpt1,Zcchc11,Zfp36l2
GO Biological Process.143	GO Biological Process	GO:0031056	regulation of histone modification	143	0.00629503	1	0.576237	4.32015	1.15737	5	0.0119316	0.0515464	125	0.00259815	1	0.272078	5.30551	0.942416	5	143	0.035461	0.034965	190/chr4:155235452-155235853,215/chr6:113377625-113378026,33/chr11:52000141-52000542,43/chr11:62457647-62458048,92/chr15:8443688-8444089	Ncor1,Nipbl,Ski,Tada3,Ube2b
GO Biological Process.144	GO Biological Process	GO:0072362	regulation of glycolytic process by negative regulation of transcription from RNA polymerase II promoter	144	0.00642616	1	0.584156	155.119	0.00644668	1	6.64606e-05	0.0103093	187	0.00659033	1	0.461323	151.738	0.00659033	1	1	0.0070922	1	43/chr11:62457647-62458048	Ncor1
GO Biological Process.145	GO Biological Process	GO:1903538	regulation of meiotic cell cycle process involved in oocyte maturation	145	0.00643977	1	0.581356	154.79	0.00646038	1	6.66019e-05	0.0103093	259	0.0131375	1	0.663977	75.8688	0.0131807	1	2	0.0070922	0.5	117/chr17:20945314-20945715	Ppp2r1a
GO Biological Process.146	GO Biological Process	GO:0007185	transmembrane receptor protein tyrosine phosphatase signaling pathway	146	0.00666516	1	0.597582	149.538	0.00668724	1	6.89407e-05	0.0103093	187	0.00659033	1	0.461323	151.738	0.00659033	1	1	0.0070922	1	250/chr7:135597205-135597606	Ptpre
GO Biological Process.147	GO Biological Process	GO:1903778	protein localization to vacuolar membrane	147	0.00674294	1	0.600443	147.808	0.00676554	1	6.97478e-05	0.0103093	187	0.00659033	1	0.461323	151.738	0.00659033	1	1	0.0070922	1	183/chr3:144719306-144719707	Sh3glb1
GO Biological Process.148	GO Biological Process	GO:0043137	DNA replication, removal of RNA primer	148	0.00676219	1	0.598088	147.386	0.00678492	1	6.99476e-05	0.0103093	458	0.0325232	1	0.929537	30.3475	0.0329516	1	5	0.0070922	0.2	143/chr19:10203744-10204145	Fen1
GO Biological Process.149	GO Biological Process	GO:0043585	nose morphogenesis	149	0.00686412	1	0.603029	145.19	0.00688754	1	7.10056e-05	0.0103093	259	0.0131375	1	0.663977	75.8688	0.0131807	1	2	0.0070922	0.5	190/chr4:155235452-155235853	Ski
GO Biological Process.150	GO Biological Process	GO:0002377	immunoglobulin production	150	0.00698745	1	0.609771	7.79095	0.385062	3	0.00396971	0.0309278	171	0.00572348	1	0.43813	8.2766	0.362468	3	55	0.0212766	0.0545455	111/chr16:32277261-32277662,125/chr17:34262468-34262869,201/chr5:109558655-109559056	Crlf2,H2-Ab1,Rnf168
GO Biological Process.151	GO Biological Process	GO:1900126	negative regulation of hyaluronan biosynthetic process	151	0.0071012	1	0.615594	140.326	0.00712627	1	7.34668e-05	0.0103093	330	0.0196419	1	0.779128	50.5792	0.019771	1	3	0.0070922	0.333333	54/chr11:86757775-86758176	Cltc
GO Biological Process.152	GO Biological Process	GO:0006725	cellular aromatic compound metabolic process	152	0.00711794	1	0.612985	1.4165	28.2386	40	0.291119	0.412371	98	0.00154791	1	0.206756	1.56627	26.1768	41	3972	0.29078	0.0103223	1/chr1:13372896-13373297,105/chr15:100227571-100227972,107/chr15:103258365-103258766,109/chr16:18812121-18812522,111/chr16:32277261-32277662,113/chr16:42874806-42875207,115/chr16:92801717-92802118,134/chr17:83985096-83985497,135/chr17:83990484-83990885,143/chr19:10203744-10204145,145/chr19:33222467-33222868,163/chr2:119477589-119477990,170/chr3:30508107-30508508,178/chr3:103802723-103803124,179/c…	Atf1,Babam2,Bclaf1,Cdc45,Chd2,Dclre1b,Faap20,Fen1,Haao,Hipk1,Hivep2,Hoxb4,Hoxb5,Ier2,Ino80,Irf1,Irf9,Mecom,Mki67,Ncoa2,Ncor1,Nfatc3,Nfe2,Nfkb1,Nipbl,Nol11,Nsd3,Pabpc1,Pan3,Pde4b,Rnf168,Rnls,Runx1,Ski,Tada3,Tomt,Ube2b,Zbtb20,Zbtb5,Zcchc11,Zfp36l2
GO Biological Process.153	GO Biological Process	GO:0071163	DNA replication preinitiation complex assembly	153	0.0071983	1	0.615854	138.426	0.00722406	1	7.44749e-05	0.0103093	330	0.0196419	1	0.779128	50.5792	0.019771	1	3	0.0070922	0.333333	109/chr16:18812121-18812522	Cdc45
GO Biological Process.154	GO Biological Process	GO:0006950	response to stress	154	0.0074509	1	0.633327	1.5254	20.3226	31	0.209511	0.319588	128	0.00276933	1	0.283208	1.6443	19.4612	32	2953	0.22695	0.0108364	109/chr16:18812121-18812522,111/chr16:32277261-32277662,113/chr16:42874806-42875207,115/chr16:92801717-92802118,134/chr17:83985096-83985497,135/chr17:83990484-83990885,14/chr1:133131255-133131656,143/chr19:10203744-10204145,145/chr19:33222467-33222868,163/chr2:119477589-119477990,164/chr2:122146793-122147194,170/chr3:30508107-30508508,178/chr3:103802723-103803124,179/chr3:103809561-103809962,182/…	B2m,Babam2,Bclaf1,Cacna1a,Cdc45,Chd2,Cpb2,Crlf2,Dclre1b,Faap20,Fen1,Gap43,Hipk1,Ino80,Irf1,Lcp1,Map2k3,Mecom,Mki67,Nfatc3,Nfkb1,Nipbl,Nlrc5,Pnma1,Ppp1r15b,Pten,Rnf168,Runx1,Sh3glb1,Ube2b,Ufd1,Zfp36l2
GO Biological Process.155	GO Biological Process	GO:0010845	positive regulation of reciprocal meiotic recombination	155	0.00746432	1	0.630374	133.475	0.00749203	1	7.72374e-05	0.0103093	259	0.0131375	1	0.663977	75.8688	0.0131807	1	2	0.0070922	0.5	33/chr11:52000141-52000542	Ube2b
GO Biological Process.156	GO Biological Process	GO:0019359	nicotinamide nucleotide biosynthetic process	156	0.00767321	1	0.643861	15.3975	0.129891	2	0.00133909	0.0206186	1014	0.106357	1	1	8.92574	0.112035	1	17	0.0070922	0.0588235	134/chr17:83985096-83985497,135/chr17:83990484-83990885	Haao
GO Biological Process.157	GO Biological Process	GO:0043933	macromolecular complex subunit organization	157	0.0076962	1	0.641677	1.68156	13.6777	23	0.141008	0.237113	200	0.00667421	1	0.436827	1.75419	12.5414	22	1903	0.156028	0.0115607	105/chr15:100227571-100227972,109/chr16:18812121-18812522,11/chr1:86525851-86526252,111/chr16:32277261-32277662,117/chr17:20945314-20945715,163/chr2:119477589-119477990,171/chr3:31093938-31094339,183/chr3:144719306-144719707,190/chr4:155235452-155235853,193/chr5:31697960-31698361,215/chr6:113377625-113378026,239/chr7:73618197-73618598,251/chr8:25597099-25597500,252/chr8:25601830-25602231,30/chr11…	Arpc4,Atf1,Babam2,Bap1,Cdc45,Chd2,Cltc,Dbnl,H3f3b,Hspa4,Ino80,Kcnj12,Ncor1,Nsd3,Ppp2r1a,Ptma,Rnf168,Sh3glb1,Ski,Skil,Tada3,Ube2b
GO Biological Process.158	GO Biological Process	GO:0032479	regulation of type I interferon production	158	0.00770876	1	0.638656	7.51455	0.399226	3	0.00411573	0.0309278	295	0.0143722	1	0.637736	5.91185	0.507455	3	77	0.0212766	0.038961	109/chr16:18812121-18812522,113/chr16:42874806-42875207,36/chr11:53769573-53769974	Irf1,Ufd1,Zbtb20
GO Biological Process.159	GO Biological Process	GO:0019303	D-ribose catabolic process	159	0.00781713	1	0.643561	127.429	0.00784753	1	8.09023e-05	0.0103093	259	0.0131375	1	0.663977	75.8688	0.0131807	1	2	0.0070922	0.5	193/chr5:31697960-31698361	Rbks
GO Biological Process.160	GO Biological Process	GO:0000280	nuclear division	160	0.00782031	1	0.639799	3.48575	1.7213	6	0.0177453	0.0618557	293	0.0142455	1	0.636427	3.05512	1.96392	6	298	0.0425532	0.0201342	117/chr17:20945314-20945715,163/chr2:119477589-119477990,270/chr9:64789796-64790197,33/chr11:52000141-52000542,54/chr11:86757775-86758176,92/chr15:8443688-8444089	Cltc,Ino80,Nipbl,Ppp2r1a,Rab11a,Ube2b
GO Biological Process.161	GO Biological Process	GO:1900125	regulation of hyaluronan biosynthetic process	161	0.00788394	1	0.640998	15.1812	0.131742	2	0.00135816	0.0206186	81	0.00117653	1	0.190133	37.9344	0.0527226	2	8	0.0141844	0.25	182/chr3:135608026-135608427,54/chr11:86757775-86758176	Cltc,Nfkb1
GO Biological Process.162	GO Biological Process	GO:0007059	chromosome segregation	162	0.00789273	1	0.637752	3.47883	1.72472	6	0.0177806	0.0618557	202	0.00683293	1	0.442787	3.58435	1.67394	6	254	0.0425532	0.023622	117/chr17:20945314-20945715,163/chr2:119477589-119477990,19/chr10:7680823-7681224,270/chr9:64789796-64790197,33/chr11:52000141-52000542,92/chr15:8443688-8444089	Ino80,Lats1,Nipbl,Ppp2r1a,Rab11a,Ube2b
GO Biological Process.163	GO Biological Process	GO:0044085	cellular component biogenesis	163	0.00800455	1	0.64282	1.60661	16.1832	26	0.166837	0.268041	130	0.00290945	1	0.292959	1.7636	14.7426	26	2237	0.184397	0.0116227	105/chr15:100227571-100227972,109/chr16:18812121-18812522,110/chr16:30587374-30587775,117/chr17:20945314-20945715,145/chr19:33222467-33222868,163/chr2:119477589-119477990,171/chr3:31093938-31094339,178/chr3:103802723-103803124,183/chr3:144719306-144719707,190/chr4:155235452-155235853,215/chr6:113377625-113378026,247/chr7:126474796-126475197,255/chr8:84656639-84657040,270/chr9:64789796-64790197,28…	Arpc4,Atf1,Cacna1a,Cdc45,Cfap54,Cltc,Dbnl,H3f3b,Hipk1,Hspa4,Ino80,Kcnj12,Lcp1,Lsg1,Ncor1,Nol11,Ppp2r1a,Pten,Rab11a,Sh2b1,Sh3glb1,Ski,Skil,Spata13,Ube2b,Ywhaz
GO Biological Process.164	GO Biological Process	GO:0048518	positive regulation of biological process	164	0.00809495	1	0.646115	1.29459	41.7122	54	0.430022	0.556701	16	2.62693e-05	0.343865	0.0214916	1.63777	34.8035	57	5281	0.404255	0.0107934	1/chr1:13372896-13373297,105/chr15:100227571-100227972,107/chr15:103258365-103258766,109/chr16:18812121-18812522,111/chr16:32277261-32277662,113/chr16:42874806-42875207,115/chr16:92801717-92802118,117/chr17:20945314-20945715,122/chr17:29489836-29490237,126/chr17:34287321-34287722,127/chr17:34295743-34296144,134/chr17:83985096-83985497,135/chr17:83990484-83990885,143/chr19:10203744-10204145,145/ch…	Adgrg1,Akap13,Arap1,Arpc4,Atf1,B2m,Babam2,Bap1,Bclaf1,Cdc45,Cdkl3,Cpb2,Cyb5d2,Fen1,H2-Aa,H3f3b,Hipk1,Hoxb4,Hoxb5,Ier2,Ino80,Irf1,Lamtor1,Lats1,Lcp1,Map2k3,Mapkapk3,Mecom,Nanos3,Ncoa2,Ncor1,Nfatc3,Nfe2,Nfkb1,Nipbl,Nlrc5,Nol11,Pabpc1,Pan3,Pde4b,Pik3ap1,Pim1,Ppp2r1a,Pten,Rab11a,Rnf168,Runx1,Sgip1,Sh2b1,Sh3glb1,Ski,Skil,Tada3,Ube2b,Zbtb20,Zcchc11,Zfp36l2
GO Biological Process.165	GO Biological Process	GO:0010833	telomere maintenance via telomere lengthening	165	0.00809609	1	0.64229	14.9721	0.133582	2	0.00137713	0.0206186	1198	0.141147	1	1	6.59729	0.151578	1	23	0.0070922	0.0434783	178/chr3:103802723-103803124,179/chr3:103809561-103809962	Dclre1b
GO Biological Process.166	GO Biological Process	GO:0006259	DNA metabolic process	166	0.00830339	1	0.654768	2.42675	4.12073	10	0.0424818	0.103093	449	0.0301362	1	0.87858	2.0786	4.32984	9	657	0.0638298	0.0136986	109/chr16:18812121-18812522,111/chr16:32277261-32277662,143/chr19:10203744-10204145,163/chr2:119477589-119477990,178/chr3:103802723-103803124,179/chr3:103809561-103809962,190/chr4:155235452-155235853,193/chr5:31697960-31698361,250/chr7:135597205-135597606,33/chr11:52000141-52000542	Babam2,Cdc45,Dclre1b,Faap20,Fen1,Ino80,Mki67,Rnf168,Ube2b
GO Biological Process.167	GO Biological Process	GO:2001022	positive regulation of response to DNA damage stimulus	167	0.00839506	1	0.658032	5.05829	0.790781	4	0.00815238	0.0412371	124	0.002527	1	0.266761	7.05756	0.566768	4	86	0.0283688	0.0465116	111/chr16:32277261-32277662,171/chr3:31093938-31094339,193/chr5:31697960-31698361,21/chr10:20311984-20312385	Babam2,Bclaf1,Rnf168,Skil
GO Biological Process.168	GO Biological Process	GO:0051248	negative regulation of protein metabolic process	168	0.00854145	1	0.665521	1.91769	8.34337	16	0.0860141	0.164948	164	0.00491365	1	0.392193	2.11727	7.0846	15	1075	0.106383	0.0139535	134/chr17:83985096-83985497,135/chr17:83990484-83990885,14/chr1:133131255-133131656,145/chr19:33222467-33222868,165/chr2:127335269-127335670,170/chr3:30508107-30508508,182/chr3:135608026-135608427,188/chr4:108459711-108460112,19/chr10:7680823-7681224,190/chr4:155235452-155235853,254/chr8:84198303-84198704,278/chr9:107312969-107313370,33/chr11:52000141-52000542,43/chr11:62457647-62458048,62/chr11:…	Cish,Cpb2,Dusp2,Lats1,Mecom,Nanos3,Ncor1,Nfkb1,Ppp1r15b,Pten,Ski,Ube2b,Unk,Zcchc11,Zfp36l2
GO Biological Process.169	GO Biological Process	GO:0045351	type I interferon biosynthetic process	169	0.00859914	1	0.666051	115.795	0.00863594	1	8.90303e-05	0.0103093	458	0.0325232	1	0.929537	30.3475	0.0329516	1	5	0.0070922	0.2	84/chr14:55604123-55604524	Irf9
GO Biological Process.170	GO Biological Process	GO:0010043	response to zinc ion	170	0.0087597	1	0.674497	7.16814	0.418519	3	0.00431462	0.0309278	435	0.0272555	1	0.82017	7.78141	0.257023	2	39	0.0141844	0.0512821	134/chr17:83985096-83985497,135/chr17:83990484-83990885,145/chr19:33222467-33222868	Haao,Pten
GO Biological Process.171	GO Biological Process	GO:0043412	macromolecule modification	171	0.00879912	1	0.67357	1.49372	21.423	32	0.220855	0.329897	53	0.000351836	1	0.0868968	1.81211	18.7627	34	2847	0.241135	0.0119424	106/chr15:100738088-100738489,111/chr16:32277261-32277662,117/chr17:20945314-20945715,122/chr17:29489836-29490237,134/chr17:83985096-83985497,135/chr17:83990484-83990885,14/chr1:133131255-133131656,141/chr19:5803189-5803590,143/chr19:10203744-10204145,145/chr19:33222467-33222868,157/chr2:84715236-84715637,165/chr2:127335269-127335670,178/chr3:103802723-103803124,19/chr10:7680823-7681224,193/chr5:…	Akap13,Babam2,Bap1,Cdk17,Cdkl3,Chd2,Cish,Dusp2,Galnt6,Glrx5,Hemk1,Hipk1,Klhl25,Lats1,Map2k3,Mapkapk3,Ncor1,Nsd3,Pan3,Pigl,Pim1,Ppp1r15b,Ppp2r1a,Pten,Ptpre,Rnf168,Scyl1,Stt3a,Tada3,Tmem258,Ube2b,Vcpkmt,Zdhhc5,Zfp36l2
GO Biological Process.172	GO Biological Process	GO:0016569	covalent chromatin modification	172	0.00884521	1	0.673162	2.55635	3.52065	9	0.0362954	0.0927835	282	0.0132644	1	0.615712	2.56639	3.11722	8	473	0.0567376	0.0169133	111/chr16:32277261-32277662,193/chr5:31697960-31698361,215/chr6:113377625-113378026,239/chr7:73618197-73618598,251/chr8:25597099-25597500,252/chr8:25601830-25602231,33/chr11:52000141-52000542,43/chr11:62457647-62458048,82/chr14:31251430-31251831	Babam2,Bap1,Chd2,Ncor1,Nsd3,Rnf168,Tada3,Ube2b
GO Biological Process.173	GO Biological Process	GO:0033567	DNA replication, Okazaki fragment processing	173	0.0088698	1	0.671131	112.246	0.00890896	1	9.1845e-05	0.0103093	500	0.0389006	1	1	25.2896	0.0395419	1	6	0.0070922	0.166667	143/chr19:10203744-10204145	Fen1
GO Biological Process.174	GO Biological Process	GO:0050794	regulation of cellular process	174	0.00894814	1	0.673168	1.17226	64.8322	76	0.668373	0.783505	83	0.00118864	1	0.187461	1.24853	73.6864	92	11181	0.652482	0.00822824	1/chr1:13372896-13373297,105/chr15:100227571-100227972,107/chr15:103258365-103258766,109/chr16:18812121-18812522,111/chr16:32277261-32277662,113/chr16:42874806-42875207,115/chr16:92801717-92802118,117/chr17:20945314-20945715,122/chr17:29489836-29490237,126/chr17:34287321-34287722,127/chr17:34295743-34296144,134/chr17:83985096-83985497,135/chr17:83990484-83990885,14/chr1:133131255-133131656,143/ch…	Adgrg1,Adgrg3,Akap13,Arap1,Arpc4,Atf1,B2m,Babam2,Bap1,Bclaf1,C1qtnf9,Cacna1a,Cdc45,Cdkl3,Chd2,Chrna9,Cish,Cltc,Cpb2,Cyb5d2,Dbnl,Dclre1b,Dock3,Dusp2,Elmsan1,Fen1,Gap43,Glrx5,Gm45837,H2-Aa,H3f3b,Hipk1,Hivep2,Hoxb4,Hoxb5,Ier2,Ino80,Irf1,Irf9,Klhl25,Lamtor1,Lats1,Lcp1,Map2k3,Mapkapk3,Mecom,Mki67,Nanos3,Ncoa2,Ncor1,Nfatc3,Nfe2,Nfkb1,Nipbl,Nlrc5,Nol11,Nsd3,Pabpc1,Pan3,Pde4b,Phf20l1,Pik3ap1,Pim1,Pitpnc1…
GO Biological Process.175	GO Biological Process	GO:0048522	positive regulation of cellular process	175	0.00900802	1	0.6738	1.30854	38.9748	51	0.401801	0.525773	19	3.64597e-05	0.477257	0.0251188	1.66848	31.7654	53	4820	0.375887	0.0109958	1/chr1:13372896-13373297,105/chr15:100227571-100227972,107/chr15:103258365-103258766,109/chr16:18812121-18812522,111/chr16:32277261-32277662,115/chr16:92801717-92802118,117/chr17:20945314-20945715,122/chr17:29489836-29490237,126/chr17:34287321-34287722,127/chr17:34295743-34296144,134/chr17:83985096-83985497,135/chr17:83990484-83990885,143/chr19:10203744-10204145,145/chr19:33222467-33222868,146/ch…	Adgrg1,Akap13,Arap1,Arpc4,Atf1,B2m,Babam2,Bap1,Bclaf1,Cdc45,Cdkl3,Cpb2,Cyb5d2,Fen1,H2-Aa,H3f3b,Hipk1,Hoxb4,Hoxb5,Ier2,Ino80,Irf1,Lamtor1,Lats1,Lcp1,Map2k3,Mecom,Nanos3,Ncoa2,Ncor1,Nfatc3,Nfe2,Nfkb1,Nipbl,Nlrc5,Nol11,Pabpc1,Pan3,Pik3ap1,Pim1,Ppp2r1a,Pten,Rab11a,Rnf168,Runx1,Sgip1,Sh2b1,Sh3glb1,Ski,Skil,Tada3,Ube2b,Zfp36l2
GO Biological Process.176	GO Biological Process	GO:0006301	postreplication repair	176	0.00922484	1	0.686097	13.9835	0.143026	2	0.00147449	0.0206186	238	0.0108243	1	0.595336	12.6448	0.158168	2	24	0.0141844	0.0833333	190/chr4:155235452-155235853,33/chr11:52000141-52000542	Faap20,Ube2b
GO Biological Process.177	GO Biological Process	GO:0072368	regulation of lipid transport by negative regulation of transcription from RNA polymerase II promoter	177	0.00943937	1	0.698086	105.444	0.00948374	1	9.77705e-05	0.0103093	259	0.0131375	1	0.663977	75.8688	0.0131807	1	2	0.0070922	0.5	43/chr11:62457647-62458048	Ncor1
GO Biological Process.178	GO Biological Process	GO:0006139	nucleobase-containing compound metabolic process	178	0.00955341	1	0.702552	1.4135	26.8836	38	0.277151	0.391753	120	0.00228127	1	0.248848	1.55936	25.0103	39	3795	0.276596	0.0102767	1/chr1:13372896-13373297,105/chr15:100227571-100227972,107/chr15:103258365-103258766,109/chr16:18812121-18812522,111/chr16:32277261-32277662,113/chr16:42874806-42875207,115/chr16:92801717-92802118,134/chr17:83985096-83985497,135/chr17:83990484-83990885,143/chr19:10203744-10204145,163/chr2:119477589-119477990,170/chr3:30508107-30508508,178/chr3:103802723-103803124,179/chr3:103809561-103809962,182/…	Atf1,Babam2,Bclaf1,Cdc45,Chd2,Dclre1b,Faap20,Fen1,Haao,Hipk1,Hivep2,Hoxb4,Hoxb5,Ier2,Ino80,Irf1,Irf9,Mecom,Mki67,Ncoa2,Ncor1,Nfatc3,Nfe2,Nfkb1,Nipbl,Nol11,Nsd3,Pabpc1,Pan3,Pde4b,Rnf168,Runx1,Ski,Tada3,Ube2b,Zbtb20,Zbtb5,Zcchc11,Zfp36l2
GO Biological Process.179	GO Biological Process	GO:0072525	pyridine-containing compound biosynthetic process	179	0.00957254	1	0.700025	13.7148	0.145828	2	0.00150339	0.0206186	1122	0.123923	1	1	7.58688	0.131806	1	20	0.0070922	0.05	134/chr17:83985096-83985497,135/chr17:83990484-83990885	Haao
GO Biological Process.180	GO Biological Process	GO:0070561	vitamin D receptor signaling pathway	180	0.00972693	1	0.707364	102.312	0.00977405	1	0.000100763	0.0103093	259	0.0131375	1	0.663977	75.8688	0.0131807	1	2	0.0070922	0.5	122/chr17:29489836-29490237	Pim1
GO Biological Process.181	GO Biological Process	GO:0006464	cellular protein modification process	181	0.0098555	1	0.712754	1.51136	19.8497	30	0.204636	0.309278	69	0.000672367	1	0.127555	1.81406	17.0887	31	2593	0.219858	0.0119553	106/chr15:100738088-100738489,111/chr16:32277261-32277662,117/chr17:20945314-20945715,122/chr17:29489836-29490237,134/chr17:83985096-83985497,135/chr17:83990484-83990885,14/chr1:133131255-133131656,141/chr19:5803189-5803590,143/chr19:10203744-10204145,145/chr19:33222467-33222868,157/chr2:84715236-84715637,165/chr2:127335269-127335670,178/chr3:103802723-103803124,19/chr10:7680823-7681224,209/chr5:…	Akap13,Bap1,Cdk17,Cdkl3,Cish,Dusp2,Galnt6,Glrx5,Hemk1,Hipk1,Klhl25,Lats1,Map2k3,Mapkapk3,Nsd3,Pan3,Pigl,Pim1,Ppp1r15b,Ppp2r1a,Pten,Ptpre,Rnf168,Scyl1,Stt3a,Tada3,Tmem258,Ube2b,Vcpkmt,Zdhhc5,Zfp36l2
GO Biological Process.182	GO Biological Process	GO:0061158	3'-UTR-mediated mRNA destabilization	182	0.0100109	1	0.720016	13.3961	0.149297	2	0.00153915	0.0206186	861	0.0823892	1	1	11.6721	0.0856742	1	13	0.0070922	0.0769231	134/chr17:83985096-83985497,135/chr17:83990484-83990885	Zfp36l2
GO Biological Process.183	GO Biological Process	GO:0003331	positive regulation of extracellular matrix constituent secretion	183	0.0101894	1	0.728848	97.6456	0.0102411	1	0.000105579	0.0103093	259	0.0131375	1	0.663977	75.8688	0.0131807	1	2	0.0070922	0.5	89/chr14:75179334-75179735	Cpb2
GO Biological Process.184	GO Biological Process	GO:0051254	positive regulation of RNA metabolic process	184	0.0103676	1	0.737565	1.61605	14.851	24	0.153103	0.247423	23	4.37251e-05	0.572361	0.0248853	2.42942	9.8789	24	1499	0.170213	0.0160107	1/chr1:13372896-13373297,105/chr15:100227571-100227972,107/chr15:103258365-103258766,115/chr16:92801717-92802118,122/chr17:29489836-29490237,134/chr17:83985096-83985497,135/chr17:83990484-83990885,163/chr2:119477589-119477990,170/chr3:30508107-30508508,182/chr3:135608026-135608427,190/chr4:155235452-155235853,21/chr10:20311984-20312385,215/chr6:113377625-113378026,243/chr7:101361968-101362369,254…	Arap1,Atf1,Bclaf1,Hoxb4,Hoxb5,Ier2,Ino80,Irf1,Map2k3,Mecom,Nanos3,Ncoa2,Nfatc3,Nfe2,Nfkb1,Nipbl,Nlrc5,Nol11,Pabpc1,Pim1,Runx1,Ski,Tada3,Zfp36l2
GO Biological Process.185	GO Biological Process	GO:0045786	negative regulation of cell cycle	185	0.010952	1	0.774925	2.46826	3.64629	9	0.0375906	0.0927835	292	0.0140226	1	0.628616	2.75887	2.53728	7	385	0.0496454	0.0181818	134/chr17:83985096-83985497,135/chr17:83990484-83990885,145/chr19:33222467-33222868,171/chr3:31093938-31094339,178/chr3:103802723-103803124,179/chr3:103809561-103809962,19/chr10:7680823-7681224,193/chr5:31697960-31698361,36/chr11:53769573-53769974	Babam2,Dclre1b,Irf1,Lats1,Pten,Skil,Zfp36l2
GO Biological Process.186	GO Biological Process	GO:0032269	negative regulation of cellular protein metabolic process	186	0.0109824	1	0.772898	1.91569	7.83007	15	0.0807224	0.154639	207	0.00702897	1	0.444489	2.09914	6.66941	14	1012	0.0992908	0.013834	134/chr17:83985096-83985497,135/chr17:83990484-83990885,14/chr1:133131255-133131656,145/chr19:33222467-33222868,165/chr2:127335269-127335670,170/chr3:30508107-30508508,188/chr4:108459711-108460112,19/chr10:7680823-7681224,190/chr4:155235452-155235853,254/chr8:84198303-84198704,278/chr9:107312969-107313370,33/chr11:52000141-52000542,43/chr11:62457647-62458048,62/chr11:116030602-116031003,89/chr14:…	Cish,Cpb2,Dusp2,Lats1,Mecom,Nanos3,Ncor1,Ppp1r15b,Pten,Ski,Ube2b,Unk,Zcchc11,Zfp36l2
GO Biological Process.187	GO Biological Process	GO:0033522	histone H2A ubiquitination	187	0.0110916	1	0.776411	12.6928	0.157569	2	0.00162442	0.0206186	238	0.0108243	1	0.595336	12.6448	0.158168	2	24	0.0141844	0.0833333	111/chr16:32277261-32277662,33/chr11:52000141-52000542	Rnf168,Ube2b
GO Biological Process.188	GO Biological Process	GO:0051253	negative regulation of RNA metabolic process	188	0.0115884	1	0.806874	1.67456	12.5406	21	0.129284	0.216495	60	0.000486288	1	0.106092	2.27152	8.80467	20	1336	0.141844	0.0149701	1/chr1:13372896-13373297,111/chr16:32277261-32277662,113/chr16:42874806-42875207,115/chr16:92801717-92802118,170/chr3:30508107-30508508,171/chr3:31093938-31094339,178/chr3:103802723-103803124,182/chr3:135608026-135608427,185/chr4:45012035-45012436,190/chr4:155235452-155235853,21/chr10:20311984-20312385,251/chr8:25597099-25597500,252/chr8:25601830-25602231,262/chr8:106059659-106060060,33/chr11:520…	Bclaf1,H3f3b,Hipk1,Hoxb4,Irf1,Mecom,Ncoa2,Ncor1,Nfatc3,Nfkb1,Nipbl,Nsd3,Pabpc1,Rnf168,Runx1,Ski,Skil,Ube2b,Zbtb20,Zbtb5
GO Biological Process.189	GO Biological Process	GO:0070207	protein homotrimerization	189	0.0117559	1	0.814203	12.3095	0.162476	2	0.00167501	0.0206186	313	0.0166269	1	0.695354	10.1158	0.19771	2	30	0.0141844	0.0666667	171/chr3:31093938-31094339,190/chr4:155235452-155235853	Ski,Skil
GO Biological Process.190	GO Biological Process	GO:0043486	histone exchange	190	0.0119465	1	0.823054	12.2054	0.163861	2	0.00168929	0.0206186	1179	0.135444	1	1	6.89716	0.144987	1	22	0.0070922	0.0454546	11/chr1:86525851-86526252,8/chr1:86442237-86442638	Ptma
GO Biological Process.191	GO Biological Process	GO:0048741	skeletal muscle fiber development	191	0.0119731	1	0.820562	12.1912	0.164053	2	0.00169127	0.0206186	254	0.0126371	1	0.651257	11.6721	0.171348	2	26	0.0141844	0.0769231	190/chr4:155235452-155235853,262/chr8:106059659-106060060	Nfatc3,Ski
GO Biological Process.192	GO Biological Process	GO:0045083	negative regulation of interleukin-12 biosynthetic process	192	0.0121697	1	0.829695	81.6754	0.0122436	1	0.000126223	0.0103093	187	0.00659033	1	0.461323	151.738	0.00659033	1	1	0.0070922	1	182/chr3:135608026-135608427	Nfkb1
GO Biological Process.193	GO Biological Process	GO:0034124	regulation of MyD88-dependent toll-like receptor signaling pathway	193	0.0122275	1	0.829319	81.2867	0.0123021	1	0.000126826	0.0103093	401	0.0261037	1	0.852112	37.9344	0.0263613	1	4	0.0070922	0.25	36/chr11:53769573-53769974	Irf1
GO Biological Process.194	GO Biological Process	GO:0051128	regulation of cellular component organization	194	0.012476	1	0.841811	1.47193	21.0608	31	0.217122	0.319588	4	7.03784e-06	0.0921253	0.0230313	2.19909	15.4609	34	2346	0.241135	0.0144928	105/chr15:100227571-100227972,107/chr15:103258365-103258766,109/chr16:18812121-18812522,113/chr16:42874806-42875207,143/chr19:10203744-10204145,145/chr19:33222467-33222868,163/chr2:119477589-119477990,164/chr2:122146793-122147194,171/chr3:31093938-31094339,183/chr3:144719306-144719707,187/chr4:102570183-102570584,19/chr10:7680823-7681224,190/chr4:155235452-155235853,209/chr5:147429913-147430314,2…	Akap13,Arap1,Arpc4,Atf1,B2m,Bap1,Bclaf1,Cacna1a,Cdc45,Cdkl3,Cltc,Cpb2,Fen1,Gap43,H3f3b,Ino80,Lamtor1,Lats1,Lcp1,Mki67,Ncor1,Nfe2,Nipbl,Pan3,Pten,Rab11a,Sgip1,Sh2b1,Sh3glb1,Ski,Skil,Syne3,Tada3,Ube2b
GO Biological Process.195	GO Biological Process	GO:0017145	stem cell division	195	0.0127921	1	0.858713	6.22346	0.482047	3	0.00496955	0.0309278	439	0.0285681	1	0.851836	7.58688	0.263613	2	40	0.0141844	0.05	134/chr17:83985096-83985497,135/chr17:83990484-83990885,57/chr11:96310763-96311164	Hoxb4,Zfp36l2
GO Biological Process.196	GO Biological Process	GO:0022607	cellular component assembly	196	0.0128468	1	0.857985	1.58692	15.1236	24	0.155913	0.247423	139	0.00345248	1	0.325129	1.79394	13.3784	24	2030	0.170213	0.0118227	105/chr15:100227571-100227972,109/chr16:18812121-18812522,117/chr17:20945314-20945715,145/chr19:33222467-33222868,163/chr2:119477589-119477990,171/chr3:31093938-31094339,178/chr3:103802723-103803124,183/chr3:144719306-144719707,190/chr4:155235452-155235853,215/chr6:113377625-113378026,247/chr7:126474796-126475197,255/chr8:84656639-84657040,270/chr9:64789796-64790197,28/chr10:93124420-93124821,30/…	Arpc4,Atf1,Cacna1a,Cdc45,Cfap54,Cltc,Dbnl,H3f3b,Hipk1,Hspa4,Ino80,Kcnj12,Lcp1,Ncor1,Ppp2r1a,Pten,Rab11a,Sh2b1,Sh3glb1,Ski,Skil,Spata13,Ube2b,Ywhaz
GO Biological Process.197	GO Biological Process	GO:0048523	negative regulation of cellular process	197	0.0130261	1	0.865538	1.31325	35.7892	47	0.36896	0.484536	43	0.000195653	1	0.0595603	1.6283	29.4785	48	4473	0.340425	0.0107311	1/chr1:13372896-13373297,107/chr15:103258365-103258766,109/chr16:18812121-18812522,111/chr16:32277261-32277662,113/chr16:42874806-42875207,115/chr16:92801717-92802118,122/chr17:29489836-29490237,134/chr17:83985096-83985497,135/chr17:83990484-83990885,14/chr1:133131255-133131656,145/chr19:33222467-33222868,164/chr2:122146793-122147194,165/chr2:127335269-127335670,170/chr3:30508107-30508508,171/chr…	Adgrg1,Adgrg3,Arap1,B2m,Babam2,Bap1,Bclaf1,Cacna1a,Cdkl3,Cish,Cltc,Cpb2,Dclre1b,Dusp2,H3f3b,Hipk1,Hoxb4,Irf1,Lats1,Mecom,Nanos3,Ncoa2,Ncor1,Nfatc3,Nfe2,Nfkb1,Nipbl,Nlrc5,Nsd3,Pabpc1,Pim1,Ppp1r15b,Ppp2r5c,Pten,Ptpre,Rhoh,Rnf168,Runx1,Ski,Skil,Tpt1,Ube2b,Ufd1,Unk,Zbtb20,Zbtb5,Zcchc11,Zfp36l2
GO Biological Process.198	GO Biological Process	GO:0002361	CD4-positive, CD25-positive, alpha-beta regulatory T cell differentiation	198	0.0130905	1	0.865431	75.895	0.0131761	1	0.000135836	0.0103093	458	0.0325232	1	0.929537	30.3475	0.0329516	1	5	0.0070922	0.2	43/chr11:62457647-62458048	Ncor1
GO Biological Process.199	GO Biological Process	GO:1901360	organic cyclic compound metabolic process	199	0.0130942	1	0.861322	1.36843	29.2305	40	0.301345	0.412371	143	0.00366628	1	0.335605	1.49693	27.3894	41	4156	0.29078	0.00986525	1/chr1:13372896-13373297,105/chr15:100227571-100227972,107/chr15:103258365-103258766,109/chr16:18812121-18812522,111/chr16:32277261-32277662,113/chr16:42874806-42875207,115/chr16:92801717-92802118,134/chr17:83985096-83985497,135/chr17:83990484-83990885,143/chr19:10203744-10204145,145/chr19:33222467-33222868,163/chr2:119477589-119477990,170/chr3:30508107-30508508,178/chr3:103802723-103803124,179/c…	Atf1,Babam2,Bclaf1,Cdc45,Chd2,Dclre1b,Faap20,Fen1,Haao,Hipk1,Hivep2,Hoxb4,Hoxb5,Ier2,Ino80,Irf1,Irf9,Mecom,Mki67,Ncoa2,Ncor1,Nfatc3,Nfe2,Nfkb1,Nipbl,Nol11,Nsd3,Pabpc1,Pan3,Pde4b,Rnf168,Rnls,Runx1,Ski,Tada3,Tomt,Ube2b,Zbtb20,Zbtb5,Zcchc11,Zfp36l2
GO Biological Process.200	GO Biological Process	GO:0045892	negative regulation of transcription, DNA-templated	200	0.0131039	1	0.857652	1.68342	11.8806	20	0.12248	0.206186	62	0.000507907	1	0.107234	2.32689	8.16541	19	1239	0.134752	0.0153349	1/chr1:13372896-13373297,111/chr16:32277261-32277662,113/chr16:42874806-42875207,115/chr16:92801717-92802118,170/chr3:30508107-30508508,171/chr3:31093938-31094339,178/chr3:103802723-103803124,182/chr3:135608026-135608427,185/chr4:45012035-45012436,190/chr4:155235452-155235853,21/chr10:20311984-20312385,251/chr8:25597099-25597500,252/chr8:25601830-25602231,262/chr8:106059659-106060060,33/chr11:520…	Bclaf1,H3f3b,Hipk1,Hoxb4,Irf1,Mecom,Ncoa2,Ncor1,Nfatc3,Nfkb1,Nipbl,Nsd3,Rnf168,Runx1,Ski,Skil,Ube2b,Zbtb20,Zbtb5
GO Biological Process.201	GO Biological Process	GO:0001817	regulation of cytokine production	201	0.0131521	1	0.856522	2.26146	4.42192	10	0.0455868	0.103093	165	0.00496881	1	0.394192	2.62977	3.80262	10	577	0.070922	0.017331	109/chr16:18812121-18812522,113/chr16:42874806-42875207,115/chr16:92801717-92802118,164/chr2:122146793-122147194,182/chr3:135608026-135608427,187/chr4:102570183-102570584,188/chr4:108459711-108460112,36/chr11:53769573-53769974,42/chr11:60935419-60935820,82/chr14:31251430-31251831	B2m,Bap1,Irf1,Map2k3,Nfkb1,Pde4b,Runx1,Ufd1,Zbtb20,Zcchc11
GO Biological Process.202	GO Biological Process	GO:2001235	positive regulation of apoptotic signaling pathway	202	0.0131876	1	0.854584	3.59376	1.3913	5	0.0143433	0.0515464	184	0.00641068	1	0.456064	4.28637	1.16649	5	177	0.035461	0.0282486	117/chr17:20945314-20945715,145/chr19:33222467-33222868,171/chr3:31093938-31094339,183/chr3:144719306-144719707,21/chr10:20311984-20312385	Bclaf1,Ppp2r1a,Pten,Sh3glb1,Skil
GO Biological Process.203	GO Biological Process	GO:0010520	regulation of reciprocal meiotic recombination	203	0.0132668	1	0.85548	74.8802	0.0133547	1	0.000137677	0.0103093	330	0.0196419	1	0.779128	50.5792	0.019771	1	3	0.0070922	0.333333	33/chr11:52000141-52000542	Ube2b
GO Biological Process.204	GO Biological Process	GO:0048285	organelle fission	204	0.0132827	1	0.852306	3.10358	1.93325	6	0.0199304	0.0618557	370	0.0214443	1	0.758665	2.78418	2.15504	6	327	0.0425532	0.0183486	117/chr17:20945314-20945715,163/chr2:119477589-119477990,270/chr9:64789796-64790197,33/chr11:52000141-52000542,54/chr11:86757775-86758176,92/chr15:8443688-8444089	Cltc,Ino80,Nipbl,Ppp2r1a,Rab11a,Ube2b
GO Biological Process.205	GO Biological Process	GO:0040008	regulation of growth	205	0.0137811	1	0.879975	1.98095	6.56251	13	0.0676548	0.134021	49	0.000291333	1	0.0778275	3.11625	4.17168	13	633	0.0921986	0.0205371	113/chr16:42874806-42875207,122/chr17:29489836-29490237,145/chr19:33222467-33222868,163/chr2:119477589-119477990,19/chr10:7680823-7681224,244/chr7:101905889-101906290,270/chr9:64789796-64790197,278/chr9:107312969-107313370,33/chr11:52000141-52000542,43/chr11:62457647-62458048,62/chr11:116030602-116031003,82/chr14:31251430-31251831,92/chr15:8443688-8444089	Bap1,Cdkl3,Cish,Gap43,H3f3b,Ino80,Lamtor1,Lats1,Ncor1,Nipbl,Pim1,Pten,Rab11a
GO Biological Process.206	GO Biological Process	GO:0090068	positive regulation of cell cycle process	206	0.0138401	1	0.87945	3.07518	1.95111	6	0.0201145	0.0618557	135	0.00327423	1	0.317479	4.17626	1.43669	6	218	0.0425532	0.0275229	109/chr16:18812121-18812522,143/chr19:10203744-10204145,163/chr2:119477589-119477990,247/chr7:126474796-126475197,270/chr9:64789796-64790197,33/chr11:52000141-52000542	Cdc45,Fen1,Ino80,Rab11a,Sh2b1,Ube2b
GO Biological Process.207	GO Biological Process	GO:0031508	pericentric heterochromatin assembly	207	0.013921	1	0.88032	71.3378	0.0140178	1	0.000144514	0.0103093	401	0.0261037	1	0.852112	37.9344	0.0263613	1	4	0.0070922	0.25	62/chr11:116030602-116031003	H3f3b
GO Biological Process.208	GO Biological Process	GO:1902969	mitotic DNA replication	208	0.0141566	1	0.890916	70.1422	0.0142568	1	0.000146977	0.0103093	458	0.0325232	1	0.929537	30.3475	0.0329516	1	5	0.0070922	0.2	109/chr16:18812121-18812522	Cdc45
GO Biological Process.209	GO Biological Process	GO:0070050	neuron cellular homeostasis	209	0.0146585	1	0.918088	10.9523	0.18261	2	0.00188258	0.0206186	814	0.0762983	1	1	12.6448	0.0790839	1	12	0.0070922	0.0833333	134/chr17:83985096-83985497,135/chr17:83990484-83990885	Haao
GO Biological Process.210	GO Biological Process	GO:2000045	regulation of G1/S transition of mitotic cell cycle	210	0.0146693	1	0.914386	4.28311	0.933902	4	0.00962785	0.0412371	163	0.00466439	1	0.374582	5.95049	0.672213	4	102	0.0283688	0.0392157	109/chr16:18812121-18812522,122/chr17:29489836-29490237,145/chr19:33222467-33222868,163/chr2:119477589-119477990	Cdc45,Ino80,Pim1,Pten
GO Biological Process.211	GO Biological Process	GO:0046483	heterocycle metabolic process	211	0.0147248	1	0.913493	1.37714	27.5934	38	0.284468	0.391753	155	0.00418598	1	0.353513	1.50771	25.867	39	3925	0.276596	0.00993631	1/chr1:13372896-13373297,105/chr15:100227571-100227972,107/chr15:103258365-103258766,109/chr16:18812121-18812522,111/chr16:32277261-32277662,113/chr16:42874806-42875207,115/chr16:92801717-92802118,134/chr17:83985096-83985497,135/chr17:83990484-83990885,143/chr19:10203744-10204145,163/chr2:119477589-119477990,170/chr3:30508107-30508508,178/chr3:103802723-103803124,179/chr3:103809561-103809962,182/…	Atf1,Babam2,Bclaf1,Cdc45,Chd2,Dclre1b,Faap20,Fen1,Haao,Hipk1,Hivep2,Hoxb4,Hoxb5,Ier2,Ino80,Irf1,Irf9,Mecom,Mki67,Ncoa2,Ncor1,Nfatc3,Nfe2,Nfkb1,Nipbl,Nol11,Nsd3,Pabpc1,Pan3,Pde4b,Rnf168,Runx1,Ski,Tada3,Ube2b,Zbtb20,Zbtb5,Zcchc11,Zfp36l2
GO Biological Process.212	GO Biological Process	GO:0002380	immunoglobulin secretion involved in immune response	212	0.0148111	1	0.914514	67.0209	0.0149207	1	0.000153822	0.0103093	259	0.0131375	1	0.663977	75.8688	0.0131807	1	2	0.0070922	0.5	201/chr5:109558655-109559056	Crlf2
GO Biological Process.213	GO Biological Process	GO:0044237	cellular metabolic process	213	0.0149633	1	0.919576	1.22831	48.8477	60	0.503585	0.618557	36	0.000131809	1	0.0479271	1.42905	50.383	72	7645	0.510638	0.00941792	1/chr1:13372896-13373297,105/chr15:100227571-100227972,106/chr15:100738088-100738489,107/chr15:103258365-103258766,109/chr16:18812121-18812522,111/chr16:32277261-32277662,113/chr16:42874806-42875207,115/chr16:92801717-92802118,117/chr17:20945314-20945715,122/chr17:29489836-29490237,134/chr17:83985096-83985497,135/chr17:83990484-83990885,14/chr1:133131255-133131656,141/chr19:5803189-5803590,143/ch…	Akap13,Atf1,Babam2,Bap1,Bclaf1,Cdc45,Cdk17,Cdkl3,Chd2,Cish,Cltc,Dclre1b,Dusp2,Faap20,Fen1,Galnt6,Glrx5,Haao,Hemk1,Hipk1,Hivep2,Hoxb4,Hoxb5,Ier2,Ino80,Irf1,Irf9,Klhl25,Lats1,Manba,Map2k3,Mapkapk3,Mecom,Mki67,Ncoa2,Ncor1,Nfatc3,Nfe2,Nfkb1,Nipbl,Nol11,Nsd3,Pabpc1,Pan3,Pde4b,Pigl,Pim1,Pitpnc1,Ppp1r15b,Ppp2r1a,Ppp2r5c,Pten,Ptpre,Rbks,Rnf168,Rnls,Runx1,Scyl1,Sh3glb1,Ski,Stt3a,Tada3,Tmem258,Tomt,Ube2b,U…
GO Biological Process.214	GO Biological Process	GO:0002521	leukocyte differentiation	214	0.0150066	1	0.917924	2.50286	3.19635	8	0.032952	0.0824742	227	0.00942658	1	0.543586	2.9836	2.34616	7	356	0.0496454	0.0196629	134/chr17:83985096-83985497,135/chr17:83990484-83990885,164/chr2:122146793-122147194,196/chr5:65919397-65919798,261/chr8:94978065-94978466,262/chr8:106059659-106060060,36/chr11:53769573-53769974,43/chr11:62457647-62458048	Adgrg3,B2m,Irf1,Ncor1,Nfatc3,Rhoh,Zfp36l2
GO Biological Process.215	GO Biological Process	GO:1903507	negative regulation of nucleic acid-templated transcription	215	0.0152041	1	0.92568	1.65901	12.0554	20	0.124282	0.206186	71	0.000704803	1	0.129942	2.26474	8.38948	19	1273	0.134752	0.0149254	1/chr1:13372896-13373297,111/chr16:32277261-32277662,113/chr16:42874806-42875207,115/chr16:92801717-92802118,170/chr3:30508107-30508508,171/chr3:31093938-31094339,178/chr3:103802723-103803124,182/chr3:135608026-135608427,185/chr4:45012035-45012436,190/chr4:155235452-155235853,21/chr10:20311984-20312385,251/chr8:25597099-25597500,252/chr8:25601830-25602231,262/chr8:106059659-106060060,33/chr11:520…	Bclaf1,H3f3b,Hipk1,Hoxb4,Irf1,Mecom,Ncoa2,Ncor1,Nfatc3,Nfkb1,Nipbl,Nsd3,Rnf168,Runx1,Ski,Skil,Ube2b,Zbtb20,Zbtb5
GO Biological Process.216	GO Biological Process	GO:0034154	toll-like receptor 7 signaling pathway	216	0.0154806	1	0.938151	64.101	0.0156004	1	0.000160829	0.0103093	401	0.0261037	1	0.852112	37.9344	0.0263613	1	4	0.0070922	0.25	146/chr19:41344896-41345297	Pik3ap1
GO Biological Process.217	GO Biological Process	GO:0071359	cellular response to dsRNA	217	0.0157281	1	0.94876	10.5497	0.18958	2	0.00195443	0.0206186	528	0.0399337	1	0.990023	6.3224	0.316336	2	48	0.0141844	0.0416667	182/chr3:135608026-135608427,188/chr4:108459711-108460112	Nfkb1,Zcchc11
GO Biological Process.218	GO Biological Process	GO:0072361	regulation of glycolytic process by regulation of transcription from RNA polymerase II promoter	218	0.0157422	1	0.945256	63.0273	0.0158661	1	0.000163569	0.0103093	330	0.0196419	1	0.779128	50.5792	0.019771	1	3	0.0070922	0.333333	43/chr11:62457647-62458048	Ncor1
GO Biological Process.219	GO Biological Process	GO:0006303	double-strand break repair via nonhomologous end joining	219	0.0158241	1	0.945831	10.5155	0.190195	2	0.00196077	0.0206186	1302	0.16359	1	1	5.61991	0.177939	1	27	0.0070922	0.037037	178/chr3:103802723-103803124,179/chr3:103809561-103809962	Dclre1b
GO Biological Process.220	GO Biological Process	GO:0002262	myeloid cell homeostasis	220	0.01594	1	0.948429	4.1764	0.957763	4	0.00987384	0.0412371	205	0.00689478	1	0.440257	5.32413	0.751297	4	114	0.0283688	0.0350877	170/chr3:30508107-30508508,187/chr4:102570183-102570584,43/chr11:62457647-62458048,82/chr14:31251430-31251831	Bap1,Mecom,Ncor1,Pde4b
GO Biological Process.221	GO Biological Process	GO:0035522	monoubiquitinated histone H2A deubiquitination	221	0.0159405	1	0.944168	62.2371	0.0160676	1	0.000165645	0.0103093	401	0.0261037	1	0.852112	37.9344	0.0263613	1	4	0.0070922	0.25	82/chr14:31251430-31251831	Bap1
GO Biological Process.222	GO Biological Process	GO:0006890	retrograde vesicle-mediated transport, Golgi to ER	222	0.0160768	1	0.947952	10.4271	0.191807	2	0.00197739	0.0206186	326	0.018797	1	0.754763	9.4836	0.21089	2	32	0.0141844	0.0625	141/chr19:5803189-5803590,226/chr6:148212106-148212507	Ergic2,Scyl1
GO Biological Process.223	GO Biological Process	GO:0080134	regulation of response to stress	223	0.0162052	1	0.951236	1.7447	9.74377	17	0.100451	0.175258	85	0.00123019	1	0.18945	2.28682	7.43389	17	1128	0.120567	0.0150709	109/chr16:18812121-18812522,111/chr16:32277261-32277662,14/chr1:133131255-133131656,145/chr19:33222467-33222868,146/chr19:41344896-41345297,170/chr3:30508107-30508508,171/chr3:31093938-31094339,182/chr3:135608026-135608427,193/chr5:31697960-31698361,21/chr10:20311984-20312385,258/chr8:94434290-94434691,276/chr9:107280335-107280736,36/chr11:53769573-53769974,43/chr11:62457647-62458048,82/chr14:312…	Babam2,Bap1,Bclaf1,Cpb2,Irf1,Mapkapk3,Mecom,Ncor1,Nfkb1,Nlrc5,Pik3ap1,Ppp1r15b,Pten,Rnf168,Skil,Tpt1,Ufd1
GO Biological Process.224	GO Biological Process	GO:1902679	negative regulation of RNA biosynthetic process	224	0.0163123	1	0.953248	1.64745	12.1399	20	0.125154	0.206186	74	0.000810793	1	0.143423	2.23836	8.48834	19	1288	0.134752	0.0147516	1/chr1:13372896-13373297,111/chr16:32277261-32277662,113/chr16:42874806-42875207,115/chr16:92801717-92802118,170/chr3:30508107-30508508,171/chr3:31093938-31094339,178/chr3:103802723-103803124,182/chr3:135608026-135608427,185/chr4:45012035-45012436,190/chr4:155235452-155235853,21/chr10:20311984-20312385,251/chr8:25597099-25597500,252/chr8:25601830-25602231,262/chr8:106059659-106060060,33/chr11:520…	Bclaf1,H3f3b,Hipk1,Hoxb4,Irf1,Mecom,Ncoa2,Ncor1,Nfatc3,Nfkb1,Nipbl,Nsd3,Rnf168,Runx1,Ski,Skil,Ube2b,Zbtb20,Zbtb5
GO Biological Process.225	GO Biological Process	GO:0000278	mitotic cell cycle	225	0.016316	1	0.949228	2.46444	3.24617	8	0.0334657	0.0824742	232	0.0103076	1	0.581579	2.68562	2.97883	8	452	0.0567376	0.0176991	109/chr16:18812121-18812522,117/chr17:20945314-20945715,163/chr2:119477589-119477990,19/chr10:7680823-7681224,215/chr6:113377625-113378026,270/chr9:64789796-64790197,54/chr11:86757775-86758176,92/chr15:8443688-8444089	Cdc45,Cltc,Ino80,Lats1,Nipbl,Ppp2r1a,Rab11a,Tada3
GO Biological Process.226	GO Biological Process	GO:0031065	positive regulation of histone deacetylation	226	0.0165699	1	0.959736	10.2605	0.194922	2	0.0020095	0.0206186	211	0.0075807	1	0.470291	15.1738	0.131806	2	20	0.0141844	0.1	43/chr11:62457647-62458048,92/chr15:8443688-8444089	Ncor1,Nipbl
GO Biological Process.227	GO Biological Process	GO:0031335	regulation of sulfur amino acid metabolic process	227	0.0166647	1	0.960974	59.5108	0.0168037	1	0.000173234	0.0103093	259	0.0131375	1	0.663977	75.8688	0.0131807	1	2	0.0070922	0.5	255/chr8:84656639-84657040	Cacna1a
GO Biological Process.228	GO Biological Process	GO:0090230	regulation of centromere complex assembly	228	0.0167994	1	0.964494	59.0296	0.0169407	1	0.000174646	0.0103093	458	0.0325232	1	0.929537	30.3475	0.0329516	1	5	0.0070922	0.2	62/chr11:116030602-116031003	H3f3b
GO Biological Process.229	GO Biological Process	GO:1902117	positive regulation of organelle assembly	229	0.016844	1	0.962832	5.60717	0.535029	3	0.00551576	0.0309278	216	0.00797991	1	0.483598	7.34214	0.4086	3	62	0.0212766	0.0483871	183/chr3:144719306-144719707,209/chr5:147429913-147430314,89/chr14:75179334-75179735	Lcp1,Pan3,Sh3glb1
GO Biological Process.230	GO Biological Process	GO:0031064	negative regulation of histone deacetylation	230	0.0170616	1	0.971026	58.1149	0.0172073	1	0.000177395	0.0103093	458	0.0325232	1	0.929537	30.3475	0.0329516	1	5	0.0070922	0.2	190/chr4:155235452-155235853	Ski
GO Biological Process.231	GO Biological Process	GO:0001780	neutrophil homeostasis	231	0.0172921	1	0.979887	10.0295	0.199412	2	0.00205579	0.0206186	159	0.00428054	1	0.352404	20.2317	0.0988549	2	15	0.0141844	0.133333	170/chr3:30508107-30508508,187/chr4:102570183-102570584	Mecom,Pde4b
GO Biological Process.232	GO Biological Process	GO:2000346	negative regulation of hepatocyte proliferation	232	0.0174387	1	0.983936	56.8473	0.017591	1	0.00018135	0.0103093	401	0.0261037	1	0.852112	37.9344	0.0263613	1	4	0.0070922	0.25	89/chr14:75179334-75179735	Cpb2
GO Biological Process.233	GO Biological Process	GO:0010796	regulation of multivesicular body size	233	0.0175001	1	0.98316	56.6463	0.0176534	1	0.000181994	0.0103093	330	0.0196419	1	0.779128	50.5792	0.019771	1	3	0.0070922	0.333333	270/chr9:64789796-64790197	Rab11a
GO Biological Process.234	GO Biological Process	GO:1903429	regulation of cell maturation	234	0.0178873	1	1	9.84969	0.203052	2	0.00209332	0.0206186	229	0.00996496	1	0.569613	13.1946	0.151578	2	23	0.0141844	0.0869565	115/chr16:92801717-92802118,117/chr17:20945314-20945715	Ppp2r1a,Runx1
GO Biological Process.235	GO Biological Process	GO:0090307	mitotic spindle assembly	235	0.0179238	1	0.998396	9.83893	0.203274	2	0.00209561	0.0206186	399	0.0259681	1	0.851937	7.98619	0.250432	2	38	0.0141844	0.0526316	270/chr9:64789796-64790197,54/chr11:86757775-86758176	Cltc,Rab11a
GO Biological Process.236	GO Biological Process	GO:0016458	gene silencing	236	0.018015	1	0.999223	4.02304	0.994274	4	0.0102502	0.0412371	524	0.0390482	1	0.975459	3.14482	1.27193	4	193	0.0283688	0.0207254	188/chr4:108459711-108460112,33/chr11:52000141-52000542,62/chr11:116030602-116031003,95/chr15:36792872-36793273	H3f3b,Pabpc1,Ube2b,Zcchc11
GO Biological Process.237	GO Biological Process	GO:0072367	regulation of lipid transport by regulation of transcription from RNA polymerase II promoter	237	0.0183191	1	1	54.0913	0.0184873	1	0.00019059	0.0103093	401	0.0261037	1	0.852112	37.9344	0.0263613	1	4	0.0070922	0.25	43/chr11:62457647-62458048	Ncor1
GO Biological Process.238	GO Biological Process	GO:0048583	regulation of response to stimulus	238	0.0183718	1	1	1.34958	28.8979	39	0.297917	0.402062	32	0.000100758	1	0.0412164	1.78208	23.0068	41	3491	0.29078	0.0117445	1/chr1:13372896-13373297,109/chr16:18812121-18812522,111/chr16:32277261-32277662,115/chr16:92801717-92802118,117/chr17:20945314-20945715,14/chr1:133131255-133131656,145/chr19:33222467-33222868,146/chr19:41344896-41345297,164/chr2:122146793-122147194,165/chr2:127335269-127335670,170/chr3:30508107-30508508,171/chr3:31093938-31094339,178/chr3:103802723-103803124,182/chr3:135608026-135608427,183/chr3…	Adgrg1,Adgrg3,Akap13,B2m,Babam2,Bap1,Bclaf1,C1qtnf9,Cish,Cpb2,Dusp2,Hipk1,Irf1,Lamtor1,Lats1,Map2k3,Mapkapk3,Mecom,Nanos3,Ncoa2,Ncor1,Nfkb1,Nlrc5,Pde4b,Pik3ap1,Ppp1r15b,Ppp2r1a,Pten,Ptpre,Rhoh,Rnf168,Runx1,Sh2b1,Sh3glb1,Ski,Skil,Spata13,Tpt1,Ube2b,Ufd1,Zcchc11
GO Biological Process.239	GO Biological Process	GO:1902806	regulation of cell cycle G1/S phase transition	239	0.0183894	1	1	3.9977	1.00057	4	0.0103152	0.0412371	208	0.00710741	1	0.447289	5.27783	0.757887	4	115	0.0283688	0.0347826	109/chr16:18812121-18812522,122/chr17:29489836-29490237,145/chr19:33222467-33222868,163/chr2:119477589-119477990	Cdc45,Ino80,Pim1,Pten
GO Biological Process.240	GO Biological Process	GO:0090168	Golgi reassembly	240	0.0184251	1	1	53.7774	0.0185952	1	0.000191703	0.0103093	330	0.0196419	1	0.779128	50.5792	0.019771	1	3	0.0070922	0.333333	95/chr15:36792872-36793273	Ywhaz
GO Biological Process.241	GO Biological Process	GO:0055083	monovalent inorganic anion homeostasis	241	0.0186912	1	1	9.62057	0.207888	2	0.00214317	0.0206186	238	0.0108243	1	0.595336	12.6448	0.158168	2	24	0.0141844	0.0833333	145/chr19:33222467-33222868,255/chr8:84656639-84657040	Cacna1a,Rnls
GO Biological Process.242	GO Biological Process	GO:0001775	cell activation	242	0.0187795	1	1	2.13707	4.67929	10	0.0482402	0.103093	258	0.0126855	1	0.643617	2.41706	3.72353	9	565	0.0638298	0.0159292	111/chr16:32277261-32277662,134/chr17:83985096-83985497,135/chr17:83990484-83990885,164/chr2:122146793-122147194,196/chr5:65919397-65919798,261/chr8:94978065-94978466,262/chr8:106059659-106060060,36/chr11:53769573-53769974,43/chr11:62457647-62458048,89/chr14:75179334-75179735	Adgrg3,B2m,Irf1,Lcp1,Ncor1,Nfatc3,Rhoh,Rnf168,Zfp36l2
GO Biological Process.243	GO Biological Process	GO:0009249	protein lipoylation	243	0.0188732	1	1	52.4886	0.0190517	1	0.00019641	0.0103093	551	0.0452364	1	1	21.6768	0.0461323	1	7	0.0070922	0.142857	74/chr12:105021740-105022141	Glrx5
GO Biological Process.244	GO Biological Process	GO:0045345	positive regulation of MHC class I biosynthetic process	244	0.0189244	1	1	52.3455	0.0191038	1	0.000196947	0.0103093	458	0.0325232	1	0.929537	30.3475	0.0329516	1	5	0.0070922	0.2	258/chr8:94434290-94434691	Nlrc5
GO Biological Process.245	GO Biological Process	GO:0022402	cell cycle process	245	0.0191895	1	1	2.03683	5.40056	11	0.0556758	0.113402	213	0.0077384	1	0.475567	2.33769	4.70549	11	714	0.0780142	0.0154062	109/chr16:18812121-18812522,117/chr17:20945314-20945715,163/chr2:119477589-119477990,171/chr3:31093938-31094339,19/chr10:7680823-7681224,270/chr9:64789796-64790197,33/chr11:52000141-52000542,36/chr11:53769573-53769974,43/chr11:62457647-62458048,54/chr11:86757775-86758176,92/chr15:8443688-8444089	Cdc45,Cltc,Ino80,Irf1,Lats1,Ncor1,Nipbl,Ppp2r1a,Rab11a,Skil,Ube2b
GO Biological Process.246	GO Biological Process	GO:0002440	production of molecular mediator of immune response	246	0.0192088	1	1	5.33199	0.562641	3	0.00580042	0.0309278	295	0.0143722	1	0.637736	5.91185	0.507455	3	77	0.0212766	0.038961	111/chr16:32277261-32277662,125/chr17:34262468-34262869,201/chr5:109558655-109559056	Crlf2,H2-Ab1,Rnf168
GO Biological Process.247	GO Biological Process	GO:0019885	antigen processing and presentation of endogenous peptide antigen via MHC class I	247	0.0194338	1	1	50.9603	0.0196231	1	0.0002023	0.0103093	551	0.0452364	1	1	21.6768	0.0461323	1	7	0.0070922	0.142857	164/chr2:122146793-122147194	B2m
GO Biological Process.248	GO Biological Process	GO:0016070	RNA metabolic process	248	0.0194517	1	1	1.42523	21.7509	31	0.224236	0.319588	179	0.0061335	1	0.448534	1.59221	18.8417	30	2859	0.212766	0.0104932	1/chr1:13372896-13373297,105/chr15:100227571-100227972,107/chr15:103258365-103258766,113/chr16:42874806-42875207,115/chr16:92801717-92802118,134/chr17:83985096-83985497,135/chr17:83990484-83990885,143/chr19:10203744-10204145,163/chr2:119477589-119477990,170/chr3:30508107-30508508,178/chr3:103802723-103803124,182/chr3:135608026-135608427,185/chr4:45012035-45012436,188/chr4:108459711-108460112,190/…	Atf1,Bclaf1,Chd2,Fen1,Hipk1,Hivep2,Hoxb4,Hoxb5,Ier2,Ino80,Irf1,Irf9,Mecom,Ncoa2,Ncor1,Nfatc3,Nfe2,Nfkb1,Nipbl,Nol11,Nsd3,Pabpc1,Pan3,Runx1,Ski,Tada3,Zbtb20,Zbtb5,Zcchc11,Zfp36l2
GO Biological Process.249	GO Biological Process	GO:0006796	phosphate-containing compound metabolic process	249	0.0194578	1	1	1.57077	14.0059	22	0.144391	0.226804	123	0.00244776	1	0.260497	1.90865	11.5265	22	1749	0.156028	0.0125786	117/chr17:20945314-20945715,122/chr17:29489836-29490237,134/chr17:83985096-83985497,135/chr17:83990484-83990885,14/chr1:133131255-133131656,141/chr19:5803189-5803590,145/chr19:33222467-33222868,165/chr2:127335269-127335670,178/chr3:103802723-103803124,183/chr3:144719306-144719707,187/chr4:102570183-102570584,19/chr10:7680823-7681224,193/chr5:31697960-31698361,209/chr5:147429913-147430314,241/chr7…	Akap13,Cdk17,Cdkl3,Dusp2,Haao,Hipk1,Lats1,Map2k3,Mapkapk3,Pan3,Pde4b,Pigl,Pim1,Pitpnc1,Ppp1r15b,Ppp2r1a,Pten,Ptpre,Rbks,Scyl1,Sh3glb1,Zfp36l2
GO Biological Process.250	GO Biological Process	GO:0019674	NAD metabolic process	250	0.019472	1	1	9.41176	0.2125	2	0.00219072	0.0206186	1445	0.196167	1	1	4.59811	0.217481	1	33	0.0070922	0.030303	134/chr17:83985096-83985497,135/chr17:83990484-83990885	Haao
GO Biological Process.251	GO Biological Process	GO:0045736	negative regulation of cyclin-dependent protein serine/threonine kinase activity	251	0.0195051	1	1	9.40317	0.212694	2	0.00219272	0.0206186	229	0.00996496	1	0.569613	13.1946	0.151578	2	23	0.0141844	0.0869565	145/chr19:33222467-33222868,19/chr10:7680823-7681224	Lats1,Pten
GO Biological Process.252	GO Biological Process	GO:0044267	cellular protein metabolic process	252	0.0195138	1	1	1.4131	22.6452	32	0.233456	0.329897	158	0.00427412	1	0.354103	1.5836	20.8386	33	3162	0.234043	0.0104364	106/chr15:100738088-100738489,109/chr16:18812121-18812522,111/chr16:32277261-32277662,117/chr17:20945314-20945715,122/chr17:29489836-29490237,134/chr17:83985096-83985497,135/chr17:83990484-83990885,14/chr1:133131255-133131656,141/chr19:5803189-5803590,143/chr19:10203744-10204145,145/chr19:33222467-33222868,157/chr2:84715236-84715637,165/chr2:127335269-127335670,178/chr3:103802723-103803124,19/chr…	Akap13,Bap1,Cdk17,Cdkl3,Cish,Dusp2,Galnt6,Glrx5,Hemk1,Hipk1,Klhl25,Lats1,Map2k3,Mapkapk3,Nsd3,Pan3,Pigl,Pim1,Ppp1r15b,Ppp2r1a,Ppp2r5c,Pten,Ptpre,Rnf168,Scyl1,Stt3a,Tada3,Tmem258,Ube2b,Ufd1,Vcpkmt,Zdhhc5,Zfp36l2
GO Biological Process.253	GO Biological Process	GO:0045088	regulation of innate immune response	253	0.0196444	1	1	3.24221	1.54216	5	0.0158986	0.0515464	374	0.0218819	1	0.765867	3.14808	1.58827	5	241	0.035461	0.0207469	109/chr16:18812121-18812522,146/chr19:41344896-41345297,258/chr8:94434290-94434691,276/chr9:107280335-107280736,36/chr11:53769573-53769974	Irf1,Mapkapk3,Nlrc5,Pik3ap1,Ufd1
GO Biological Process.254	GO Biological Process	GO:0034242	negative regulation of syncytium formation by plasma membrane fusion	254	0.0199408	1	1	49.652	0.0201402	1	0.000207631	0.0103093	500	0.0389006	1	1	25.2896	0.0395419	1	6	0.0070922	0.166667	107/chr15:103258365-103258766	Nfe2
GO Biological Process.255	GO Biological Process	GO:0001827	inner cell mass cell fate commitment	255	0.0200262	1	1	49.4381	0.0202273	1	0.000208529	0.0103093	330	0.0196419	1	0.779128	50.5792	0.019771	1	3	0.0070922	0.333333	19/chr10:7680823-7681224	Lats1
GO Biological Process.256	GO Biological Process	GO:1903311	regulation of mRNA metabolic process	256	0.0201476	1	1	3.88671	1.02915	4	0.0106098	0.0412371	753	0.0699362	1	1	3.1612	0.949007	3	144	0.0212766	0.0208333	134/chr17:83985096-83985497,135/chr17:83990484-83990885,254/chr8:84198303-84198704,95/chr15:36792872-36793273	Nanos3,Pabpc1,Zfp36l2
GO Biological Process.257	GO Biological Process	GO:1902532	negative regulation of intracellular signal transduction	257	0.0202043	1	1	2.11189	4.73509	10	0.0488153	0.103093	111	0.00190183	1	0.224279	3.01067	3.32152	10	504	0.070922	0.0198413	109/chr16:18812121-18812522,145/chr19:33222467-33222868,165/chr2:127335269-127335670,170/chr3:30508107-30508508,196/chr5:65919397-65919798,261/chr8:94978065-94978466,278/chr9:107312969-107313370,33/chr11:52000141-52000542,43/chr11:62457647-62458048,90/chr14:75834895-75835296	Adgrg3,Cish,Dusp2,Mecom,Ncor1,Pten,Rhoh,Tpt1,Ube2b,Ufd1
GO Biological Process.258	GO Biological Process	GO:0051568	histone H3-K4 methylation	258	0.0204479	1	1	9.16776	0.218156	2	0.00224903	0.0206186	1484	0.206744	1	1	4.33536	0.230661	1	35	0.0070922	0.0285714	251/chr8:25597099-25597500,252/chr8:25601830-25602231	Nsd3
GO Biological Process.259	GO Biological Process	GO:0002483	antigen processing and presentation of endogenous peptide antigen	259	0.0204983	1	1	48.288	0.0207091	1	0.000213496	0.0103093	662	0.0577837	1	1	16.8597	0.0593129	1	9	0.0070922	0.111111	164/chr2:122146793-122147194	B2m
GO Biological Process.260	GO Biological Process	GO:0034088	maintenance of mitotic sister chromatid cohesion	260	0.0206945	1	1	47.8254	0.0209094	1	0.000215561	0.0103093	401	0.0261037	1	0.852112	37.9344	0.0263613	1	4	0.0070922	0.25	92/chr15:8443688-8444089	Nipbl
GO Biological Process.261	GO Biological Process	GO:0010956	negative regulation of calcidiol 1-monooxygenase activity	261	0.0207382	1	1	47.7236	0.020954	1	0.00021602	0.0103093	330	0.0196419	1	0.779128	50.5792	0.019771	1	3	0.0070922	0.333333	182/chr3:135608026-135608427	Nfkb1
GO Biological Process.262	GO Biological Process	GO:0018022	peptidyl-lysine methylation	262	0.0209002	1	1	5.16135	0.581243	3	0.0059922	0.0309278	938	0.0937192	1	1	3.89071	0.514045	2	78	0.0141844	0.025641	251/chr8:25597099-25597500,252/chr8:25601830-25602231,68/chr12:69537994-69538395	Nsd3,Vcpkmt
GO Biological Process.263	GO Biological Process	GO:0019323	pentose catabolic process	263	0.0211095	1	1	46.8753	0.0213332	1	0.00021993	0.0103093	401	0.0261037	1	0.852112	37.9344	0.0263613	1	4	0.0070922	0.25	193/chr5:31697960-31698361	Rbks
GO Biological Process.264	GO Biological Process	GO:0000727	double-strand break repair via break-induced replication	264	0.0211255	1	1	46.8395	0.0213495	1	0.000220098	0.0103093	458	0.0325232	1	0.929537	30.3475	0.0329516	1	5	0.0070922	0.2	109/chr16:18812121-18812522	Cdc45
GO Biological Process.265	GO Biological Process	GO:0035261	external genitalia morphogenesis	265	0.0211363	1	1	46.8153	0.0213605	1	0.000220212	0.0103093	259	0.0131375	1	0.663977	75.8688	0.0131807	1	2	0.0070922	0.5	92/chr15:8443688-8444089	Nipbl
GO Biological Process.266	GO Biological Process	GO:2001020	regulation of response to DNA damage stimulus	266	0.0212939	1	1	3.17417	1.57522	5	0.0162393	0.0515464	186	0.00656179	1	0.461795	4.26229	1.17308	5	178	0.035461	0.0280899	111/chr16:32277261-32277662,171/chr3:31093938-31094339,193/chr5:31697960-31698361,21/chr10:20311984-20312385,90/chr14:75834895-75835296	Babam2,Bclaf1,Rnf168,Skil,Tpt1
GO Biological Process.267	GO Biological Process	GO:0000079	regulation of cyclin-dependent protein serine/threonine kinase activity	267	0.0213742	1	1	5.11679	0.586305	3	0.00604438	0.0309278	245	0.011554	1	0.617314	6.41145	0.467913	3	71	0.0212766	0.0422535	122/chr17:29489836-29490237,145/chr19:33222467-33222868,19/chr10:7680823-7681224	Lats1,Pim1,Pten
GO Biological Process.268	GO Biological Process	GO:0071214	cellular response to abiotic stimulus	268	0.0214006	1	1	2.78448	2.1548	6	0.0222144	0.0618557	221	0.00863027	1	0.511178	3.40983	1.75962	6	267	0.0425532	0.0224719	111/chr16:32277261-32277662,145/chr19:33222467-33222868,163/chr2:119477589-119477990,182/chr3:135608026-135608427,36/chr11:53769573-53769974,92/chr15:8443688-8444089	Ino80,Irf1,Nfkb1,Nipbl,Pten,Rnf168
GO Biological Process.269	GO Biological Process	GO:0001828	inner cell mass cellular morphogenesis	269	0.0215504	1	1	45.9062	0.0217836	1	0.000224573	0.0103093	330	0.0196419	1	0.779128	50.5792	0.019771	1	3	0.0070922	0.333333	19/chr10:7680823-7681224	Lats1
GO Biological Process.270	GO Biological Process	GO:0006479	protein methylation	270	0.0216785	1	1	3.79941	1.05279	4	0.0108536	0.0412371	594	0.0478842	1	1	3.70092	0.81061	3	123	0.0212766	0.0243902	251/chr8:25597099-25597500,252/chr8:25601830-25602231,278/chr9:107312969-107313370,68/chr12:69537994-69538395	Hemk1,Nsd3,Vcpkmt
GO Biological Process.271	GO Biological Process	GO:0039536	negative regulation of RIG-I signaling pathway	271	0.0218231	1	1	45.3263	0.0220623	1	0.000227446	0.0103093	606	0.0515306	1	1	18.9672	0.0527226	1	8	0.0070922	0.125	109/chr16:18812121-18812522	Ufd1
GO Biological Process.272	GO Biological Process	GO:0032728	positive regulation of interferon-beta production	272	0.021906	1	1	8.83399	0.226398	2	0.002334	0.0206186	319	0.0176977	1	0.726216	9.78952	0.2043	2	31	0.0141844	0.0645161	113/chr16:42874806-42875207,36/chr11:53769573-53769974	Irf1,Zbtb20
GO Biological Process.273	GO Biological Process	GO:0061157	mRNA destabilization	273	0.0225136	1	1	8.70455	0.229765	2	0.00236871	0.0206186	1179	0.135444	1	1	6.89716	0.144987	1	22	0.0070922	0.0454546	134/chr17:83985096-83985497,135/chr17:83990484-83990885	Zfp36l2
GO Biological Process.274	GO Biological Process	GO:0036258	multivesicular body assembly	274	0.0225356	1	1	43.8775	0.0227907	1	0.000234956	0.0103093	330	0.0196419	1	0.779128	50.5792	0.019771	1	3	0.0070922	0.333333	270/chr9:64789796-64790197	Rab11a
GO Biological Process.275	GO Biological Process	GO:0048519	negative regulation of biological process	275	0.0225654	1	1	1.27009	37.7927	48	0.389615	0.494845	50	0.000292698	1	0.0766283	1.57863	31.6731	50	4806	0.35461	0.0104037	1/chr1:13372896-13373297,107/chr15:103258365-103258766,109/chr16:18812121-18812522,111/chr16:32277261-32277662,113/chr16:42874806-42875207,115/chr16:92801717-92802118,122/chr17:29489836-29490237,134/chr17:83985096-83985497,135/chr17:83990484-83990885,14/chr1:133131255-133131656,145/chr19:33222467-33222868,164/chr2:122146793-122147194,165/chr2:127335269-127335670,170/chr3:30508107-30508508,171/chr…	Adgrg1,Adgrg3,Arap1,B2m,Babam2,Bap1,Bclaf1,Cacna1a,Cdkl3,Cish,Cltc,Cpb2,Dclre1b,Dusp2,H3f3b,Hipk1,Hoxb4,Irf1,Lats1,Mecom,Nanos3,Ncoa2,Ncor1,Nfatc3,Nfe2,Nfkb1,Nipbl,Nlrc5,Nsd3,Pabpc1,Pde4b,Pim1,Ppp1r15b,Ppp2r5c,Pten,Ptpre,Rhoh,Rnf168,Rnls,Runx1,Ski,Skil,Tpt1,Ube2b,Ufd1,Unk,Zbtb20,Zbtb5,Zcchc11,Zfp36l2
GO Biological Process.276	GO Biological Process	GO:0000726	non-recombinational repair	276	0.0228956	1	1	8.62583	0.231862	2	0.00239033	0.0206186	1391	0.185451	1	1	4.89476	0.2043	1	31	0.0070922	0.0322581	178/chr3:103802723-103803124,179/chr3:103809561-103809962	Dclre1b
GO Biological Process.277	GO Biological Process	GO:1902229	regulation of intrinsic apoptotic signaling pathway in response to DNA damage	277	0.022952	1	1	8.61438	0.23217	2	0.0023935	0.0206186	375	0.0222617	1	0.777082	8.67072	0.230661	2	35	0.0141844	0.0571429	171/chr3:31093938-31094339,90/chr14:75834895-75835296	Skil,Tpt1
GO Biological Process.278	GO Biological Process	GO:1904030	negative regulation of cyclin-dependent protein kinase activity	278	0.0230702	1	1	8.5905	0.232815	2	0.00240016	0.0206186	247	0.0117151	1	0.620855	12.139	0.164758	2	25	0.0141844	0.08	145/chr19:33222467-33222868,19/chr10:7680823-7681224	Lats1,Pten
GO Biological Process.279	GO Biological Process	GO:0045619	regulation of lymphocyte differentiation	279	0.0232027	1	1	3.10282	1.61144	5	0.0166127	0.0515464	961	0.0970617	1	1	2.74225	1.09399	3	166	0.0212766	0.0180723	126/chr17:34287321-34287722,127/chr17:34295743-34296144,134/chr17:83985096-83985497,135/chr17:83990484-83990885,36/chr11:53769573-53769974	H2-Aa,Irf1,Zfp36l2
GO Biological Process.280	GO Biological Process	GO:2000564	regulation of CD8-positive, alpha-beta T cell proliferation	280	0.0233017	1	1	42.4185	0.0235746	1	0.000243037	0.0103093	458	0.0325232	1	0.929537	30.3475	0.0329516	1	5	0.0070922	0.2	36/chr11:53769573-53769974	Irf1
GO Biological Process.281	GO Biological Process	GO:0050779	RNA destabilization	281	0.0233683	1	1	8.53109	0.234437	2	0.00241687	0.0206186	1221	0.146813	1	1	6.3224	0.158168	1	24	0.0070922	0.0416667	134/chr17:83985096-83985497,135/chr17:83990484-83990885	Zfp36l2
GO Biological Process.282	GO Biological Process	GO:0051306	mitotic sister chromatid separation	282	0.0235093	1	1	42.0395	0.0237871	1	0.000245228	0.0103093	330	0.0196419	1	0.779128	50.5792	0.019771	1	3	0.0070922	0.333333	117/chr17:20945314-20945715	Ppp2r1a
GO Biological Process.283	GO Biological Process	GO:0060335	positive regulation of interferon-gamma-mediated signaling pathway	283	0.0235361	1	1	41.9911	0.0238146	1	0.000245511	0.0103093	551	0.0452364	1	1	21.6768	0.0461323	1	7	0.0070922	0.142857	258/chr8:94434290-94434691	Nlrc5
GO Biological Process.284	GO Biological Process	GO:2000737	negative regulation of stem cell differentiation	284	0.0235856	1	1	8.4885	0.235613	2	0.002429	0.0206186	1221	0.146813	1	1	6.3224	0.158168	1	24	0.0070922	0.0416667	134/chr17:83985096-83985497,135/chr17:83990484-83990885	Zfp36l2
GO Biological Process.285	GO Biological Process	GO:2000058	regulation of protein ubiquitination involved in ubiquitin-dependent protein catabolic process	285	0.0239701	1	1	8.41455	0.237683	2	0.00245035	0.0206186	359	0.0199244	1	0.72649	9.19622	0.217481	2	33	0.0141844	0.0606061	145/chr19:33222467-33222868,19/chr10:7680823-7681224	Lats1,Pten
GO Biological Process.286	GO Biological Process	GO:0045787	positive regulation of cell cycle	286	0.0240631	1	1	2.46565	2.83901	7	0.0292682	0.072165	182	0.00624454	1	0.449127	3.22846	2.16822	7	329	0.0496454	0.0212766	109/chr16:18812121-18812522,122/chr17:29489836-29490237,143/chr19:10203744-10204145,163/chr2:119477589-119477990,247/chr7:126474796-126475197,270/chr9:64789796-64790197,33/chr11:52000141-52000542	Cdc45,Fen1,Ino80,Pim1,Rab11a,Sh2b1,Ube2b
GO Biological Process.287	GO Biological Process	GO:0046907	intracellular transport	287	0.0241313	1	1	1.83658	7.0784	13	0.0729731	0.134021	311	0.0165072	1	0.69479	1.94727	6.676	13	1013	0.0921986	0.0128332	107/chr15:103258365-103258766,109/chr16:18812121-18812522,110/chr16:30587374-30587775,179/chr3:103809561-103809962,209/chr5:147429913-147430314,226/chr6:148212106-148212507,241/chr7:75655260-75655661,243/chr7:101361968-101362369,255/chr8:84656639-84657040,270/chr9:64789796-64790197,35/chr11:53300136-53300537,54/chr11:86757775-86758176,95/chr15:36792872-36793273	Akap13,Ap4b1,Arap1,Cacna1a,Cltc,Copz1,Ergic2,Hspa4,Lsg1,Pan3,Rab11a,Ufd1,Ywhaz
GO Biological Process.288	GO Biological Process	GO:0048102	autophagic cell death	288	0.0241778	1	1	40.8634	0.0244718	1	0.000252286	0.0103093	551	0.0452364	1	1	21.6768	0.0461323	1	7	0.0070922	0.142857	183/chr3:144719306-144719707	Sh3glb1
GO Biological Process.289	GO Biological Process	GO:1904029	regulation of cyclin-dependent protein kinase activity	289	0.0242535	1	1	4.8717	0.615802	3	0.00634847	0.0309278	283	0.0133935	1	0.619509	6.0695	0.494274	3	75	0.0212766	0.04	122/chr17:29489836-29490237,145/chr19:33222467-33222868,19/chr10:7680823-7681224	Lats1,Pim1,Pten
GO Biological Process.290	GO Biological Process	GO:2000808	negative regulation of synaptic vesicle clustering	290	0.0243934	1	1	40.4978	0.0246927	1	0.000254564	0.0103093	187	0.00659033	1	0.461323	151.738	0.00659033	1	1	0.0070922	1	145/chr19:33222467-33222868	Pten
GO Biological Process.291	GO Biological Process	GO:0031658	negative regulation of cyclin-dependent protein serine/threonine kinase activity involved in G1/S transition of mitotic cell cycle	290	0.0243934	1	1	40.4978	0.0246927	1	0.000254564	0.0103093	187	0.00659033	1	0.461323	151.738	0.00659033	1	1	0.0070922	1	145/chr19:33222467-33222868	Pten
GO Biological Process.292	GO Biological Process	GO:0051548	negative regulation of keratinocyte migration	290	0.0243934	1	1	40.4978	0.0246927	1	0.000254564	0.0103093	187	0.00659033	1	0.461323	151.738	0.00659033	1	1	0.0070922	1	145/chr19:33222467-33222868	Pten
GO Biological Process.293	GO Biological Process	GO:2001238	positive regulation of extrinsic apoptotic signaling pathway	293	0.0244792	1	1	4.85413	0.618031	3	0.00637145	0.0309278	212	0.00763007	1	0.471121	7.4625	0.40201	3	61	0.0212766	0.0491803	117/chr17:20945314-20945715,145/chr19:33222467-33222868,171/chr3:31093938-31094339	Ppp2r1a,Pten,Skil
GO Biological Process.294	GO Biological Process	GO:0016337	single organismal cell-cell adhesion	294	0.0244947	1	1	2.28223	3.50535	8	0.0361376	0.0824742	302	0.0153375	1	0.664795	2.7096	2.58341	7	392	0.0496454	0.0178571	134/chr17:83985096-83985497,135/chr17:83990484-83990885,164/chr2:122146793-122147194,196/chr5:65919397-65919798,262/chr8:106059659-106060060,36/chr11:53769573-53769974,43/chr11:62457647-62458048,89/chr14:75179334-75179735	B2m,Irf1,Lcp1,Ncor1,Nfatc3,Rhoh,Zfp36l2
GO Biological Process.295	GO Biological Process	GO:0036257	multivesicular body organization	295	0.0245947	1	1	40.1623	0.024899	1	0.000256691	0.0103093	401	0.0261037	1	0.852112	37.9344	0.0263613	1	4	0.0070922	0.25	270/chr9:64789796-64790197	Rab11a
GO Biological Process.296	GO Biological Process	GO:1903047	mitotic cell cycle process	296	0.0246798	1	1	2.45252	2.85421	7	0.0294249	0.072165	318	0.0175781	1	0.723576	2.63564	2.6559	7	403	0.0496454	0.0173697	109/chr16:18812121-18812522,117/chr17:20945314-20945715,163/chr2:119477589-119477990,19/chr10:7680823-7681224,270/chr9:64789796-64790197,54/chr11:86757775-86758176,92/chr15:8443688-8444089	Cdc45,Cltc,Ino80,Lats1,Nipbl,Ppp2r1a,Rab11a
GO Biological Process.297	GO Biological Process	GO:0045066	regulatory T cell differentiation	297	0.0250335	1	1	39.4496	0.0253488	1	0.000261328	0.0103093	500	0.0389006	1	1	25.2896	0.0395419	1	6	0.0070922	0.166667	43/chr11:62457647-62458048	Ncor1
GO Biological Process.298	GO Biological Process	GO:0006310	DNA recombination	298	0.0253043	1	1	3.61998	1.10498	4	0.0113915	0.0412371	484	0.0336747	1	0.910746	3.29864	1.21262	4	184	0.0283688	0.0217391	109/chr16:18812121-18812522,111/chr16:32277261-32277662,163/chr2:119477589-119477990,33/chr11:52000141-52000542	Cdc45,Ino80,Rnf168,Ube2b
GO Biological Process.299	GO Biological Process	GO:0034162	toll-like receptor 9 signaling pathway	299	0.0253825	1	1	38.9003	0.0257067	1	0.000265018	0.0103093	500	0.0389006	1	1	25.2896	0.0395419	1	6	0.0070922	0.166667	146/chr19:41344896-41345297	Pik3ap1
GO Biological Process.300	GO Biological Process	GO:0050789	regulation of biological process	300	0.0255198	1	1	1.13761	66.8069	76	0.688731	0.783505	95	0.00148616	1	0.204777	1.23048	77.2057	95	11715	0.673759	0.00810926	1/chr1:13372896-13373297,105/chr15:100227571-100227972,107/chr15:103258365-103258766,109/chr16:18812121-18812522,111/chr16:32277261-32277662,113/chr16:42874806-42875207,115/chr16:92801717-92802118,117/chr17:20945314-20945715,122/chr17:29489836-29490237,126/chr17:34287321-34287722,127/chr17:34295743-34296144,134/chr17:83985096-83985497,135/chr17:83990484-83990885,14/chr1:133131255-133131656,143/ch…	Adgrg1,Adgrg3,Akap13,Arap1,Arpc4,Atf1,B2m,Babam2,Bap1,Bclaf1,C1qtnf9,Cacna1a,Cdc45,Cdkl3,Chd2,Chrna9,Cish,Clic6,Cltc,Cpb2,Cyb5d2,Dbnl,Dclre1b,Dock3,Dusp2,Elmsan1,Fen1,Gap43,Glrx5,Gm45837,H2-Aa,H3f3b,Hipk1,Hivep2,Hoxb4,Hoxb5,Ier2,Ino80,Irf1,Irf9,Kcnj12,Klhl25,Lamtor1,Lats1,Lcp1,Map2k3,Mapkapk3,Mecom,Mki67,Nanos3,Ncoa2,Ncor1,Nfatc3,Nfe2,Nfkb1,Nipbl,Nlrc5,Nol11,Nsd3,Pabpc1,Pan3,Pde4b,Phf20l1,Pik3ap1…
GO Biological Process.301	GO Biological Process	GO:0072577	endothelial cell apoptotic process	301	0.0258143	1	1	38.2412	0.0261498	1	0.000269586	0.0103093	500	0.0389006	1	1	25.2896	0.0395419	1	6	0.0070922	0.166667	178/chr3:103802723-103803124	Hipk1
GO Biological Process.302	GO Biological Process	GO:0090312	positive regulation of protein deacetylation	302	0.0260462	1	1	8.04396	0.248634	2	0.00256324	0.0206186	254	0.0126371	1	0.651257	11.6721	0.171348	2	26	0.0141844	0.0769231	43/chr11:62457647-62458048,92/chr15:8443688-8444089	Ncor1,Nipbl
GO Biological Process.303	GO Biological Process	GO:0039532	negative regulation of viral-induced cytoplasmic pattern recognition receptor signaling pathway	303	0.0260522	1	1	37.8874	0.026394	1	0.000272103	0.0103093	755	0.0701673	1	1	13.7943	0.0724936	1	11	0.0070922	0.0909091	109/chr16:18812121-18812522	Ufd1
GO Biological Process.304	GO Biological Process	GO:1901223	negative regulation of NIK/NF-kappaB signaling	304	0.0261554	1	1	37.7359	0.0265	1	0.000273195	0.0103093	662	0.0577837	1	1	16.8597	0.0593129	1	9	0.0070922	0.111111	261/chr8:94978065-94978466	Adgrg3
GO Biological Process.305	GO Biological Process	GO:0033554	cellular response to stress	305	0.0261599	1	1	1.65181	10.2917	17	0.1061	0.175258	157	0.00421958	1	0.351811	1.98062	9.08806	18	1379	0.12766	0.0130529	109/chr16:18812121-18812522,111/chr16:32277261-32277662,14/chr1:133131255-133131656,143/chr19:10203744-10204145,145/chr19:33222467-33222868,163/chr2:119477589-119477990,178/chr3:103802723-103803124,179/chr3:103809561-103809962,183/chr3:144719306-144719707,190/chr4:155235452-155235853,193/chr5:31697960-31698361,21/chr10:20311984-20312385,239/chr7:73618197-73618598,250/chr7:135597205-135597606,33/c…	Babam2,Bclaf1,Cdc45,Chd2,Dclre1b,Faap20,Fen1,Hipk1,Ino80,Map2k3,Mki67,Nipbl,Ppp1r15b,Pten,Rnf168,Sh3glb1,Ube2b,Ufd1
GO Biological Process.306	GO Biological Process	GO:1903706	regulation of hemopoiesis	306	0.0262491	1	1	2.25189	3.55257	8	0.0366244	0.0824742	527	0.0394162	1	0.979049	2.40853	2.49114	6	378	0.0425532	0.015873	115/chr16:92801717-92802118,122/chr17:29489836-29490237,126/chr17:34287321-34287722,127/chr17:34295743-34296144,134/chr17:83985096-83985497,135/chr17:83990484-83990885,164/chr2:122146793-122147194,36/chr11:53769573-53769974	B2m,H2-Aa,Irf1,Pim1,Runx1,Zfp36l2
GO Biological Process.307	GO Biological Process	GO:0042592	homeostatic process	307	0.0263282	1	1	1.59332	11.9248	19	0.122936	0.195876	383	0.02364	1	0.807956	1.72063	9.29895	16	1411	0.113475	0.0113395	106/chr15:100738088-100738489,134/chr17:83985096-83985497,135/chr17:83990484-83990885,145/chr19:33222467-33222868,164/chr2:122146793-122147194,170/chr3:30508107-30508508,171/chr3:31093938-31094339,178/chr3:103802723-103803124,179/chr3:103809561-103809962,187/chr4:102570183-102570584,196/chr5:65919397-65919798,244/chr7:101905889-101906290,251/chr8:25597099-25597500,252/chr8:25601830-25602231,255/c…	B2m,Bap1,Cacna1a,Chrna9,Cpb2,Dclre1b,Glrx5,Haao,Lamtor1,Letm2,Mecom,Ncor1,Pde4b,Rnls,Skil,Slc4a8
GO Biological Process.308	GO Biological Process	GO:0033077	T cell differentiation in thymus	308	0.0269296	1	1	4.6762	0.641546	3	0.00661388	0.0309278	690	0.0578224	1	1	5.14365	0.388829	2	59	0.0141844	0.0338983	134/chr17:83985096-83985497,135/chr17:83990484-83990885,164/chr2:122146793-122147194	B2m,Zfp36l2
GO Biological Process.309	GO Biological Process	GO:0006793	phosphorus metabolic process	309	0.0273705	1	1	1.51961	14.4774	22	0.149252	0.226804	149	0.00378712	1	0.332708	1.84127	11.9483	22	1813	0.156028	0.0121346	117/chr17:20945314-20945715,122/chr17:29489836-29490237,134/chr17:83985096-83985497,135/chr17:83990484-83990885,14/chr1:133131255-133131656,141/chr19:5803189-5803590,145/chr19:33222467-33222868,165/chr2:127335269-127335670,178/chr3:103802723-103803124,183/chr3:144719306-144719707,187/chr4:102570183-102570584,19/chr10:7680823-7681224,193/chr5:31697960-31698361,209/chr5:147429913-147430314,241/chr7…	Akap13,Cdk17,Cdkl3,Dusp2,Haao,Hipk1,Lats1,Map2k3,Mapkapk3,Pan3,Pde4b,Pigl,Pim1,Pitpnc1,Ppp1r15b,Ppp2r1a,Pten,Ptpre,Rbks,Scyl1,Sh3glb1,Zfp36l2
GO Biological Process.310	GO Biological Process	GO:0032025	response to cobalt ion	310	0.0276421	1	1	35.6795	0.0280273	1	0.000288941	0.0103093	606	0.0515306	1	1	18.9672	0.0527226	1	8	0.0070922	0.125	105/chr15:100227571-100227972	Atf1
GO Biological Process.311	GO Biological Process	GO:0044238	primary metabolic process	311	0.027647	1	1	1.20188	49.0899	59	0.506081	0.608247	78	0.00104363	1	0.175142	1.3548	51.6681	70	7840	0.496454	0.00892857	1/chr1:13372896-13373297,105/chr15:100227571-100227972,106/chr15:100738088-100738489,107/chr15:103258365-103258766,109/chr16:18812121-18812522,111/chr16:32277261-32277662,113/chr16:42874806-42875207,115/chr16:92801717-92802118,117/chr17:20945314-20945715,122/chr17:29489836-29490237,134/chr17:83985096-83985497,135/chr17:83990484-83990885,14/chr1:133131255-133131656,141/chr19:5803189-5803590,143/ch…	Akap13,Atf1,Babam2,Bap1,Bclaf1,Cdc45,Cdk17,Cdkl3,Chd2,Cish,Cpb2,Dclre1b,Dusp2,Faap20,Fen1,Galnt6,Glrx5,Haao,Hemk1,Hipk1,Hivep2,Hoxb4,Hoxb5,Ier2,Ino80,Irf1,Irf9,Klhl25,Lats1,Manba,Map2k3,Mapkapk3,Mecom,Mki67,Ncoa2,Ncor1,Nfatc3,Nfe2,Nfkb1,Nipbl,Nol11,Nsd3,Pabpc1,Pan3,Pde4b,Pigl,Pim1,Pitpnc1,Ppp1r15b,Ppp2r1a,Ppp2r5c,Pten,Ptpre,Rbks,Rnf168,Runx1,Scyl1,Sh3glb1,Ski,Stt3a,Tada3,Tmem258,Ube2b,Ufd1,Vcpkmt…
GO Biological Process.312	GO Biological Process	GO:0032439	endosome localization	312	0.0276715	1	1	35.641	0.0280575	1	0.000289253	0.0103093	401	0.0261037	1	0.852112	37.9344	0.0263613	1	4	0.0070922	0.25	244/chr7:101905889-101906290	Lamtor1
GO Biological Process.313	GO Biological Process	GO:0098887	neurotransmitter receptor transport, endosome to postsynaptic membrane	313	0.0277467	1	1	35.5431	0.0281348	1	0.00029005	0.0103093	401	0.0261037	1	0.852112	37.9344	0.0263613	1	4	0.0070922	0.25	270/chr9:64789796-64790197	Rab11a
GO Biological Process.314	GO Biological Process	GO:0051036	regulation of endosome size	314	0.027902	1	1	35.3426	0.0282945	1	0.000291696	0.0103093	500	0.0389006	1	1	25.2896	0.0395419	1	6	0.0070922	0.166667	270/chr9:64789796-64790197	Rab11a
GO Biological Process.315	GO Biological Process	GO:0007032	endosome organization	315	0.0282368	1	1	7.69806	0.259806	2	0.00267841	0.0206186	489	0.035497	1	0.950216	6.74389	0.296565	2	45	0.0141844	0.0444444	244/chr7:101905889-101906290,270/chr9:64789796-64790197	Lamtor1,Rab11a
GO Biological Process.316	GO Biological Process	GO:0010212	response to ionizing radiation	316	0.0282638	1	1	3.49561	1.14429	4	0.0117968	0.0412371	324	0.0182574	1	0.737623	3.99309	1.00173	4	152	0.0283688	0.0263158	111/chr16:32277261-32277662,163/chr2:119477589-119477990,193/chr5:31697960-31698361,92/chr15:8443688-8444089	Babam2,Ino80,Nipbl,Rnf168
GO Biological Process.317	GO Biological Process	GO:0014056	regulation of acetylcholine secretion, neurotransmission	317	0.0283035	1	1	34.834	0.0287076	1	0.000295954	0.0103093	401	0.0261037	1	0.852112	37.9344	0.0263613	1	4	0.0070922	0.25	255/chr8:84656639-84657040	Cacna1a
GO Biological Process.318	GO Biological Process	GO:0001919	regulation of receptor recycling	318	0.0286854	1	1	7.63214	0.26205	2	0.00270154	0.0206186	285	0.0135897	1	0.624171	11.2398	0.177939	2	27	0.0141844	0.0740741	243/chr7:101361968-101362369,244/chr7:101905889-101906290	Arap1,Lamtor1
GO Biological Process.319	GO Biological Process	GO:0006826	iron ion transport	319	0.0288259	1	1	7.61182	0.262749	2	0.00270876	0.0206186	444	0.0299056	1	0.881676	7.40183	0.270203	2	41	0.0141844	0.0487805	164/chr2:122146793-122147194,54/chr11:86757775-86758176	B2m,Cltc
GO Biological Process.320	GO Biological Process	GO:0010626	negative regulation of Schwann cell proliferation	320	0.0288684	1	1	34.1427	0.0292888	1	0.000301947	0.0103093	500	0.0389006	1	1	25.2896	0.0395419	1	6	0.0070922	0.166667	190/chr4:155235452-155235853	Ski
GO Biological Process.321	GO Biological Process	GO:0065007	biological regulation	321	0.0289622	1	1	1.12597	69.2736	78	0.714161	0.804124	54	0.000399577	1	0.0968603	1.24274	81.2719	101	12332	0.716312	0.00819007	1/chr1:13372896-13373297,105/chr15:100227571-100227972,106/chr15:100738088-100738489,107/chr15:103258365-103258766,109/chr16:18812121-18812522,111/chr16:32277261-32277662,113/chr16:42874806-42875207,115/chr16:92801717-92802118,117/chr17:20945314-20945715,122/chr17:29489836-29490237,126/chr17:34287321-34287722,127/chr17:34295743-34296144,134/chr17:83985096-83985497,135/chr17:83990484-83990885,14/c…	Adgrg1,Adgrg3,Akap13,Arap1,Arpc4,Atf1,B2m,Babam2,Bap1,Bclaf1,C1qtnf9,Cacna1a,Cdc45,Cdkl3,Chd2,Chrna9,Cish,Clic6,Cltc,Cpb2,Cyb5d2,Dbnl,Dclre1b,Dennd4a,Dock3,Dusp2,Elmsan1,Fen1,Gap43,Glrx5,Gm45837,H2-Aa,H3f3b,Haao,Hipk1,Hivep2,Hoxb4,Hoxb5,Ier2,Ino80,Irf1,Irf9,Kcnj12,Klhl25,Lamtor1,Lats1,Lcp1,Letm2,Map2k3,Mapkapk3,Mecom,Mki67,Nanos3,Ncoa2,Ncor1,Nfatc3,Nfe2,Nfkb1,Nipbl,Nlrc5,Nol11,Nsd3,Pabpc1,Pan3,Pd…
GO Biological Process.322	GO Biological Process	GO:0045934	negative regulation of nucleobase-containing compound metabolic process	322	0.0292048	1	1	1.5298	13.7273	21	0.141518	0.216495	102	0.00173244	1	0.22233	2.04774	9.76686	20	1482	0.141844	0.0134953	1/chr1:13372896-13373297,111/chr16:32277261-32277662,113/chr16:42874806-42875207,115/chr16:92801717-92802118,170/chr3:30508107-30508508,171/chr3:31093938-31094339,178/chr3:103802723-103803124,182/chr3:135608026-135608427,185/chr4:45012035-45012436,190/chr4:155235452-155235853,21/chr10:20311984-20312385,251/chr8:25597099-25597500,252/chr8:25601830-25602231,262/chr8:106059659-106060060,33/chr11:520…	Bclaf1,H3f3b,Hipk1,Hoxb4,Irf1,Mecom,Ncoa2,Ncor1,Nfatc3,Nfkb1,Nipbl,Nsd3,Pabpc1,Rnf168,Runx1,Ski,Skil,Ube2b,Zbtb20,Zbtb5
GO Biological Process.323	GO Biological Process	GO:0060339	negative regulation of type I interferon-mediated signaling pathway	323	0.0292638	1	1	33.6746	0.029696	1	0.000306145	0.0103093	606	0.0515306	1	1	18.9672	0.0527226	1	8	0.0070922	0.125	258/chr8:94434290-94434691	Nlrc5
GO Biological Process.324	GO Biological Process	GO:1900193	regulation of oocyte maturation	324	0.0292668	1	1	33.6711	0.029699	1	0.000306175	0.0103093	606	0.0515306	1	1	18.9672	0.0527226	1	8	0.0070922	0.125	117/chr17:20945314-20945715	Ppp2r1a
GO Biological Process.325	GO Biological Process	GO:1990182	exosomal secretion	325	0.0292876	1	1	33.6468	0.0297205	1	0.000306397	0.0103093	458	0.0325232	1	0.929537	30.3475	0.0329516	1	5	0.0070922	0.2	270/chr9:64789796-64790197	Rab11a
GO Biological Process.326	GO Biological Process	GO:0006289	nucleotide-excision repair	326	0.0298099	1	1	7.47349	0.267613	2	0.00275889	0.0206186	1741	0.28653	1	1	2.97525	0.336107	1	51	0.0070922	0.0196078	178/chr3:103802723-103803124,179/chr3:103809561-103809962	Dclre1b
GO Biological Process.327	GO Biological Process	GO:0099639	neurotransmitter receptor transport, endosome to plasma membrane	327	0.0300786	1	1	32.7488	0.0305354	1	0.000314798	0.0103093	458	0.0325232	1	0.929537	30.3475	0.0329516	1	5	0.0070922	0.2	270/chr9:64789796-64790197	Rab11a
GO Biological Process.328	GO Biological Process	GO:0010624	regulation of Schwann cell proliferation	328	0.0302183	1	1	32.5951	0.0306794	1	0.000316283	0.0103093	551	0.0452364	1	1	21.6768	0.0461323	1	7	0.0070922	0.142857	190/chr4:155235452-155235853	Ski
GO Biological Process.329	GO Biological Process	GO:1900740	positive regulation of protein insertion into mitochondrial membrane involved in apoptotic signaling pathway	329	0.0303931	1	1	32.4048	0.0308596	1	0.000318141	0.0103093	330	0.0196419	1	0.779128	50.5792	0.019771	1	3	0.0070922	0.333333	183/chr3:144719306-144719707	Sh3glb1
GO Biological Process.330	GO Biological Process	GO:1902043	positive regulation of extrinsic apoptotic signaling pathway via death domain receptors	330	0.0304554	1	1	7.38641	0.270767	2	0.00279142	0.0206186	203	0.00685205	1	0.441839	15.9724	0.125216	2	19	0.0141844	0.105263	145/chr19:33222467-33222868,171/chr3:31093938-31094339	Pten,Skil
GO Biological Process.331	GO Biological Process	GO:0021750	vestibular nucleus development	331	0.0304617	1	1	32.3306	0.0309304	1	0.00031887	0.0103093	259	0.0131375	1	0.663977	75.8688	0.0131807	1	2	0.0070922	0.5	255/chr8:84656639-84657040	Cacna1a
GO Biological Process.332	GO Biological Process	GO:0021590	cerebellum maturation	332	0.0306706	1	1	32.1071	0.0311457	1	0.00032109	0.0103093	401	0.0261037	1	0.852112	37.9344	0.0263613	1	4	0.0070922	0.25	255/chr8:84656639-84657040	Cacna1a
GO Biological Process.333	GO Biological Process	GO:0033572	transferrin transport	333	0.0307057	1	1	32.0698	0.031182	1	0.000321464	0.0103093	662	0.0577837	1	1	16.8597	0.0593129	1	9	0.0070922	0.111111	54/chr11:86757775-86758176	Cltc
GO Biological Process.334	GO Biological Process	GO:0006273	lagging strand elongation	334	0.0307741	1	1	31.9974	0.0312526	1	0.000322191	0.0103093	709	0.0639958	1	1	15.1738	0.0659032	1	10	0.0070922	0.1	143/chr19:10203744-10204145	Fen1
GO Biological Process.335	GO Biological Process	GO:0051231	spindle elongation	335	0.0308005	1	1	31.9696	0.0312798	1	0.000322472	0.0103093	606	0.0515306	1	1	18.9672	0.0527226	1	8	0.0070922	0.125	117/chr17:20945314-20945715	Ppp2r1a
GO Biological Process.336	GO Biological Process	GO:0006338	chromatin remodeling	336	0.0308088	1	1	3.40089	1.17616	4	0.0121254	0.0412371	646	0.0527711	1	1	3.55635	0.843562	3	128	0.0212766	0.0234375	11/chr1:86525851-86526252,163/chr2:119477589-119477990,62/chr11:116030602-116031003,8/chr1:86442237-86442638	H3f3b,Ino80,Ptma
GO Biological Process.337	GO Biological Process	GO:0010587	miRNA catabolic process	337	0.0308389	1	1	31.9292	0.0313193	1	0.00032288	0.0103093	401	0.0261037	1	0.852112	37.9344	0.0263613	1	4	0.0070922	0.25	188/chr4:108459711-108460112	Zcchc11
GO Biological Process.338	GO Biological Process	GO:0070206	protein trimerization	338	0.0309165	1	1	7.32587	0.273005	2	0.00281448	0.0206186	585	0.0461551	1	1	5.83606	0.342697	2	52	0.0141844	0.0384615	171/chr3:31093938-31094339,190/chr4:155235452-155235853	Ski,Skil
GO Biological Process.339	GO Biological Process	GO:0032606	type I interferon production	339	0.0310083	1	1	31.7519	0.0314942	1	0.000324682	0.0103093	606	0.0515306	1	1	18.9672	0.0527226	1	8	0.0070922	0.125	84/chr14:55604123-55604524	Irf9
GO Biological Process.340	GO Biological Process	GO:0034613	cellular protein localization	340	0.0310439	1	1	1.68577	8.89801	15	0.0917321	0.154639	210	0.00737603	1	0.459773	2.02317	7.41411	15	1125	0.106383	0.0133333	107/chr15:103258365-103258766,109/chr16:18812121-18812522,179/chr3:103809561-103809962,183/chr3:144719306-144719707,19/chr10:7680823-7681224,209/chr5:147429913-147430314,243/chr7:101361968-101362369,244/chr7:101905889-101906290,255/chr8:84656639-84657040,270/chr9:64789796-64790197,35/chr11:53300136-53300537,54/chr11:86757775-86758176,74/chr12:105021740-105022141,92/chr15:8443688-8444089,95/chr15:…	Ap4b1,Arap1,Cacna1a,Cltc,Copz1,Hspa4,Lamtor1,Lats1,Nipbl,Pan3,Rab11a,Sh3glb1,Syne3,Ufd1,Ywhaz
GO Biological Process.341	GO Biological Process	GO:0002475	antigen processing and presentation via MHC class Ib	341	0.0310653	1	1	31.6928	0.0315529	1	0.000325288	0.0103093	551	0.0452364	1	1	21.6768	0.0461323	1	7	0.0070922	0.142857	164/chr2:122146793-122147194	B2m
GO Biological Process.342	GO Biological Process	GO:0006470	protein dephosphorylation	342	0.0312507	1	1	2.86374	1.74597	5	0.0179997	0.0515464	201	0.00671538	1	0.437335	4.23848	1.17967	5	179	0.035461	0.027933	117/chr17:20945314-20945715,14/chr1:133131255-133131656,145/chr19:33222467-33222868,165/chr2:127335269-127335670,250/chr7:135597205-135597606	Dusp2,Ppp1r15b,Ppp2r1a,Pten,Ptpre
GO Biological Process.343	GO Biological Process	GO:0090305	nucleic acid phosphodiester bond hydrolysis	343	0.0313777	1	1	3.38103	1.18307	4	0.0121966	0.0412371	1463	0.197394	1	1	1.96212	1.52896	3	232	0.0212766	0.012931	143/chr19:10203744-10204145,178/chr3:103802723-103803124,179/chr3:103809561-103809962,209/chr5:147429913-147430314	Dclre1b,Fen1,Pan3
GO Biological Process.344	GO Biological Process	GO:0071704	organic substance metabolic process	344	0.0315383	1	1	1.18659	51.4077	61	0.529977	0.628866	75	0.00087049	1	0.15193	1.34607	54.2318	73	8229	0.51773	0.00887107	1/chr1:13372896-13373297,105/chr15:100227571-100227972,106/chr15:100738088-100738489,107/chr15:103258365-103258766,109/chr16:18812121-18812522,111/chr16:32277261-32277662,113/chr16:42874806-42875207,115/chr16:92801717-92802118,117/chr17:20945314-20945715,122/chr17:29489836-29490237,134/chr17:83985096-83985497,135/chr17:83990484-83990885,14/chr1:133131255-133131656,141/chr19:5803189-5803590,143/ch…	Akap13,Atf1,Babam2,Bap1,Bclaf1,Cdc45,Cdk17,Cdkl3,Chd2,Cish,Cltc,Cpb2,Dclre1b,Dusp2,Faap20,Fen1,Galnt6,Glrx5,Haao,Hemk1,Hipk1,Hivep2,Hoxb4,Hoxb5,Ier2,Ino80,Irf1,Irf9,Klhl25,Lats1,Manba,Map2k3,Mapkapk3,Mecom,Mki67,Ncoa2,Ncor1,Nfatc3,Nfe2,Nfkb1,Nipbl,Nol11,Nsd3,Pabpc1,Pan3,Pde4b,Pigl,Pim1,Pitpnc1,Ppp1r15b,Ppp2r1a,Ppp2r5c,Pten,Ptpre,Rbks,Rnf168,Rnls,Runx1,Scyl1,Sh3glb1,Ski,Stt3a,Tada3,Tmem258,Tomt,Ub…
GO Biological Process.345	GO Biological Process	GO:2001185	regulation of CD8-positive, alpha-beta T cell activation	345	0.0315814	1	1	31.1667	0.0320856	1	0.000330779	0.0103093	662	0.0577837	1	1	16.8597	0.0593129	1	9	0.0070922	0.111111	36/chr11:53769573-53769974	Irf1
GO Biological Process.346	GO Biological Process	GO:0071800	podosome assembly	346	0.0319772	1	1	30.7747	0.0324942	1	0.000334992	0.0103093	500	0.0389006	1	1	25.2896	0.0395419	1	6	0.0070922	0.166667	30/chr11:5788673-5789074	Dbnl
GO Biological Process.347	GO Biological Process	GO:0033260	nuclear DNA replication	347	0.0320314	1	1	30.7218	0.0325502	1	0.000335569	0.0103093	941	0.0944517	1	1	10.1158	0.0988549	1	15	0.0070922	0.0666667	109/chr16:18812121-18812522	Cdc45
GO Biological Process.348	GO Biological Process	GO:0071354	cellular response to interleukin-6	348	0.0322551	1	1	7.15755	0.279425	2	0.00288067	0.0206186	285	0.0135897	1	0.624171	11.2398	0.177939	2	27	0.0141844	0.0740741	182/chr3:135608026-135608427,188/chr4:108459711-108460112	Nfkb1,Zcchc11
GO Biological Process.349	GO Biological Process	GO:0070727	cellular macromolecule localization	349	0.0323287	1	1	1.67686	8.94527	15	0.0922193	0.154639	215	0.00797096	1	0.485301	2.00534	7.48002	15	1135	0.106383	0.0132159	107/chr15:103258365-103258766,109/chr16:18812121-18812522,179/chr3:103809561-103809962,183/chr3:144719306-144719707,19/chr10:7680823-7681224,209/chr5:147429913-147430314,243/chr7:101361968-101362369,244/chr7:101905889-101906290,255/chr8:84656639-84657040,270/chr9:64789796-64790197,35/chr11:53300136-53300537,54/chr11:86757775-86758176,74/chr12:105021740-105022141,92/chr15:8443688-8444089,95/chr15:…	Ap4b1,Arap1,Cacna1a,Cltc,Copz1,Hspa4,Lamtor1,Lats1,Nipbl,Pan3,Rab11a,Sh3glb1,Syne3,Ufd1,Ywhaz
GO Biological Process.350	GO Biological Process	GO:0044786	cell cycle DNA replication	350	0.0323841	1	1	30.3818	0.0329145	1	0.000339325	0.0103093	972	0.100424	1	1	9.4836	0.105445	1	16	0.0070922	0.0625	109/chr16:18812121-18812522	Cdc45
GO Biological Process.351	GO Biological Process	GO:0050896	response to stimulus	351	0.0324517	1	1	1.19341	49.4382	59	0.509672	0.608247	167	0.00536651	1	0.420644	1.2856	53.6716	69	8144	0.489362	0.0084725	1/chr1:13372896-13373297,105/chr15:100227571-100227972,109/chr16:18812121-18812522,111/chr16:32277261-32277662,113/chr16:42874806-42875207,115/chr16:92801717-92802118,122/chr17:29489836-29490237,125/chr17:34262468-34262869,126/chr17:34287321-34287722,127/chr17:34295743-34296144,128/chr17:34305349-34305750,134/chr17:83985096-83985497,135/chr17:83990484-83990885,14/chr1:133131255-133131656,143/chr1…	Adgrg1,Adgrg3,Akap13,Arap1,Atf1,B2m,Babam2,Bap1,Bclaf1,Cacna1a,Cdc45,Chd2,Chrna9,Cish,Cpb2,Crlf2,Dbnl,Dclre1b,Dock3,Faap20,Fen1,Gap43,Gm45837,H2-Aa,H2-Ab1,H2-Eb1,H3f3b,Haao,Hipk1,Hivep2,Ier2,Ino80,Irf1,Lamtor1,Lats1,Lcp1,Map2k3,Mapkapk3,Mecom,Mki67,Ncoa2,Ncor1,Nfatc3,Nfkb1,Nipbl,Nlrc5,Pde4b,Pik3ap1,Pim1,Pitpnc1,Pnma1,Ppp1r15b,Ppp2r5c,Pten,Ptpre,Rhoh,Rnf168,Rnls,Runx1,Sgip1,Sh2b1,Sh3glb1,Ski,Skil,…
GO Biological Process.352	GO Biological Process	GO:0070914	UV-damage excision repair	352	0.0329083	1	1	29.8898	0.0334562	1	0.000344909	0.0103093	755	0.0701673	1	1	13.7943	0.0724936	1	11	0.0070922	0.0909091	163/chr2:119477589-119477990	Ino80
GO Biological Process.353	GO Biological Process	GO:0034654	nucleobase-containing compound biosynthetic process	353	0.0329448	1	1	1.41481	19.0839	27	0.196741	0.278351	114	0.00212751	1	0.24429	1.77818	15.1841	27	2304	0.191489	0.0117188	1/chr1:13372896-13373297,105/chr15:100227571-100227972,107/chr15:103258365-103258766,113/chr16:42874806-42875207,115/chr16:92801717-92802118,134/chr17:83985096-83985497,135/chr17:83990484-83990885,163/chr2:119477589-119477990,170/chr3:30508107-30508508,178/chr3:103802723-103803124,182/chr3:135608026-135608427,185/chr4:45012035-45012436,190/chr4:155235452-155235853,20/chr10:13966731-13967132,21/ch…	Atf1,Bclaf1,Chd2,Faap20,Haao,Hipk1,Hivep2,Hoxb4,Hoxb5,Ier2,Ino80,Irf1,Irf9,Mecom,Ncoa2,Ncor1,Nfatc3,Nfe2,Nfkb1,Nipbl,Nol11,Nsd3,Runx1,Ski,Tada3,Zbtb20,Zbtb5
GO Biological Process.354	GO Biological Process	GO:0007062	sister chromatid cohesion	354	0.0331163	1	1	7.05468	0.2835	2	0.00292268	0.0206186	453	0.0312676	1	0.903516	7.2256	0.276794	2	42	0.0141844	0.0476191	117/chr17:20945314-20945715,92/chr15:8443688-8444089	Nipbl,Ppp2r1a
GO Biological Process.355	GO Biological Process	GO:0045040	protein import into mitochondrial outer membrane	355	0.0331764	1	1	29.6442	0.0337334	1	0.000347767	0.0103093	458	0.0325232	1	0.929537	30.3475	0.0329516	1	5	0.0070922	0.2	35/chr11:53300136-53300537	Hspa4
GO Biological Process.356	GO Biological Process	GO:0043686	co-translational protein modification	356	0.0332382	1	1	29.5882	0.0337972	1	0.000348425	0.0103093	330	0.0196419	1	0.779128	50.5792	0.019771	1	3	0.0070922	0.333333	265/chr9:36768068-36768469	Stt3a
GO Biological Process.357	GO Biological Process	GO:0070534	protein K63-linked ubiquitination	357	0.0332494	1	1	7.03914	0.284126	2	0.00292913	0.0206186	389	0.0247065	1	0.831382	8.20203	0.243842	2	37	0.0141844	0.054054	111/chr16:32277261-32277662,33/chr11:52000141-52000542	Rnf168,Ube2b
GO Biological Process.358	GO Biological Process	GO:0099638	endosome to plasma membrane protein transport	358	0.0336652	1	1	29.2065	0.0342389	1	0.000352979	0.0103093	551	0.0452364	1	1	21.6768	0.0461323	1	7	0.0070922	0.142857	270/chr9:64789796-64790197	Rab11a
GO Biological Process.359	GO Biological Process	GO:1902115	regulation of organelle assembly	359	0.0337107	1	1	3.30401	1.21065	4	0.0124809	0.0412371	365	0.0207189	1	0.743044	3.84146	1.04127	4	158	0.0283688	0.0253165	183/chr3:144719306-144719707,209/chr5:147429913-147430314,241/chr7:75655260-75655661,89/chr14:75179334-75179735	Akap13,Lcp1,Pan3,Sh3glb1
GO Biological Process.360	GO Biological Process	GO:0061010	gall bladder development	360	0.0337277	1	1	29.1515	0.0343036	1	0.000353645	0.0103093	330	0.0196419	1	0.779128	50.5792	0.019771	1	3	0.0070922	0.333333	92/chr15:8443688-8444089	Nipbl
GO Biological Process.361	GO Biological Process	GO:0018065	protein-cofactor linkage	361	0.0346313	1	1	28.3779	0.0352387	1	0.000363286	0.0103093	709	0.0639958	1	1	15.1738	0.0659032	1	10	0.0070922	0.1	74/chr12:105021740-105022141	Glrx5
GO Biological Process.362	GO Biological Process	GO:0098602	single organism cell adhesion	362	0.0346357	1	1	2.13216	3.75207	8	0.0386811	0.0824742	371	0.0214814	1	0.757929	2.52896	2.76794	7	420	0.0496454	0.0166667	134/chr17:83985096-83985497,135/chr17:83990484-83990885,164/chr2:122146793-122147194,196/chr5:65919397-65919798,262/chr8:106059659-106060060,36/chr11:53769573-53769974,43/chr11:62457647-62458048,89/chr14:75179334-75179735	B2m,Irf1,Lcp1,Ncor1,Nfatc3,Rhoh,Zfp36l2
GO Biological Process.363	GO Biological Process	GO:0033128	negative regulation of histone phosphorylation	363	0.0351561	1	1	27.9468	0.0357823	1	0.00036889	0.0103093	330	0.0196419	1	0.779128	50.5792	0.019771	1	3	0.0070922	0.333333	33/chr11:52000141-52000542	Ube2b
GO Biological Process.364	GO Biological Process	GO:0014904	myotube cell development	364	0.0355401	1	1	6.78545	0.294748	2	0.00303864	0.0206186	313	0.0166269	1	0.695354	10.1158	0.19771	2	30	0.0141844	0.0666667	190/chr4:155235452-155235853,262/chr8:106059659-106060060	Nfatc3,Ski
GO Biological Process.365	GO Biological Process	GO:0048266	behavioral response to pain	365	0.0356183	1	1	6.77723	0.295106	2	0.00304233	0.0206186	223	0.00913761	1	0.536374	13.7943	0.144987	2	22	0.0141844	0.0909091	115/chr16:92801717-92802118,255/chr8:84656639-84657040	Cacna1a,Runx1
GO Biological Process.366	GO Biological Process	GO:0045590	negative regulation of regulatory T cell differentiation	366	0.0358145	1	1	27.4238	0.0364647	1	0.000375925	0.0103093	401	0.0261037	1	0.852112	37.9344	0.0263613	1	4	0.0070922	0.25	36/chr11:53769573-53769974	Irf1
GO Biological Process.367	GO Biological Process	GO:0032286	central nervous system myelin maintenance	367	0.0358344	1	1	27.4082	0.0364854	1	0.000376138	0.0103093	401	0.0261037	1	0.852112	37.9344	0.0263613	1	4	0.0070922	0.25	145/chr19:33222467-33222868	Pten
GO Biological Process.368	GO Biological Process	GO:0002449	lymphocyte mediated immunity	368	0.0358698	1	1	4.17354	0.718815	3	0.00741046	0.0309278	531	0.0405572	1	0.9998	3.95837	0.757887	3	115	0.0212766	0.026087	111/chr16:32277261-32277662,125/chr17:34262468-34262869,201/chr5:109558655-109559056	Crlf2,H2-Ab1,Rnf168
GO Biological Process.369	GO Biological Process	GO:0006351	transcription, DNA-templated	369	0.0359337	1	1	1.43073	17.4736	25	0.18014	0.257732	99	0.00156674	1	0.207158	1.8733	13.3454	25	2025	0.177305	0.0123457	1/chr1:13372896-13373297,105/chr15:100227571-100227972,107/chr15:103258365-103258766,113/chr16:42874806-42875207,115/chr16:92801717-92802118,163/chr2:119477589-119477990,170/chr3:30508107-30508508,178/chr3:103802723-103803124,182/chr3:135608026-135608427,185/chr4:45012035-45012436,190/chr4:155235452-155235853,20/chr10:13966731-13967132,21/chr10:20311984-20312385,215/chr6:113377625-113378026,239/c…	Atf1,Bclaf1,Chd2,Hipk1,Hivep2,Hoxb4,Hoxb5,Ier2,Ino80,Irf1,Irf9,Mecom,Ncoa2,Ncor1,Nfatc3,Nfe2,Nfkb1,Nipbl,Nol11,Nsd3,Runx1,Ski,Tada3,Zbtb20,Zbtb5
GO Biological Process.370	GO Biological Process	GO:0097659	nucleic acid-templated transcription	370	0.0359915	1	1	1.43052	17.4762	25	0.180167	0.257732	100	0.00157749	1	0.206493	1.87238	13.352	25	2026	0.177305	0.0123396	1/chr1:13372896-13373297,105/chr15:100227571-100227972,107/chr15:103258365-103258766,113/chr16:42874806-42875207,115/chr16:92801717-92802118,163/chr2:119477589-119477990,170/chr3:30508107-30508508,178/chr3:103802723-103803124,182/chr3:135608026-135608427,185/chr4:45012035-45012436,190/chr4:155235452-155235853,20/chr10:13966731-13967132,21/chr10:20311984-20312385,215/chr6:113377625-113378026,239/c…	Atf1,Bclaf1,Chd2,Hipk1,Hivep2,Hoxb4,Hoxb5,Ier2,Ino80,Irf1,Irf9,Mecom,Ncoa2,Ncor1,Nfatc3,Nfe2,Nfkb1,Nipbl,Nol11,Nsd3,Runx1,Ski,Tada3,Zbtb20,Zbtb5
GO Biological Process.371	GO Biological Process	GO:0061038	uterus morphogenesis	371	0.0360179	1	1	27.2661	0.0366756	1	0.000378099	0.0103093	500	0.0389006	1	1	25.2896	0.0395419	1	6	0.0070922	0.166667	92/chr15:8443688-8444089	Nipbl
GO Biological Process.372	GO Biological Process	GO:1901838	positive regulation of transcription of nuclear large rRNA transcript from RNA polymerase I promoter	372	0.0360525	1	1	27.2394	0.0367115	1	0.000378469	0.0103093	606	0.0515306	1	1	18.9672	0.0527226	1	8	0.0070922	0.125	60/chr11:107416954-107417355	Nol11
GO Biological Process.373	GO Biological Process	GO:0042326	negative regulation of phosphorylation	373	0.0360784	1	1	2.00392	4.4912	9	0.0463011	0.0927835	131	0.00293574	1	0.29335	3.0483	2.95247	9	448	0.0638298	0.0200893	14/chr1:133131255-133131656,145/chr19:33222467-33222868,165/chr2:127335269-127335670,170/chr3:30508107-30508508,19/chr10:7680823-7681224,196/chr5:65919397-65919798,278/chr9:107312969-107313370,33/chr11:52000141-52000542,43/chr11:62457647-62458048	Cish,Dusp2,Lats1,Mecom,Ncor1,Ppp1r15b,Pten,Rhoh,Ube2b
GO Biological Process.374	GO Biological Process	GO:0031055	chromatin remodeling at centromere	374	0.0364354	1	1	26.9479	0.0371086	1	0.000382563	0.0103093	662	0.0577837	1	1	16.8597	0.0593129	1	9	0.0070922	0.111111	62/chr11:116030602-116031003	H3f3b
GO Biological Process.375	GO Biological Process	GO:1903912	negative regulation of endoplasmic reticulum stress-induced eIF2 alpha phosphorylation	375	0.0365127	1	1	26.8898	0.0371888	1	0.00038339	0.0103093	458	0.0325232	1	0.929537	30.3475	0.0329516	1	5	0.0070922	0.2	14/chr1:133131255-133131656	Ppp1r15b
GO Biological Process.376	GO Biological Process	GO:0006344	maintenance of chromatin silencing	376	0.0366126	1	1	26.815	0.0372925	1	0.000384459	0.0103093	401	0.0261037	1	0.852112	37.9344	0.0263613	1	4	0.0070922	0.25	33/chr11:52000141-52000542	Ube2b
GO Biological Process.377	GO Biological Process	GO:0001816	cytokine production	377	0.0366945	1	1	3.21457	1.24433	4	0.0128282	0.0412371	251	0.0120008	1	0.625858	4.52948	0.883104	4	134	0.0283688	0.0298507	188/chr4:108459711-108460112,201/chr5:109558655-109559056,261/chr8:94978065-94978466,84/chr14:55604123-55604524	Adgrg1,Crlf2,Irf9,Zcchc11
GO Biological Process.378	GO Biological Process	GO:0010957	negative regulation of vitamin D biosynthetic process	378	0.0368798	1	1	26.6171	0.0375698	1	0.000387318	0.0103093	458	0.0325232	1	0.929537	30.3475	0.0329516	1	5	0.0070922	0.2	182/chr3:135608026-135608427	Nfkb1
GO Biological Process.379	GO Biological Process	GO:0090043	regulation of tubulin deacetylation	379	0.0370217	1	1	26.5132	0.0377171	1	0.000388836	0.0103093	551	0.0452364	1	1	21.6768	0.0461323	1	7	0.0070922	0.142857	215/chr6:113377625-113378026	Tada3
GO Biological Process.380	GO Biological Process	GO:1902231	positive regulation of intrinsic apoptotic signaling pathway in response to DNA damage	380	0.037132	1	1	26.4329	0.0378316	1	0.000390016	0.0103093	755	0.0701673	1	1	13.7943	0.0724936	1	11	0.0070922	0.0909091	171/chr3:31093938-31094339	Skil
GO Biological Process.381	GO Biological Process	GO:0035745	T-helper 2 cell cytokine production	381	0.0372167	1	1	26.3716	0.0379196	1	0.000390923	0.0103093	401	0.0261037	1	0.852112	37.9344	0.0263613	1	4	0.0070922	0.25	201/chr5:109558655-109559056	Crlf2
GO Biological Process.382	GO Biological Process	GO:0071712	ER-associated misfolded protein catabolic process	382	0.0373339	1	1	26.2873	0.0380412	1	0.000392177	0.0103093	861	0.0823892	1	1	11.6721	0.0856742	1	13	0.0070922	0.0769231	109/chr16:18812121-18812522	Ufd1
GO Biological Process.383	GO Biological Process	GO:0032648	regulation of interferon-beta production	383	0.0373996	1	1	6.59686	0.303175	2	0.00312551	0.0206186	540	0.0430019	1	1	6.0695	0.329516	2	50	0.0141844	0.04	113/chr16:42874806-42875207,36/chr11:53769573-53769974	Irf1,Zbtb20
GO Biological Process.384	GO Biological Process	GO:0032481	positive regulation of type I interferon production	384	0.0374635	1	1	6.59063	0.303461	2	0.00312846	0.0206186	528	0.0399337	1	0.990023	6.3224	0.316336	2	48	0.0141844	0.0416667	113/chr16:42874806-42875207,36/chr11:53769573-53769974	Irf1,Zbtb20
GO Biological Process.385	GO Biological Process	GO:0031331	positive regulation of cellular catabolic process	385	0.0377864	1	1	2.71775	1.83976	5	0.0189665	0.0515464	638	0.0519124	1	1	2.86297	1.39715	4	212	0.0283688	0.0188679	134/chr17:83985096-83985497,135/chr17:83990484-83990885,145/chr19:33222467-33222868,254/chr8:84198303-84198704,95/chr15:36792872-36793273	Nanos3,Pabpc1,Pten,Zfp36l2
GO Biological Process.386	GO Biological Process	GO:0034728	nucleosome organization	386	0.0379121	1	1	4.08169	0.734989	3	0.00757721	0.0309278	1588	0.233184	1	1	2.18328	0.916055	2	139	0.0141844	0.0143885	11/chr1:86525851-86526252,62/chr11:116030602-116031003,8/chr1:86442237-86442638	H3f3b,Ptma
GO Biological Process.387	GO Biological Process	GO:0002155	regulation of thyroid hormone mediated signaling pathway	387	0.0379249	1	1	25.8698	0.0386551	1	0.000398506	0.0103093	458	0.0325232	1	0.929537	30.3475	0.0329516	1	5	0.0070922	0.2	43/chr11:62457647-62458048	Ncor1
GO Biological Process.388	GO Biological Process	GO:0006271	DNA strand elongation involved in DNA replication	388	0.0379609	1	1	25.8449	0.0386924	1	0.000398891	0.0103093	907	0.0884403	1	1	10.8384	0.0922646	1	14	0.0070922	0.0714286	143/chr19:10203744-10204145	Fen1
GO Biological Process.389	GO Biological Process	GO:0050883	musculoskeletal movement, spinal reflex action	389	0.0380969	1	1	25.7508	0.0388338	1	0.000400349	0.0103093	330	0.0196419	1	0.779128	50.5792	0.019771	1	3	0.0070922	0.333333	255/chr8:84656639-84657040	Cacna1a
GO Biological Process.390	GO Biological Process	GO:0016574	histone ubiquitination	390	0.0381728	1	1	6.52252	0.30663	2	0.00316113	0.0206186	444	0.0299056	1	0.881676	7.40183	0.270203	2	41	0.0141844	0.0487805	111/chr16:32277261-32277662,33/chr11:52000141-52000542	Rnf168,Ube2b
GO Biological Process.391	GO Biological Process	GO:0060318	definitive erythrocyte differentiation	391	0.0382899	1	1	25.6184	0.0390344	1	0.000402416	0.0103093	401	0.0261037	1	0.852112	37.9344	0.0263613	1	4	0.0070922	0.25	43/chr11:62457647-62458048	Ncor1
GO Biological Process.392	GO Biological Process	GO:0046329	negative regulation of JNK cascade	392	0.0383429	1	1	6.50647	0.307387	2	0.00316893	0.0206186	359	0.0199244	1	0.72649	9.19622	0.217481	2	33	0.0141844	0.0606061	170/chr3:30508107-30508508,43/chr11:62457647-62458048	Mecom,Ncor1
GO Biological Process.393	GO Biological Process	GO:0043433	negative regulation of sequence-specific DNA binding transcription factor activity	393	0.0384897	1	1	3.16497	1.26384	4	0.0130292	0.0412371	284	0.0135736	1	0.625627	4.36655	0.916055	4	139	0.0283688	0.028777	122/chr17:29489836-29490237,188/chr4:108459711-108460112,258/chr8:94434290-94434691,261/chr8:94978065-94978466	Adgrg3,Nlrc5,Pim1,Zcchc11
GO Biological Process.394	GO Biological Process	GO:0042414	epinephrine metabolic process	394	0.0385552	1	1	25.4387	0.0393102	1	0.00040526	0.0103093	401	0.0261037	1	0.852112	37.9344	0.0263613	1	4	0.0070922	0.25	145/chr19:33222467-33222868	Rnls
GO Biological Process.395	GO Biological Process	GO:0031325	positive regulation of cellular metabolic process	395	0.0387202	1	1	1.33258	24.7641	33	0.2553	0.340206	79	0.00112083	1	0.185718	1.71837	19.2042	33	2914	0.234043	0.0113246	1/chr1:13372896-13373297,105/chr15:100227571-100227972,107/chr15:103258365-103258766,111/chr16:32277261-32277662,115/chr16:92801717-92802118,122/chr17:29489836-29490237,134/chr17:83985096-83985497,135/chr17:83990484-83990885,145/chr19:33222467-33222868,163/chr2:119477589-119477990,170/chr3:30508107-30508508,182/chr3:135608026-135608427,183/chr3:144719306-144719707,19/chr10:7680823-7681224,190/chr…	Akap13,Arap1,Atf1,Babam2,Bclaf1,Hoxb4,Hoxb5,Ier2,Ino80,Irf1,Lamtor1,Lats1,Map2k3,Mecom,Nanos3,Ncoa2,Ncor1,Nfatc3,Nfe2,Nfkb1,Nipbl,Nlrc5,Nol11,Pabpc1,Pim1,Pten,Rnf168,Runx1,Sh3glb1,Ski,Tada3,Ube2b,Zfp36l2
GO Biological Process.396	GO Biological Process	GO:0051301	cell division	396	0.038846	1	1	2.08344	3.83981	8	0.0395856	0.0824742	498	0.0385213	1	1	2.23143	3.137	7	476	0.0496454	0.0147059	134/chr17:83985096-83985497,135/chr17:83990484-83990885,163/chr2:119477589-119477990,19/chr10:7680823-7681224,193/chr5:31697960-31698361,270/chr9:64789796-64790197,54/chr11:86757775-86758176,57/chr11:96310763-96311164	Babam2,Cltc,Hoxb4,Ino80,Lats1,Rab11a,Zfp36l2
GO Biological Process.397	GO Biological Process	GO:0033216	ferric iron import	397	0.0389314	1	1	25.188	0.0397014	1	0.000409293	0.0103093	458	0.0325232	1	0.929537	30.3475	0.0329516	1	5	0.0070922	0.2	164/chr2:122146793-122147194	B2m
GO Biological Process.398	GO Biological Process	GO:0035025	positive regulation of Rho protein signal transduction	398	0.0389647	1	1	6.44867	0.310141	2	0.00319733	0.0206186	254	0.0126371	1	0.651257	11.6721	0.171348	2	26	0.0141844	0.0769231	241/chr7:75655260-75655661,261/chr8:94978065-94978466	Adgrg1,Akap13
GO Biological Process.399	GO Biological Process	GO:0045577	regulation of B cell differentiation	399	0.0392528	1	1	6.42236	0.311412	2	0.00321043	0.0206186	1391	0.185451	1	1	4.89476	0.2043	1	31	0.0070922	0.0322581	134/chr17:83985096-83985497,135/chr17:83990484-83990885	Zfp36l2
GO Biological Process.400	GO Biological Process	GO:0032774	RNA biosynthetic process	400	0.0393547	1	1	1.41849	17.6243	25	0.181694	0.257732	103	0.00174645	1	0.221952	1.85862	13.4509	25	2041	0.177305	0.0122489	1/chr1:13372896-13373297,105/chr15:100227571-100227972,107/chr15:103258365-103258766,113/chr16:42874806-42875207,115/chr16:92801717-92802118,163/chr2:119477589-119477990,170/chr3:30508107-30508508,178/chr3:103802723-103803124,182/chr3:135608026-135608427,185/chr4:45012035-45012436,190/chr4:155235452-155235853,20/chr10:13966731-13967132,21/chr10:20311984-20312385,215/chr6:113377625-113378026,239/c…	Atf1,Bclaf1,Chd2,Hipk1,Hivep2,Hoxb4,Hoxb5,Ier2,Ino80,Irf1,Irf9,Mecom,Ncoa2,Ncor1,Nfatc3,Nfe2,Nfkb1,Nipbl,Nol11,Nsd3,Runx1,Ski,Tada3,Zbtb20,Zbtb5
GO Biological Process.401	GO Biological Process	GO:0000212	meiotic spindle organization	401	0.0393671	1	1	24.9037	0.0401546	1	0.000413965	0.0103093	861	0.0823892	1	1	11.6721	0.0856742	1	13	0.0070922	0.0769231	117/chr17:20945314-20945715	Ppp2r1a
GO Biological Process.402	GO Biological Process	GO:1903527	positive regulation of membrane tubulation	402	0.0393776	1	1	24.897	0.0401655	1	0.000414078	0.0103093	330	0.0196419	1	0.779128	50.5792	0.019771	1	3	0.0070922	0.333333	183/chr3:144719306-144719707	Sh3glb1
GO Biological Process.403	GO Biological Process	GO:0006650	glycerophospholipid metabolic process	403	0.0394988	1	1	3.13832	1.27457	4	0.0131399	0.0412371	495	0.0378141	1	0.999972	3.17775	1.25875	4	191	0.0283688	0.0209424	145/chr19:33222467-33222868,183/chr3:144719306-144719707,43/chr11:62457647-62458048,60/chr11:107416954-107417355	Pigl,Pitpnc1,Pten,Sh3glb1
GO Biological Process.404	GO Biological Process	GO:0071316	cellular response to nicotine	404	0.0399413	1	1	24.5385	0.0407522	1	0.000420126	0.0103093	606	0.0515306	1	1	18.9672	0.0527226	1	8	0.0070922	0.125	182/chr3:135608026-135608427	Nfkb1
GO Biological Process.405	GO Biological Process	GO:0035019	somatic stem cell population maintenance	405	0.0400318	1	1	3.99304	0.751307	3	0.00774544	0.0309278	533	0.041457	1	1	6.19337	0.322926	2	49	0.0141844	0.0408163	134/chr17:83985096-83985497,135/chr17:83990484-83990885,190/chr4:155235452-155235853	Ski,Zfp36l2
GO Biological Process.406	GO Biological Process	GO:0033043	regulation of organelle organization	406	0.0402059	1	1	1.66532	8.40678	14	0.0866678	0.14433	228	0.00985692	1	0.565908	2.01549	6.9462	14	1054	0.0992908	0.0132827	143/chr19:10203744-10204145,183/chr3:144719306-144719707,19/chr10:7680823-7681224,209/chr5:147429913-147430314,215/chr6:113377625-113378026,241/chr7:75655260-75655661,243/chr7:101361968-101362369,247/chr7:126474796-126475197,250/chr7:135597205-135597606,33/chr11:52000141-52000542,54/chr11:86757775-86758176,62/chr11:116030602-116031003,82/chr14:31251430-31251831,89/chr14:75179334-75179735	Akap13,Arap1,Arpc4,Bap1,Cltc,Fen1,H3f3b,Lats1,Lcp1,Mki67,Pan3,Sh2b1,Sh3glb1,Ube2b
GO Biological Process.407	GO Biological Process	GO:0044351	macropinocytosis	407	0.0403459	1	1	24.2874	0.0411736	1	0.00042447	0.0103093	551	0.0452364	1	1	21.6768	0.0461323	1	7	0.0070922	0.142857	276/chr9:107280335-107280736	Mapkapk3
GO Biological Process.408	GO Biological Process	GO:0051054	positive regulation of DNA metabolic process	408	0.0405441	1	1	2.66482	1.8763	5	0.0193433	0.0515464	307	0.0159476	1	0.679979	3.41751	1.46305	5	222	0.035461	0.0225225	105/chr15:100227571-100227972,111/chr16:32277261-32277662,163/chr2:119477589-119477990,193/chr5:31697960-31698361,33/chr11:52000141-52000542	Atf1,Babam2,Ino80,Rnf168,Ube2b
GO Biological Process.409	GO Biological Process	GO:0048585	negative regulation of response to stimulus	409	0.0407962	1	1	1.49604	13.3687	20	0.137821	0.206186	76	0.000943424	1	0.162492	2.15383	9.28577	20	1409	0.141844	0.0141945	109/chr16:18812121-18812522,14/chr1:133131255-133131656,145/chr19:33222467-33222868,165/chr2:127335269-127335670,170/chr3:30508107-30508508,171/chr3:31093938-31094339,182/chr3:135608026-135608427,19/chr10:7680823-7681224,190/chr4:155235452-155235853,196/chr5:65919397-65919798,250/chr7:135597205-135597606,254/chr8:84198303-84198704,258/chr8:94434290-94434691,261/chr8:94978065-94978466,278/chr9:107…	Adgrg3,Cish,Cpb2,Dusp2,Irf1,Lats1,Mecom,Nanos3,Ncor1,Nfkb1,Nlrc5,Ppp1r15b,Pten,Ptpre,Rhoh,Ski,Skil,Tpt1,Ube2b,Ufd1
GO Biological Process.410	GO Biological Process	GO:2001244	positive regulation of intrinsic apoptotic signaling pathway	410	0.0409044	1	1	6.27692	0.318628	2	0.00328482	0.0206186	690	0.0578224	1	1	5.14365	0.388829	2	59	0.0141844	0.0338983	171/chr3:31093938-31094339,21/chr10:20311984-20312385	Bclaf1,Skil
GO Biological Process.411	GO Biological Process	GO:0018130	heterocycle biosynthetic process	411	0.0411989	1	1	1.38687	19.4683	27	0.200704	0.278351	133	0.00316936	1	0.311932	1.72866	15.6191	27	2370	0.191489	0.0113924	1/chr1:13372896-13373297,105/chr15:100227571-100227972,107/chr15:103258365-103258766,113/chr16:42874806-42875207,115/chr16:92801717-92802118,134/chr17:83985096-83985497,135/chr17:83990484-83990885,163/chr2:119477589-119477990,170/chr3:30508107-30508508,178/chr3:103802723-103803124,182/chr3:135608026-135608427,185/chr4:45012035-45012436,190/chr4:155235452-155235853,20/chr10:13966731-13967132,21/ch…	Atf1,Bclaf1,Chd2,Faap20,Haao,Hipk1,Hivep2,Hoxb4,Hoxb5,Ier2,Ino80,Irf1,Irf9,Mecom,Ncoa2,Ncor1,Nfatc3,Nfe2,Nfkb1,Nipbl,Nol11,Nsd3,Runx1,Ski,Tada3,Zbtb20,Zbtb5
GO Biological Process.412	GO Biological Process	GO:2000736	regulation of stem cell differentiation	412	0.0412443	1	1	3.94507	0.760443	3	0.00783962	0.0309278	601	0.0510385	1	1	5.51773	0.362468	2	55	0.0141844	0.0363636	134/chr17:83985096-83985497,135/chr17:83990484-83990885,57/chr11:96310763-96311164	Hoxb4,Zfp36l2
GO Biological Process.413	GO Biological Process	GO:0021679	cerebellar molecular layer development	413	0.0413302	1	1	23.697	0.0421994	1	0.000435046	0.0103093	330	0.0196419	1	0.779128	50.5792	0.019771	1	3	0.0070922	0.333333	255/chr8:84656639-84657040	Cacna1a
GO Biological Process.414	GO Biological Process	GO:0071824	protein-DNA complex subunit organization	414	0.041451	1	1	3.08907	1.29489	4	0.0133494	0.0412371	1214	0.142724	1	1	2.29905	1.30488	3	198	0.0212766	0.0151515	109/chr16:18812121-18812522,11/chr1:86525851-86526252,62/chr11:116030602-116031003,8/chr1:86442237-86442638	Cdc45,H3f3b,Ptma
GO Biological Process.415	GO Biological Process	GO:0010573	vascular endothelial growth factor production	415	0.0414873	1	1	23.6054	0.0423632	1	0.000436734	0.0103093	330	0.0196419	1	0.779128	50.5792	0.019771	1	3	0.0070922	0.333333	261/chr8:94978065-94978466	Adgrg1
GO Biological Process.416	GO Biological Process	GO:0046137	negative regulation of vitamin metabolic process	416	0.0416737	1	1	23.4975	0.0425576	1	0.000438739	0.0103093	500	0.0389006	1	1	25.2896	0.0395419	1	6	0.0070922	0.166667	182/chr3:135608026-135608427	Nfkb1
GO Biological Process.417	GO Biological Process	GO:0002252	immune effector process	417	0.0419827	1	1	2.36923	2.53247	6	0.026108	0.0618557	697	0.0582106	1	1	2.18328	2.74817	6	417	0.0425532	0.0143885	111/chr16:32277261-32277662,125/chr17:34262468-34262869,201/chr5:109558655-109559056,258/chr8:94434290-94434691,36/chr11:53769573-53769974,89/chr14:75179334-75179735	Crlf2,H2-Ab1,Irf1,Lcp1,Nlrc5,Rnf168
GO Biological Process.418	GO Biological Process	GO:2001233	regulation of apoptotic signaling pathway	418	0.0422029	1	1	2.1826	3.20719	7	0.0330638	0.072165	309	0.0163291	1	0.69174	2.67547	2.61636	7	397	0.0496454	0.0176322	117/chr17:20945314-20945715,145/chr19:33222467-33222868,171/chr3:31093938-31094339,183/chr3:144719306-144719707,21/chr10:20311984-20312385,254/chr8:84198303-84198704,90/chr14:75834895-75835296	Bclaf1,Nanos3,Ppp2r1a,Pten,Sh3glb1,Skil,Tpt1
GO Biological Process.419	GO Biological Process	GO:0042026	protein refolding	419	0.0426276	1	1	22.9605	0.043553	1	0.000449	0.0103093	1043	0.112251	1	1	8.42987	0.118626	1	18	0.0070922	0.0555556	164/chr2:122146793-122147194	B2m
GO Biological Process.420	GO Biological Process	GO:0060903	positive regulation of meiosis I	420	0.0426605	1	1	22.9424	0.0435874	1	0.000449355	0.0103093	500	0.0389006	1	1	25.2896	0.0395419	1	6	0.0070922	0.166667	33/chr11:52000141-52000542	Ube2b
GO Biological Process.421	GO Biological Process	GO:0010638	positive regulation of organelle organization	421	0.0430613	1	1	2.04008	3.92142	8	0.040427	0.0824742	366	0.0207605	1	0.742499	2.36167	3.38743	8	514	0.0567376	0.0155642	143/chr19:10203744-10204145,183/chr3:144719306-144719707,209/chr5:147429913-147430314,215/chr6:113377625-113378026,247/chr7:126474796-126475197,33/chr11:52000141-52000542,82/chr14:31251430-31251831,89/chr14:75179334-75179735	Arpc4,Bap1,Fen1,Lcp1,Pan3,Sh2b1,Sh3glb1,Ube2b
GO Biological Process.422	GO Biological Process	GO:0060333	interferon-gamma-mediated signaling pathway	422	0.0431479	1	1	22.6776	0.0440965	1	0.000454603	0.0103093	500	0.0389006	1	1	25.2896	0.0395419	1	6	0.0070922	0.166667	36/chr11:53769573-53769974	Irf1
GO Biological Process.423	GO Biological Process	GO:0006654	phosphatidic acid biosynthetic process	423	0.0432706	1	1	22.6118	0.0442246	1	0.000455924	0.0103093	709	0.0639958	1	1	15.1738	0.0659032	1	10	0.0070922	0.1	183/chr3:144719306-144719707	Sh3glb1
GO Biological Process.424	GO Biological Process	GO:0051026	chiasma assembly	424	0.0435963	1	1	22.4392	0.0445649	1	0.000459432	0.0103093	662	0.0577837	1	1	16.8597	0.0593129	1	9	0.0070922	0.111111	33/chr11:52000141-52000542	Ube2b
GO Biological Process.425	GO Biological Process	GO:0016570	histone modification	425	0.0439089	1	1	2.34292	2.56091	6	0.0264012	0.0618557	927	0.0900828	1	1	2.10747	2.37252	5	360	0.035461	0.0138889	111/chr16:32277261-32277662,215/chr6:113377625-113378026,251/chr8:25597099-25597500,252/chr8:25601830-25602231,33/chr11:52000141-52000542,82/chr14:31251430-31251831	Bap1,Nsd3,Rnf168,Tada3,Ube2b
GO Biological Process.426	GO Biological Process	GO:1902931	negative regulation of alcohol biosynthetic process	426	0.0439659	1	1	22.2463	0.0449512	1	0.000463415	0.0103093	709	0.0639958	1	1	15.1738	0.0659032	1	10	0.0070922	0.1	182/chr3:135608026-135608427	Nfkb1
GO Biological Process.427	GO Biological Process	GO:0010571	positive regulation of nuclear cell cycle DNA replication	427	0.0440936	1	1	22.1804	0.0450849	1	0.000464792	0.0103093	458	0.0325232	1	0.929537	30.3475	0.0329516	1	5	0.0070922	0.2	163/chr2:119477589-119477990	Ino80
GO Biological Process.428	GO Biological Process	GO:0010606	positive regulation of cytoplasmic mRNA processing body assembly	428	0.0445415	1	1	21.9523	0.0455533	1	0.000469622	0.0103093	458	0.0325232	1	0.929537	30.3475	0.0329516	1	5	0.0070922	0.2	209/chr5:147429913-147430314	Pan3
GO Biological Process.429	GO Biological Process	GO:0070741	response to interleukin-6	429	0.0446341	1	1	5.97861	0.334526	2	0.00344872	0.0206186	319	0.0176977	1	0.726216	9.78952	0.2043	2	31	0.0141844	0.0645161	182/chr3:135608026-135608427,188/chr4:108459711-108460112	Nfkb1,Zcchc11
GO Biological Process.430	GO Biological Process	GO:2000623	negative regulation of nuclear-transcribed mRNA catabolic process, nonsense-mediated decay	430	0.044723	1	1	21.8612	0.0457432	1	0.000471579	0.0103093	401	0.0261037	1	0.852112	37.9344	0.0263613	1	4	0.0070922	0.25	95/chr15:36792872-36793273	Pabpc1
GO Biological Process.431	GO Biological Process	GO:0032792	negative regulation of CREB transcription factor activity	431	0.044745	1	1	21.8502	0.0457662	1	0.000471817	0.0103093	500	0.0389006	1	1	25.2896	0.0395419	1	6	0.0070922	0.166667	261/chr8:94978065-94978466	Adgrg3
GO Biological Process.432	GO Biological Process	GO:0046488	phosphatidylinositol metabolic process	432	0.0447516	1	1	3.81619	0.786125	3	0.00810438	0.0309278	488	0.0354678	1	0.951381	4.17626	0.718345	3	109	0.0212766	0.0275229	145/chr19:33222467-33222868,43/chr11:62457647-62458048,60/chr11:107416954-107417355	Pigl,Pitpnc1,Pten
GO Biological Process.433	GO Biological Process	GO:0043951	negative regulation of cAMP-mediated signaling	433	0.0448216	1	1	21.812	0.0458463	1	0.000472642	0.0103093	606	0.0515306	1	1	18.9672	0.0527226	1	8	0.0070922	0.125	33/chr11:52000141-52000542	Ube2b
GO Biological Process.434	GO Biological Process	GO:0045475	locomotor rhythm	434	0.0448501	1	1	5.96248	0.335431	2	0.00345805	0.0206186	247	0.0117151	1	0.620855	12.139	0.164758	2	25	0.0141844	0.08	1/chr1:13372896-13373297,145/chr19:33222467-33222868	Ncoa2,Pten
GO Biological Process.435	GO Biological Process	GO:0019883	antigen processing and presentation of endogenous antigen	435	0.0451756	1	1	21.6371	0.0462168	1	0.000476462	0.0103093	755	0.0701673	1	1	13.7943	0.0724936	1	11	0.0070922	0.0909091	164/chr2:122146793-122147194	B2m
GO Biological Process.436	GO Biological Process	GO:0006014	D-ribose metabolic process	436	0.0451764	1	1	21.6367	0.0462176	1	0.000476471	0.0103093	330	0.0196419	1	0.779128	50.5792	0.019771	1	3	0.0070922	0.333333	193/chr5:31697960-31698361	Rbks
GO Biological Process.437	GO Biological Process	GO:0006521	regulation of cellular amino acid metabolic process	437	0.0453567	1	1	21.5487	0.0464065	1	0.000478417	0.0103093	662	0.0577837	1	1	16.8597	0.0593129	1	9	0.0070922	0.111111	255/chr8:84656639-84657040	Cacna1a
GO Biological Process.438	GO Biological Process	GO:0019438	aromatic compound biosynthetic process	438	0.0457252	1	1	1.37373	19.6545	27	0.202624	0.278351	136	0.00330193	1	0.31781	1.72357	15.6652	27	2377	0.191489	0.0113589	1/chr1:13372896-13373297,105/chr15:100227571-100227972,107/chr15:103258365-103258766,113/chr16:42874806-42875207,115/chr16:92801717-92802118,134/chr17:83985096-83985497,135/chr17:83990484-83990885,163/chr2:119477589-119477990,170/chr3:30508107-30508508,178/chr3:103802723-103803124,182/chr3:135608026-135608427,185/chr4:45012035-45012436,190/chr4:155235452-155235853,20/chr10:13966731-13967132,21/ch…	Atf1,Bclaf1,Chd2,Faap20,Haao,Hipk1,Hivep2,Hoxb4,Hoxb5,Ier2,Ino80,Irf1,Irf9,Mecom,Ncoa2,Ncor1,Nfatc3,Nfe2,Nfkb1,Nipbl,Nol11,Nsd3,Runx1,Ski,Tada3,Zbtb20,Zbtb5
GO Biological Process.439	GO Biological Process	GO:0042035	regulation of cytokine biosynthetic process	439	0.045753	1	1	3.78182	0.793269	3	0.00817803	0.0309278	433	0.0270599	1	0.818046	4.64503	0.645852	3	98	0.0212766	0.0306122	182/chr3:135608026-135608427,36/chr11:53769573-53769974,42/chr11:60935419-60935820	Irf1,Map2k3,Nfkb1
GO Biological Process.440	GO Biological Process	GO:0031647	regulation of protein stability	440	0.0458556	1	1	2.57385	1.94261	5	0.0200269	0.0515464	384	0.024018	1	0.81874	3.07161	1.62781	5	247	0.035461	0.0202429	122/chr17:29489836-29490237,145/chr19:33222467-33222868,183/chr3:144719306-144719707,215/chr6:113377625-113378026,33/chr11:52000141-52000542	Pim1,Pten,Sh3glb1,Tada3,Ube2b
GO Biological Process.441	GO Biological Process	GO:0097734	extracellular exosome biogenesis	441	0.0458813	1	1	21.2966	0.0469559	1	0.000484081	0.0103093	500	0.0389006	1	1	25.2896	0.0395419	1	6	0.0070922	0.166667	270/chr9:64789796-64790197	Rab11a
GO Biological Process.442	GO Biological Process	GO:0031047	gene silencing by RNA	442	0.0459393	1	1	5.88287	0.33997	2	0.00350484	0.0206186	850	0.0798534	1	1	4.2743	0.467913	2	71	0.0141844	0.028169	188/chr4:108459711-108460112,95/chr15:36792872-36793273	Pabpc1,Zcchc11
GO Biological Process.443	GO Biological Process	GO:0071560	cellular response to transforming growth factor beta stimulus	443	0.0459694	1	1	2.57204	1.94398	5	0.0200411	0.0515464	224	0.00921829	1	0.538694	4.89476	0.8172	4	124	0.0283688	0.0322581	115/chr16:92801717-92802118,134/chr17:83985096-83985497,135/chr17:83990484-83990885,171/chr3:31093938-31094339,243/chr7:101361968-101362369	Arap1,Runx1,Skil,Zfp36l2
GO Biological Process.444	GO Biological Process	GO:1903984	positive regulation of TRAIL-activated apoptotic signaling pathway	444	0.046392	1	1	21.0566	0.047491	1	0.000489598	0.0103093	330	0.0196419	1	0.779128	50.5792	0.019771	1	3	0.0070922	0.333333	145/chr19:33222467-33222868	Pten
GO Biological Process.445	GO Biological Process	GO:0043044	ATP-dependent chromatin remodeling	445	0.0464558	1	1	5.8461	0.342108	2	0.00352689	0.0206186	1656	0.25759	1	1	3.37195	0.296565	1	45	0.0070922	0.0222222	11/chr1:86525851-86526252,8/chr1:86442237-86442638	Ptma
GO Biological Process.446	GO Biological Process	GO:0032259	methylation	446	0.0467599	1	1	2.5596	1.95343	5	0.0201385	0.0515464	1000	0.102502	1	1	2.25632	1.7728	4	269	0.0283688	0.0148699	244/chr7:101905889-101906290,251/chr8:25597099-25597500,252/chr8:25601830-25602231,278/chr9:107312969-107313370,68/chr12:69537994-69538395	Hemk1,Nsd3,Tomt,Vcpkmt
GO Biological Process.447	GO Biological Process	GO:0042424	catecholamine catabolic process	447	0.0470608	1	1	20.7502	0.0481922	1	0.000496827	0.0103093	551	0.0452364	1	1	21.6768	0.0461323	1	7	0.0070922	0.142857	244/chr7:101905889-101906290	Tomt
GO Biological Process.448	GO Biological Process	GO:0032508	DNA duplex unwinding	448	0.0471298	1	1	5.79903	0.344885	2	0.00355552	0.0206186	528	0.0399337	1	0.990023	6.3224	0.316336	2	48	0.0141844	0.0416667	109/chr16:18812121-18812522,163/chr2:119477589-119477990	Cdc45,Ino80
GO Biological Process.449	GO Biological Process	GO:1903525	regulation of membrane tubulation	449	0.0472989	1	1	20.6433	0.048442	1	0.000499402	0.0103093	458	0.0325232	1	0.929537	30.3475	0.0329516	1	5	0.0070922	0.2	183/chr3:144719306-144719707	Sh3glb1
GO Biological Process.450	GO Biological Process	GO:0045792	negative regulation of cell size	450	0.0473585	1	1	20.6166	0.0485045	1	0.000500046	0.0103093	814	0.0762983	1	1	12.6448	0.0790839	1	12	0.0070922	0.0833333	145/chr19:33222467-33222868	Pten
GO Biological Process.451	GO Biological Process	GO:0090150	establishment of protein localization to membrane	451	0.0474934	1	1	3.72438	0.805503	3	0.00830415	0.0309278	694	0.057889	1	1	3.42265	0.876513	3	133	0.0212766	0.0225564	270/chr9:64789796-64790197,35/chr11:53300136-53300537,74/chr12:105021740-105022141	Hspa4,Rab11a,Syne3
GO Biological Process.452	GO Biological Process	GO:0021578	hindbrain maturation	452	0.0475095	1	1	20.5495	0.048663	1	0.00050168	0.0103093	551	0.0452364	1	1	21.6768	0.0461323	1	7	0.0070922	0.142857	255/chr8:84656639-84657040	Cacna1a
GO Biological Process.453	GO Biological Process	GO:0090071	negative regulation of ribosome biogenesis	453	0.0481795	1	1	20.2568	0.0493662	1	0.00050893	0.0103093	401	0.0261037	1	0.852112	37.9344	0.0263613	1	4	0.0070922	0.25	145/chr19:33222467-33222868	Pten
GO Biological Process.454	GO Biological Process	GO:0021550	medulla oblongata development	454	0.0483724	1	1	20.174	0.0495688	1	0.000511019	0.0103093	330	0.0196419	1	0.779128	50.5792	0.019771	1	3	0.0070922	0.333333	255/chr8:84656639-84657040	Cacna1a
GO Biological Process.455	GO Biological Process	GO:0010035	response to inorganic substance	455	0.0486396	1	1	1.98926	4.0216	8	0.0414598	0.0824742	485	0.0339592	1	0.916547	2.29409	3.05132	7	463	0.0496454	0.0151188	105/chr15:100227571-100227972,134/chr17:83985096-83985497,135/chr17:83990484-83990885,14/chr1:133131255-133131656,145/chr19:33222467-33222868,164/chr2:122146793-122147194,262/chr8:106059659-106060060,82/chr14:31251430-31251831	Atf1,B2m,Bap1,Haao,Nfatc3,Ppp1r15b,Pten
GO Biological Process.456	GO Biological Process	GO:0048305	immunoglobulin secretion	456	0.0487098	1	1	20.0307	0.0499233	1	0.000514673	0.0103093	551	0.0452364	1	1	21.6768	0.0461323	1	7	0.0070922	0.142857	201/chr5:109558655-109559056	Crlf2
GO Biological Process.457	GO Biological Process	GO:1903121	regulation of TRAIL-activated apoptotic signaling pathway	457	0.0487286	1	1	20.0228	0.049943	1	0.000514877	0.0103093	401	0.0261037	1	0.852112	37.9344	0.0263613	1	4	0.0070922	0.25	145/chr19:33222467-33222868	Pten
GO Biological Process.458	GO Biological Process	GO:0019538	protein metabolic process	458	0.0488026	1	1	1.30058	26.1421	34	0.269506	0.350515	315	0.0167579	1	0.696382	1.42229	24.6083	35	3734	0.248227	0.00937333	106/chr15:100738088-100738489,109/chr16:18812121-18812522,111/chr16:32277261-32277662,117/chr17:20945314-20945715,122/chr17:29489836-29490237,134/chr17:83985096-83985497,135/chr17:83990484-83990885,14/chr1:133131255-133131656,141/chr19:5803189-5803590,143/chr19:10203744-10204145,145/chr19:33222467-33222868,157/chr2:84715236-84715637,165/chr2:127335269-127335670,178/chr3:103802723-103803124,19/chr…	Akap13,Bap1,Cdk17,Cdkl3,Cish,Cpb2,Dusp2,Galnt6,Glrx5,Hemk1,Hipk1,Irf9,Klhl25,Lats1,Map2k3,Mapkapk3,Nsd3,Pan3,Pigl,Pim1,Ppp1r15b,Ppp2r1a,Ppp2r5c,Pten,Ptpre,Rnf168,Scyl1,Stt3a,Tada3,Tmem258,Ube2b,Ufd1,Vcpkmt,Zdhhc5,Zfp36l2
GO Biological Process.459	GO Biological Process	GO:0098969	neurotransmitter receptor transport to postsynaptic membrane	459	0.0489195	1	1	19.9427	0.0501436	1	0.000516944	0.0103093	709	0.0639958	1	1	15.1738	0.0659032	1	10	0.0070922	0.1	270/chr9:64789796-64790197	Rab11a
GO Biological Process.460	GO Biological Process	GO:0071364	cellular response to epidermal growth factor stimulus	460	0.0489311	1	1	5.678	0.352236	2	0.0036313	0.0206186	1523	0.217183	1	1	4.10102	0.243842	1	37	0.0070922	0.027027	134/chr17:83985096-83985497,135/chr17:83990484-83990885	Zfp36l2
GO Biological Process.461	GO Biological Process	GO:0022617	extracellular matrix disassembly	461	0.0492663	1	1	19.7988	0.0505081	1	0.000520702	0.0103093	972	0.100424	1	1	9.4836	0.105445	1	16	0.0070922	0.0625	89/chr14:75179334-75179735	Lcp1
GO Biological Process.462	GO Biological Process	GO:0035520	monoubiquitinated protein deubiquitination	462	0.0493982	1	1	19.7446	0.0506468	1	0.000522132	0.0103093	662	0.0577837	1	1	16.8597	0.0593129	1	9	0.0070922	0.111111	82/chr14:31251430-31251831	Bap1
GO Biological Process.463	GO Biological Process	GO:0048872	homeostasis of number of cells	463	0.049801	1	1	2.51392	1.98893	5	0.0205044	0.0515464	372	0.0215384	1	0.757897	3.1612	1.58168	5	240	0.035461	0.0208333	170/chr3:30508107-30508508,171/chr3:31093938-31094339,187/chr4:102570183-102570584,43/chr11:62457647-62458048,82/chr14:31251430-31251831	Bap1,Mecom,Ncor1,Pde4b,Skil
GO Biological Process.464	GO Biological Process	GO:0046627	negative regulation of insulin receptor signaling pathway	464	0.049908	1	1	5.61512	0.356181	2	0.00367197	0.0206186	303	0.015585	1	0.673292	10.4647	0.191119	2	29	0.0141844	0.0689655	250/chr7:135597205-135597606,278/chr9:107312969-107313370	Cish,Ptpre
GO Biological Process.465	GO Biological Process	GO:1900169	regulation of glucocorticoid mediated signaling pathway	465	0.0500845	1	1	19.4671	0.0513686	1	0.000529574	0.0103093	330	0.0196419	1	0.779128	50.5792	0.019771	1	3	0.0070922	0.333333	241/chr7:75655260-75655661	Akap13
GO Biological Process.466	GO Biological Process	GO:0007008	outer mitochondrial membrane organization	466	0.0502447	1	1	19.4034	0.0515372	1	0.000531312	0.0103093	551	0.0452364	1	1	21.6768	0.0461323	1	7	0.0070922	0.142857	35/chr11:53300136-53300537	Hspa4
GO Biological Process.467	GO Biological Process	GO:2000786	positive regulation of autophagosome assembly	467	0.0506419	1	1	19.2473	0.0519552	1	0.000535621	0.0103093	709	0.0639958	1	1	15.1738	0.0659032	1	10	0.0070922	0.1	183/chr3:144719306-144719707	Sh3glb1
GO Biological Process.468	GO Biological Process	GO:0001826	inner cell mass cell differentiation	468	0.0507408	1	1	19.2088	0.0520594	1	0.000536695	0.0103093	606	0.0515306	1	1	18.9672	0.0527226	1	8	0.0070922	0.125	19/chr10:7680823-7681224	Lats1
GO Biological Process.469	GO Biological Process	GO:0060558	regulation of calcidiol 1-monooxygenase activity	469	0.0508163	1	1	19.1795	0.052139	1	0.000537515	0.0103093	551	0.0452364	1	1	21.6768	0.0461323	1	7	0.0070922	0.142857	182/chr3:135608026-135608427	Nfkb1
GO Biological Process.470	GO Biological Process	GO:1990705	cholangiocyte proliferation	470	0.0510912	1	1	19.0736	0.0524285	1	0.0005405	0.0103093	259	0.0131375	1	0.663977	75.8688	0.0131807	1	2	0.0070922	0.5	250/chr7:135597205-135597606	Mki67
GO Biological Process.471	GO Biological Process	GO:0098877	neurotransmitter receptor transport to plasma membrane	471	0.0512011	1	1	19.0316	0.0525442	1	0.000541692	0.0103093	755	0.0701673	1	1	13.7943	0.0724936	1	11	0.0070922	0.0909091	270/chr9:64789796-64790197	Rab11a
GO Biological Process.472	GO Biological Process	GO:0071559	response to transforming growth factor beta	472	0.0513127	1	1	2.49241	2.00609	5	0.0206813	0.0515464	231	0.0100034	1	0.56686	4.77914	0.836971	4	127	0.0283688	0.0314961	115/chr16:92801717-92802118,134/chr17:83985096-83985497,135/chr17:83990484-83990885,171/chr3:31093938-31094339,243/chr7:101361968-101362369	Arap1,Runx1,Skil,Zfp36l2
GO Biological Process.473	GO Biological Process	GO:1904668	positive regulation of ubiquitin protein ligase activity	473	0.0516381	1	1	18.8663	0.0530046	1	0.000546439	0.0103093	662	0.0577837	1	1	16.8597	0.0593129	1	9	0.0070922	0.111111	145/chr19:33222467-33222868	Pten
GO Biological Process.474	GO Biological Process	GO:1903690	negative regulation of wound healing, spreading of epidermal cells	474	0.0516836	1	1	18.8493	0.0530525	1	0.000546933	0.0103093	401	0.0261037	1	0.852112	37.9344	0.0263613	1	4	0.0070922	0.25	145/chr19:33222467-33222868	Pten
GO Biological Process.475	GO Biological Process	GO:0086023	adrenergic receptor signaling pathway involved in heart process	475	0.0517592	1	1	18.821	0.0531322	1	0.000547755	0.0103093	330	0.0196419	1	0.779128	50.5792	0.019771	1	3	0.0070922	0.333333	241/chr7:75655260-75655661	Akap13
GO Biological Process.476	GO Biological Process	GO:0050778	positive regulation of immune response	476	0.052237	1	1	2.24249	2.6756	6	0.0275835	0.0618557	584	0.0456411	1	1	2.32251	2.58341	6	392	0.0425532	0.0153061	146/chr19:41344896-41345297,164/chr2:122146793-122147194,187/chr4:102570183-102570584,258/chr8:94434290-94434691,276/chr9:107280335-107280736,36/chr11:53769573-53769974	B2m,Irf1,Mapkapk3,Nlrc5,Pde4b,Pik3ap1
GO Biological Process.477	GO Biological Process	GO:0090286	cytoskeletal anchoring at nuclear membrane	477	0.0522414	1	1	18.6426	0.0536406	1	0.000552996	0.0103093	606	0.0515306	1	1	18.9672	0.0527226	1	8	0.0070922	0.125	74/chr12:105021740-105022141	Syne3
GO Biological Process.478	GO Biological Process	GO:0043331	response to dsRNA	478	0.052576	1	1	5.45236	0.366814	2	0.00378158	0.0206186	1165	0.129861	1	1	3.19448	0.626081	2	95	0.0141844	0.0210526	182/chr3:135608026-135608427,188/chr4:108459711-108460112	Nfkb1,Zcchc11
GO Biological Process.479	GO Biological Process	GO:0030644	cellular chloride ion homeostasis	479	0.0526696	1	1	18.4869	0.0540923	1	0.000557652	0.0103093	606	0.0515306	1	1	18.9672	0.0527226	1	8	0.0070922	0.125	255/chr8:84656639-84657040	Cacna1a
GO Biological Process.480	GO Biological Process	GO:0002682	regulation of immune system process	480	0.0527779	1	1	1.60143	8.74218	14	0.0901256	0.14433	842	0.0775429	1	1	1.58335	7.57887	12	1150	0.0851064	0.0104348	109/chr16:18812121-18812522,115/chr16:92801717-92802118,122/chr17:29489836-29490237,126/chr17:34287321-34287722,127/chr17:34295743-34296144,134/chr17:83985096-83985497,135/chr17:83990484-83990885,146/chr19:41344896-41345297,164/chr2:122146793-122147194,187/chr4:102570183-102570584,250/chr7:135597205-135597606,258/chr8:94434290-94434691,276/chr9:107280335-107280736,36/chr11:53769573-53769974	B2m,H2-Aa,Irf1,Mapkapk3,Nlrc5,Pde4b,Pik3ap1,Pim1,Ptpre,Runx1,Ufd1,Zfp36l2
GO Biological Process.481	GO Biological Process	GO:0043409	negative regulation of MAPK cascade	481	0.052862	1	1	2.84891	1.40404	4	0.0144747	0.0412371	364	0.0202953	1	0.729848	3.86593	1.03468	4	157	0.0283688	0.0254777	145/chr19:33222467-33222868,165/chr2:127335269-127335670,170/chr3:30508107-30508508,43/chr11:62457647-62458048	Dusp2,Mecom,Ncor1,Pten
GO Biological Process.482	GO Biological Process	GO:1900077	negative regulation of cellular response to insulin stimulus	482	0.0532155	1	1	5.41517	0.369333	2	0.00380755	0.0206186	326	0.018797	1	0.754763	9.4836	0.21089	2	32	0.0141844	0.0625	250/chr7:135597205-135597606,278/chr9:107312969-107313370	Cish,Ptpre
GO Biological Process.483	GO Biological Process	GO:0070925	organelle assembly	483	0.0532733	1	1	1.9516	4.09921	8	0.0422599	0.0824742	547	0.0443215	1	1	2.03334	3.93442	8	597	0.0567376	0.0134003	145/chr19:33222467-33222868,163/chr2:119477589-119477990,270/chr9:64789796-64790197,28/chr10:93124420-93124821,30/chr11:5788673-5789074,33/chr11:52000141-52000542,43/chr11:62457647-62458048,54/chr11:86757775-86758176	Cfap54,Cltc,Dbnl,Ino80,Ncor1,Pten,Rab11a,Ube2b
GO Biological Process.484	GO Biological Process	GO:0071869	response to catecholamine	484	0.0533746	1	1	5.40602	0.369958	2	0.003814	0.0206186	285	0.0135897	1	0.624171	11.2398	0.177939	2	27	0.0141844	0.0740741	145/chr19:33222467-33222868,187/chr4:102570183-102570584	Pde4b,Rnls
GO Biological Process.485	GO Biological Process	GO:2000630	positive regulation of miRNA metabolic process	485	0.053696	1	1	18.1239	0.0551757	1	0.000568822	0.0103093	500	0.0389006	1	1	25.2896	0.0395419	1	6	0.0070922	0.166667	182/chr3:135608026-135608427	Nfkb1
GO Biological Process.486	GO Biological Process	GO:0046473	phosphatidic acid metabolic process	486	0.0538163	1	1	18.0823	0.0553028	1	0.000570132	0.0103093	755	0.0701673	1	1	13.7943	0.0724936	1	11	0.0070922	0.0909091	183/chr3:144719306-144719707	Sh3glb1
GO Biological Process.487	GO Biological Process	GO:1902105	regulation of leukocyte differentiation	487	0.0541026	1	1	2.22247	2.6997	6	0.027832	0.0618557	1037	0.109874	1	1	2.19909	1.81893	4	276	0.0283688	0.0144928	115/chr16:92801717-92802118,126/chr17:34287321-34287722,127/chr17:34295743-34296144,134/chr17:83985096-83985497,135/chr17:83990484-83990885,36/chr11:53769573-53769974	H2-Aa,Irf1,Runx1,Zfp36l2
GO Biological Process.488	GO Biological Process	GO:0060631	regulation of meiosis I	488	0.0541488	1	1	17.9682	0.055654	1	0.000573753	0.0103093	709	0.0639958	1	1	15.1738	0.0659032	1	10	0.0070922	0.1	33/chr11:52000141-52000542	Ube2b
GO Biological Process.489	GO Biological Process	GO:0030032	lamellipodium assembly	489	0.0544111	1	1	5.3474	0.374014	2	0.00385581	0.0206186	359	0.0199244	1	0.72649	9.19622	0.217481	2	33	0.0141844	0.0606061	247/chr7:126474796-126475197,86/chr14:60736866-60737267	Sh2b1,Spata13
GO Biological Process.490	GO Biological Process	GO:0001825	blastocyst formation	490	0.0545175	1	1	5.34148	0.374428	2	0.00386009	0.0206186	486	0.0340637	1	0.917476	6.89716	0.289974	2	44	0.0141844	0.0454546	171/chr3:31093938-31094339,19/chr10:7680823-7681224	Lats1,Skil
GO Biological Process.491	GO Biological Process	GO:0060623	regulation of chromosome condensation	491	0.0549091	1	1	17.7124	0.0564577	1	0.000582038	0.0103093	458	0.0325232	1	0.929537	30.3475	0.0329516	1	5	0.0070922	0.2	62/chr11:116030602-116031003	H3f3b
GO Biological Process.492	GO Biological Process	GO:0007052	mitotic spindle organization	492	0.0551504	1	1	5.30659	0.37689	2	0.00388546	0.0206186	800	0.0722491	1	1	4.52948	0.441552	2	67	0.0141844	0.0298507	270/chr9:64789796-64790197,54/chr11:86757775-86758176	Cltc,Rab11a
GO Biological Process.493	GO Biological Process	GO:1902033	regulation of hematopoietic stem cell proliferation	493	0.0551771	1	1	17.6239	0.0567412	1	0.000584961	0.0103093	662	0.0577837	1	1	16.8597	0.0593129	1	9	0.0070922	0.111111	122/chr17:29489836-29490237	Pim1
GO Biological Process.494	GO Biological Process	GO:0051918	negative regulation of fibrinolysis	494	0.0552369	1	1	17.6043	0.0568045	1	0.000585613	0.0103093	606	0.0515306	1	1	18.9672	0.0527226	1	8	0.0070922	0.125	89/chr14:75179334-75179735	Cpb2
GO Biological Process.495	GO Biological Process	GO:0051131	chaperone-mediated protein complex assembly	495	0.055405	1	1	17.5493	0.0569823	1	0.000587446	0.0103093	755	0.0701673	1	1	13.7943	0.0724936	1	11	0.0070922	0.0909091	35/chr11:53300136-53300537	Hspa4
GO Biological Process.496	GO Biological Process	GO:0034641	cellular nitrogen compound metabolic process	496	0.0554577	1	1	1.26042	30.1487	38	0.310811	0.391753	395	0.0258272	1	0.855893	1.34709	28.9513	39	4393	0.276596	0.00887776	1/chr1:13372896-13373297,105/chr15:100227571-100227972,107/chr15:103258365-103258766,109/chr16:18812121-18812522,111/chr16:32277261-32277662,113/chr16:42874806-42875207,115/chr16:92801717-92802118,134/chr17:83985096-83985497,135/chr17:83990484-83990885,143/chr19:10203744-10204145,163/chr2:119477589-119477990,170/chr3:30508107-30508508,178/chr3:103802723-103803124,179/chr3:103809561-103809962,182/…	Atf1,Babam2,Bclaf1,Cdc45,Chd2,Dclre1b,Faap20,Fen1,Haao,Hipk1,Hivep2,Hoxb4,Hoxb5,Ier2,Ino80,Irf1,Irf9,Mecom,Mki67,Ncoa2,Ncor1,Nfatc3,Nfe2,Nfkb1,Nipbl,Nol11,Nsd3,Pabpc1,Pan3,Pde4b,Rnf168,Runx1,Ski,Tada3,Ube2b,Zbtb20,Zbtb5,Zcchc11,Zfp36l2
GO Biological Process.497	GO Biological Process	GO:0045582	positive regulation of T cell differentiation	497	0.0555834	1	1	3.48976	0.859658	3	0.00886245	0.0309278	1012	0.106111	1	1	3.6128	0.553587	2	84	0.0141844	0.0238095	126/chr17:34287321-34287722,127/chr17:34295743-34296144,36/chr11:53769573-53769974	H2-Aa,Irf1
GO Biological Process.498	GO Biological Process	GO:1901030	positive regulation of mitochondrial outer membrane permeabilization involved in apoptotic signaling pathway	498	0.055644	1	1	17.4718	0.0572352	1	0.000590053	0.0103093	709	0.0639958	1	1	15.1738	0.0659032	1	10	0.0070922	0.1	183/chr3:144719306-144719707	Sh3glb1
GO Biological Process.499	GO Biological Process	GO:0070849	response to epidermal growth factor	499	0.055885	1	1	5.26685	0.379733	2	0.00391478	0.0206186	1597	0.237652	1	1	3.70092	0.270203	1	41	0.0070922	0.0243902	134/chr17:83985096-83985497,135/chr17:83990484-83990885	Zfp36l2
GO Biological Process.500	GO Biological Process	GO:0032885	regulation of polysaccharide biosynthetic process	500	0.0559657	1	1	5.26253	0.380045	2	0.00391799	0.0206186	368	0.0210794	1	0.749808	8.92574	0.224071	2	34	0.0141844	0.0588235	182/chr3:135608026-135608427,54/chr11:86757775-86758176	Cltc,Nfkb1
GO Cellular Component.1	GO Cellular Component	GO:0042611	MHC protein complex	1	3.63506e-10	6.15779e-07	6.15779e-07	144.397	0.0346267	5	0.000356977	0.0515464	19	1.73357e-05	0.0293666	0.00154561	25.2896	0.158168	4	24	0.0283688	0.166667	125/chr17:34262468-34262869,126/chr17:34287321-34287722,127/chr17:34295743-34296144,128/chr17:34305349-34305750,164/chr2:122146793-122147194	B2m,H2-Aa,H2-Ab1,H2-Eb1
GO Cellular Component.2	GO Cellular Component	GO:0042613	MHC class II protein complex	2	2.36952e-09	4.01397e-06	2.00698e-06	254.234	0.0157335	4	0.000162201	0.0412371	20	4.44771e-05	0.0753442	0.00376721	41.383	0.0724936	3	11	0.0212766	0.272727	125/chr17:34262468-34262869,126/chr17:34287321-34287722,127/chr17:34295743-34296144,128/chr17:34305349-34305750	H2-Aa,H2-Ab1,H2-Eb1
GO Cellular Component.3	GO Cellular Component	GO:0005654	nucleoplasm	3	8.71049e-06	0.0147556	0.00491852	1.97843	19.2071	38	0.198011	0.391753	8	1.09589e-06	0.00185644	0.000232055	2.20483	17.6884	39	2684	0.276596	0.0145305	1/chr1:13372896-13373297,105/chr15:100227571-100227972,107/chr15:103258365-103258766,109/chr16:18812121-18812522,11/chr1:86525851-86526252,110/chr16:30587374-30587775,111/chr16:32277261-32277662,115/chr16:92801717-92802118,120/chr17:28207857-28208258,143/chr19:10203744-10204145,145/chr19:33222467-33222868,163/chr2:119477589-119477990,170/chr3:30508107-30508508,171/chr3:31093938-31094339,178/chr3:…	Arap1,Atf1,Bap1,Bclaf1,Cdc45,Chd2,Dclre1b,Def6,Elmsan1,Faap20,Fen1,H3f3b,Hipk1,Hivep2,Hoxb4,Ier2,Ino80,Lsg1,Mapkapk3,Mecom,Mki67,Ncoa2,Ncor1,Nfatc3,Nfe2,Nfkb1,Nipbl,Phf7,Pitpnc1,Ppp2r5c,Pten,Ptma,Rnf168,Runx1,Ski,Skil,Spata13,Tada3,Tpt1
GO Cellular Component.4	GO Cellular Component	GO:0005622	intracellular	4	8.85036e-06	0.0149925	0.00374813	1.218	74.7125	91	0.770232	0.938144	1	6.03582e-08	0.000102247	0.000102247	1.31176	91.4803	120	13881	0.851064	0.00864491	1/chr1:13372896-13373297,100/chr15:74988516-74988917,105/chr15:100227571-100227972,106/chr15:100738088-100738489,107/chr15:103258365-103258766,109/chr16:18812121-18812522,11/chr1:86525851-86526252,110/chr16:30587374-30587775,111/chr16:32277261-32277662,113/chr16:42874806-42875207,115/chr16:92801717-92802118,117/chr17:20945314-20945715,120/chr17:28207857-28208258,122/chr17:29489836-29490237,125/ch…	Actrt3,Adgrg1,Akap13,Ap4b1,Arap1,Arpc4,Atf1,B2m,Babam2,Bap1,Bclaf1,Cacna1a,Ccm2,Cdc45,Cdk17,Cdkl3,Cfap54,Chd2,Cish,Clic6,Cltc,Copz1,Dbnl,Dclre1b,Def6,Dock3,Dusp2,Elmsan1,Ergic2,Faap20,Fen1,Frmd8,Galnt6,Gap43,Glrx5,H2-Aa,H2-Ab1,H2-Eb1,H3f3b,Haao,Hemk1,Hipk1,Hivep2,Hoxb4,Hoxb5,Hspa4,Ier2,Ino80,Irf1,Irf9,Klhl25,Lamtor1,Lats1,Lcp1,Letm2,Lsg1,Ly6a,Manba,Map2k3,Mapkapk3,Mecom,Mki67,Nanos3,Ncoa2,Ncor1,N…
GO Cellular Component.5	GO Cellular Component	GO:0043234	protein complex	5	1.65854e-05	0.0280957	0.00561914	1.85043	22.157	41	0.228423	0.42268	5	7.26316e-07	0.00123038	0.000246076	2.09293	21.0231	44	3190	0.312057	0.0137931	1/chr1:13372896-13373297,105/chr15:100227571-100227972,107/chr15:103258365-103258766,109/chr16:18812121-18812522,111/chr16:32277261-32277662,115/chr16:92801717-92802118,125/chr17:34262468-34262869,126/chr17:34287321-34287722,127/chr17:34295743-34296144,128/chr17:34305349-34305750,141/chr19:5803189-5803590,143/chr19:10203744-10204145,163/chr2:119477589-119477990,164/chr2:122146793-122147194,171/ch…	Ap4b1,Arpc4,Atf1,B2m,Babam2,Bap1,C1qtnf9,Ccm2,Cdc45,Cltc,Copz1,Dbnl,Elmsan1,Faap20,Fen1,H2-Aa,H2-Ab1,H2-Eb1,H3f3b,Hivep2,Ino80,Lamtor1,Lcp1,Ncoa2,Ncor1,Nfkb1,Nipbl,Nol11,Pan3,Pde4b,Rab11a,Rnf168,Runx1,Scyl1,Sgip1,Sh3glb1,Ski,Skil,Syne3,Tada3,Tpt1,Ube2b,Ufd1,Vcpkmt
GO Cellular Component.6	GO Cellular Component	GO:0032991	macromolecular complex	6	2.0344e-05	0.0344628	0.0057438	1.58723	34.6515	55	0.357232	0.56701	3	2.80295e-07	0.000474819	0.000158273	1.8149	33.6107	61	5100	0.432624	0.0119608	1/chr1:13372896-13373297,105/chr15:100227571-100227972,107/chr15:103258365-103258766,109/chr16:18812121-18812522,111/chr16:32277261-32277662,115/chr16:92801717-92802118,117/chr17:20945314-20945715,125/chr17:34262468-34262869,126/chr17:34287321-34287722,127/chr17:34295743-34296144,128/chr17:34305349-34305750,134/chr17:83985096-83985497,135/chr17:83990484-83990885,14/chr1:133131255-133131656,141/ch…	Ap4b1,Arpc4,Atf1,B2m,Babam2,Bap1,C1qtnf9,Cacna1a,Ccm2,Cdc45,Chrna9,Clic6,Cltc,Copz1,Dbnl,Elmsan1,Faap20,Fen1,H2-Aa,H2-Ab1,H2-Eb1,H3f3b,Hivep2,Ino80,Irf1,Klhl25,Lamtor1,Lcp1,Mecom,Nanos3,Ncoa2,Ncor1,Nfe2,Nfkb1,Nipbl,Nol11,Pabpc1,Pan3,Pde4b,Ppp1r15b,Ppp2r1a,Ppp2r5c,Rab11a,Rnf168,Runx1,Scyl1,Sgip1,Sh3glb1,Ski,Skil,Stt3a,Syne3,Tada3,Tmem258,Tmpo,Tpt1,Ube2b,Ufd1,Unk,Vcpkmt,Zfp36l2
GO Cellular Component.7	GO Cellular Component	GO:0005829	cytosol	7	3.68275e-05	0.0623858	0.00891227	1.79205	22.8789	41	0.235865	0.42268	18	1.69371e-05	0.0286914	0.00159397	1.90125	22.0908	42	3352	0.297872	0.0125298	109/chr16:18812121-18812522,11/chr1:86525851-86526252,110/chr16:30587374-30587775,111/chr16:32277261-32277662,115/chr16:92801717-92802118,117/chr17:20945314-20945715,120/chr17:28207857-28208258,122/chr17:29489836-29490237,134/chr17:83985096-83985497,135/chr17:83990484-83990885,141/chr19:5803189-5803590,145/chr19:33222467-33222868,146/chr19:41344896-41345297,164/chr2:122146793-122147194,178/chr3:1…	Akap13,Ap4b1,Arap1,B2m,Babam2,Bap1,Cltc,Dbnl,Def6,Dock3,Haao,Hipk1,Hoxb5,Hspa4,Irf9,Lcp1,Lsg1,Ncor1,Nfatc3,Nfkb1,Nlrc5,Pabpc1,Pde4b,Phf7,Pik3ap1,Pim1,Pitpnc1,Ppp2r1a,Ppp2r5c,Pten,Ptma,Rnf168,Runx1,Scyl1,Sh2b1,Sh3glb1,Spata13,Tpt1,Ufd1,Ywhaz,Zcchc11,Zfp36l2
GO Cellular Component.8	GO Cellular Component	GO:0044428	nuclear part	8	4.23416e-05	0.0717267	0.00896584	1.6528	29.0417	48	0.299399	0.494845	4	3.17023e-07	0.000537038	0.000134259	1.96522	26.4601	52	4015	0.368794	0.0129514	1/chr1:13372896-13373297,105/chr15:100227571-100227972,107/chr15:103258365-103258766,109/chr16:18812121-18812522,11/chr1:86525851-86526252,110/chr16:30587374-30587775,111/chr16:32277261-32277662,115/chr16:92801717-92802118,120/chr17:28207857-28208258,122/chr17:29489836-29490237,143/chr19:10203744-10204145,145/chr19:33222467-33222868,163/chr2:119477589-119477990,165/chr2:127335269-127335670,170/ch…	Arap1,Atf1,Babam2,Bap1,Bclaf1,Cdc45,Chd2,Dclre1b,Def6,Dusp2,Elmsan1,Ergic2,Faap20,Fen1,H3f3b,Hipk1,Hivep2,Hoxb4,Hoxb5,Ier2,Ino80,Irf1,Lsg1,Mapkapk3,Mecom,Mki67,Ncoa2,Ncor1,Nfatc3,Nfe2,Nfkb1,Nipbl,Nol11,Pabpc1,Phf7,Pim1,Pitpnc1,Pnma1,Ppp2r5c,Pten,Ptma,Rnf168,Runx1,Ski,Skil,Spata13,Syne3,Tada3,Tmpo,Tpt1,Ube2b,Zcchc11
GO Cellular Component.9	GO Cellular Component	GO:0005737	cytoplasm	9	4.81915e-05	0.0816364	0.00907071	1.29977	60.78	79	0.626598	0.814433	7	1.09525e-06	0.00185535	0.00026505	1.41077	68.7569	97	10433	0.687943	0.00929742	1/chr1:13372896-13373297,106/chr15:100738088-100738489,107/chr15:103258365-103258766,109/chr16:18812121-18812522,11/chr1:86525851-86526252,110/chr16:30587374-30587775,111/chr16:32277261-32277662,113/chr16:42874806-42875207,115/chr16:92801717-92802118,117/chr17:20945314-20945715,120/chr17:28207857-28208258,122/chr17:29489836-29490237,125/chr17:34262468-34262869,126/chr17:34287321-34287722,127/chr1…	Actrt3,Akap13,Ap4b1,Arap1,Arpc4,B2m,Babam2,Bap1,Bclaf1,Cacna1a,Ccm2,Cdk17,Cdkl3,Cfap54,Cish,Clic6,Cltc,Copz1,Dbnl,Dclre1b,Def6,Dock3,Ergic2,Fen1,Galnt6,Gap43,Glrx5,H2-Aa,H2-Ab1,H2-Eb1,Haao,Hemk1,Hipk1,Hoxb5,Hspa4,Ier2,Irf1,Irf9,Klhl25,Lamtor1,Lats1,Lcp1,Letm2,Lsg1,Manba,Map2k3,Mapkapk3,Mki67,Nanos3,Ncoa2,Ncor1,Nfatc3,Nfe2,Nfkb1,Nlrc5,Pabpc1,Pan3,Pde4b,Phf7,Pigl,Pik3ap1,Pim1,Pitpnc1,Pnma1,Ppp1r15b…
GO Cellular Component.10	GO Cellular Component	GO:0044446	intracellular organelle part	10	6.32012e-05	0.107063	0.0107063	1.39153	48.8672	68	0.503785	0.701031	9	1.27624e-06	0.00216195	0.000240216	1.53658	52.0636	80	7900	0.567376	0.0101266	1/chr1:13372896-13373297,105/chr15:100227571-100227972,106/chr15:100738088-100738489,107/chr15:103258365-103258766,109/chr16:18812121-18812522,11/chr1:86525851-86526252,110/chr16:30587374-30587775,111/chr16:32277261-32277662,115/chr16:92801717-92802118,117/chr17:20945314-20945715,120/chr17:28207857-28208258,122/chr17:29489836-29490237,127/chr17:34295743-34296144,128/chr17:34305349-34305750,141/ch…	Akap13,Ap4b1,Arap1,Arpc4,Atf1,B2m,Babam2,Bap1,Bclaf1,Cdc45,Cfap54,Chd2,Cltc,Copz1,Dbnl,Dclre1b,Def6,Dusp2,Elmsan1,Ergic2,Faap20,Fen1,Galnt6,Glrx5,H2-Eb1,H3f3b,Hipk1,Hivep2,Hoxb4,Hoxb5,Ier2,Ino80,Irf1,Lamtor1,Lats1,Lcp1,Letm2,Lsg1,Mapkapk3,Mecom,Mki67,Ncoa2,Ncor1,Nfatc3,Nfe2,Nfkb1,Nipbl,Nlrc5,Nol11,Pabpc1,Pde4b,Phf7,Pigl,Pim1,Pitpnc1,Pnma1,Ppp2r1a,Ppp2r5c,Pten,Ptma,Rab11a,Rnf168,Runx1,Scyl1,Sgip1,…
GO Cellular Component.11	GO Cellular Component	GO:0044424	intracellular part	11	0.000131743	0.223173	0.0202885	1.19938	73.3713	88	0.756405	0.907216	2	1.28979e-07	0.00021849	0.000109245	1.32024	88.6201	117	13447	0.829787	0.00870083	1/chr1:13372896-13373297,105/chr15:100227571-100227972,106/chr15:100738088-100738489,107/chr15:103258365-103258766,109/chr16:18812121-18812522,11/chr1:86525851-86526252,110/chr16:30587374-30587775,111/chr16:32277261-32277662,113/chr16:42874806-42875207,115/chr16:92801717-92802118,117/chr17:20945314-20945715,120/chr17:28207857-28208258,122/chr17:29489836-29490237,125/chr17:34262468-34262869,126/ch…	Actrt3,Akap13,Ap4b1,Arap1,Arpc4,Atf1,B2m,Babam2,Bap1,Bclaf1,Cacna1a,Ccm2,Cdc45,Cdk17,Cdkl3,Cfap54,Chd2,Cish,Clic6,Cltc,Copz1,Dbnl,Dclre1b,Def6,Dock3,Dusp2,Elmsan1,Ergic2,Faap20,Fen1,Frmd8,Galnt6,Gap43,Glrx5,H2-Aa,H2-Ab1,H2-Eb1,H3f3b,Haao,Hemk1,Hipk1,Hivep2,Hoxb4,Hoxb5,Hspa4,Ier2,Ino80,Irf1,Irf9,Klhl25,Lamtor1,Lats1,Lcp1,Letm2,Lsg1,Manba,Map2k3,Mapkapk3,Mecom,Mki67,Nanos3,Ncoa2,Ncor1,Nfatc3,Nfe2,N…
GO Cellular Component.12	GO Cellular Component	GO:0044422	organelle part	12	0.000178338	0.302105	0.0251754	1.35516	50.1784	68	0.517303	0.701031	13	4.61684e-06	0.00782093	0.00060161	1.4933	53.5727	80	8129	0.567376	0.00984131	1/chr1:13372896-13373297,105/chr15:100227571-100227972,106/chr15:100738088-100738489,107/chr15:103258365-103258766,109/chr16:18812121-18812522,11/chr1:86525851-86526252,110/chr16:30587374-30587775,111/chr16:32277261-32277662,115/chr16:92801717-92802118,117/chr17:20945314-20945715,120/chr17:28207857-28208258,122/chr17:29489836-29490237,127/chr17:34295743-34296144,128/chr17:34305349-34305750,141/ch…	Akap13,Ap4b1,Arap1,Arpc4,Atf1,B2m,Babam2,Bap1,Bclaf1,Cdc45,Cfap54,Chd2,Cltc,Copz1,Dbnl,Dclre1b,Def6,Dusp2,Elmsan1,Ergic2,Faap20,Fen1,Galnt6,Glrx5,H2-Eb1,H3f3b,Hipk1,Hivep2,Hoxb4,Hoxb5,Ier2,Ino80,Irf1,Lamtor1,Lats1,Lcp1,Letm2,Lsg1,Mapkapk3,Mecom,Mki67,Ncoa2,Ncor1,Nfatc3,Nfe2,Nfkb1,Nipbl,Nlrc5,Nol11,Pabpc1,Pde4b,Phf7,Pigl,Pim1,Pitpnc1,Pnma1,Ppp2r1a,Ppp2r5c,Pten,Ptma,Rab11a,Rnf168,Runx1,Scyl1,Sgip1,…
GO Cellular Component.13	GO Cellular Component	GO:0031981	nuclear lumen	13	0.000237001	0.40148	0.030883	1.62366	26.4835	43	0.273025	0.443299	6	1.02948e-06	0.00174394	0.000290657	1.99543	23.5538	47	3574	0.333333	0.0131505	1/chr1:13372896-13373297,105/chr15:100227571-100227972,107/chr15:103258365-103258766,109/chr16:18812121-18812522,11/chr1:86525851-86526252,110/chr16:30587374-30587775,111/chr16:32277261-32277662,115/chr16:92801717-92802118,120/chr17:28207857-28208258,122/chr17:29489836-29490237,143/chr19:10203744-10204145,145/chr19:33222467-33222868,163/chr2:119477589-119477990,170/chr3:30508107-30508508,171/chr3…	Arap1,Atf1,Bap1,Bclaf1,Cdc45,Chd2,Dclre1b,Def6,Elmsan1,Ergic2,Faap20,Fen1,H3f3b,Hipk1,Hivep2,Hoxb4,Hoxb5,Ier2,Ino80,Irf1,Lsg1,Mapkapk3,Mecom,Mki67,Ncoa2,Ncor1,Nfatc3,Nfe2,Nfkb1,Nipbl,Nol11,Phf7,Pim1,Pitpnc1,Pnma1,Ppp2r5c,Pten,Ptma,Rnf168,Runx1,Ski,Skil,Spata13,Tada3,Tpt1,Ube2b,Zcchc11
GO Cellular Component.14	GO Cellular Component	GO:0030120	vesicle coat	14	0.000238751	0.404444	0.0288889	13.5265	0.295717	4	0.00304863	0.0412371	23	0.000218347	0.36988	0.0160817	13.4878	0.296565	4	45	0.0283688	0.0888889	107/chr15:103258365-103258766,141/chr19:5803189-5803590,187/chr4:102570183-102570584,54/chr11:86757775-86758176	Cltc,Copz1,Scyl1,Sgip1
GO Cellular Component.15	GO Cellular Component	GO:0030662	coated vesicle membrane	15	0.000270959	0.459004	0.0306003	8.89229	0.562285	5	0.00579675	0.0515464	22	0.000156284	0.264745	0.0120339	9.85309	0.507455	5	77	0.035461	0.0649351	107/chr15:103258365-103258766,141/chr19:5803189-5803590,187/chr4:102570183-102570584,30/chr11:5788673-5789074,54/chr11:86757775-86758176	Cltc,Copz1,Dbnl,Scyl1,Sgip1
GO Cellular Component.16	GO Cellular Component	GO:0030117	membrane coat	16	0.000390532	0.66156	0.0413475	8.20458	0.609416	5	0.00628264	0.0515464	27	0.000377899	0.640162	0.0237097	8.15794	0.6129	5	93	0.035461	0.0537634	107/chr15:103258365-103258766,141/chr19:5803189-5803590,179/chr3:103809561-103809962,187/chr4:102570183-102570584,54/chr11:86757775-86758176	Ap4b1,Cltc,Copz1,Scyl1,Sgip1
GO Cellular Component.17	GO Cellular Component	GO:0043231	intracellular membrane-bounded organelle	17	0.000540267	0.915212	0.053836	1.2574	60.4422	76	0.623115	0.783505	12	2.82872e-06	0.00479186	0.000399321	1.40678	66.8193	94	10139	0.666667	0.00927113	1/chr1:13372896-13373297,105/chr15:100227571-100227972,106/chr15:100738088-100738489,107/chr15:103258365-103258766,109/chr16:18812121-18812522,11/chr1:86525851-86526252,110/chr16:30587374-30587775,111/chr16:32277261-32277662,113/chr16:42874806-42875207,115/chr16:92801717-92802118,120/chr17:28207857-28208258,122/chr17:29489836-29490237,125/chr17:34262468-34262869,126/chr17:34287321-34287722,127/ch…	Actrt3,Akap13,Ap4b1,Arap1,Atf1,B2m,Babam2,Bap1,Bclaf1,Cacna1a,Ccm2,Cdc45,Cdk17,Cdkl3,Chd2,Clic6,Cltc,Copz1,Dbnl,Dclre1b,Def6,Dusp2,Elmsan1,Ergic2,Faap20,Fen1,Galnt6,Glrx5,H2-Aa,H2-Ab1,H2-Eb1,H3f3b,Hemk1,Hipk1,Hivep2,Hoxb4,Hoxb5,Ier2,Ino80,Irf1,Irf9,Lamtor1,Letm2,Lsg1,Manba,Mapkapk3,Mecom,Mki67,Nanos3,Ncoa2,Ncor1,Nfatc3,Nfe2,Nfkb1,Nipbl,Nlrc5,Nol11,Nsd3,Pabpc1,Phf20l1,Phf7,Pigl,Pim1,Pitpnc1,Pnma1,…
GO Cellular Component.18	GO Cellular Component	GO:0043227	membrane-bounded organelle	18	0.00067034	1	0.0630865	1.20999	67.7694	82	0.698654	0.845361	11	1.60967e-06	0.00272679	0.00024789	1.34975	77.7922	105	11804	0.744681	0.00889529	1/chr1:13372896-13373297,105/chr15:100227571-100227972,106/chr15:100738088-100738489,107/chr15:103258365-103258766,109/chr16:18812121-18812522,11/chr1:86525851-86526252,110/chr16:30587374-30587775,111/chr16:32277261-32277662,113/chr16:42874806-42875207,115/chr16:92801717-92802118,117/chr17:20945314-20945715,120/chr17:28207857-28208258,122/chr17:29489836-29490237,125/chr17:34262468-34262869,126/ch…	Actrt3,Adgrg1,Akap13,Ap4b1,Arap1,Armc9,Arpc4,Atf1,B2m,Babam2,Bap1,Bclaf1,C1qtnf9,Cacna1a,Ccm2,Cdc45,Cdk17,Cdkl3,Chd2,Clic6,Cltc,Copz1,Cpb2,Dbnl,Dclre1b,Def6,Dusp2,Elmsan1,Ergic2,Faap20,Fen1,Galnt6,Glrx5,H2-Aa,H2-Ab1,H2-Eb1,H3f3b,Haao,Hemk1,Hipk1,Hivep2,Hoxb4,Hoxb5,Hspa4,Ier2,Ino80,Irf1,Irf9,Lamtor1,Lcp1,Letm2,Lsg1,Manba,Mapkapk3,Mecom,Mki67,Nanos3,Ncoa2,Ncor1,Nfatc3,Nfe2,Nfkb1,Nipbl,Nlrc5,Nol11,N…
GO Cellular Component.19	GO Cellular Component	GO:0044451	nucleoplasm part	19	0.000731545	1	0.065223	2.29369	7.84762	18	0.0809033	0.185567	21	6.96267e-05	0.117947	0.00561655	2.71983	6.98574	19	1060	0.134752	0.0179245	1/chr1:13372896-13373297,107/chr15:103258365-103258766,109/chr16:18812121-18812522,110/chr16:30587374-30587775,145/chr19:33222467-33222868,163/chr2:119477589-119477990,170/chr3:30508107-30508508,171/chr3:31093938-31094339,178/chr3:103802723-103803124,179/chr3:103809561-103809962,190/chr4:155235452-155235853,21/chr10:20311984-20312385,215/chr6:113377625-113378026,250/chr7:135597205-135597606,43/ch…	Bclaf1,Cdc45,Dclre1b,Elmsan1,Faap20,Hipk1,Ino80,Lsg1,Mecom,Mki67,Ncoa2,Ncor1,Nfe2,Nipbl,Phf7,Pten,Ski,Skil,Tada3
GO Cellular Component.20	GO Cellular Component	GO:0034998	oligosaccharyltransferase I complex	20	0.000773714	1	0.0655336	1291.97	0.00077401	1	7.97949e-06	0.0103093	47	0.00659033	1	0.237532	151.738	0.00659033	1	1	0.0070922	1	143/chr19:10203744-10204145	Tmem258
GO Cellular Component.21	GO Cellular Component	GO:0030660	Golgi-associated vesicle membrane	21	0.000812751	1	0.0655619	16.7679	0.178913	3	0.00184446	0.0309278	32	0.00157144	1	0.0831881	13.0061	0.230661	3	35	0.0212766	0.0857143	107/chr15:103258365-103258766,141/chr19:5803189-5803590,54/chr11:86757775-86758176	Cltc,Copz1,Scyl1
GO Cellular Component.22	GO Cellular Component	GO:0070013	intracellular organelle lumen	22	0.00086907	1	0.0669184	1.52161	28.9167	44	0.298111	0.453608	16	1.5637e-05	0.0264891	0.00165557	1.79394	26.7567	48	4060	0.340425	0.0118227	1/chr1:13372896-13373297,105/chr15:100227571-100227972,107/chr15:103258365-103258766,109/chr16:18812121-18812522,11/chr1:86525851-86526252,110/chr16:30587374-30587775,111/chr16:32277261-32277662,115/chr16:92801717-92802118,120/chr17:28207857-28208258,122/chr17:29489836-29490237,143/chr19:10203744-10204145,145/chr19:33222467-33222868,163/chr2:119477589-119477990,170/chr3:30508107-30508508,171/chr3…	Arap1,Atf1,Bap1,Bclaf1,Cdc45,Chd2,Dclre1b,Def6,Elmsan1,Ergic2,Faap20,Fen1,Glrx5,H3f3b,Hipk1,Hivep2,Hoxb4,Hoxb5,Ier2,Ino80,Irf1,Lsg1,Mapkapk3,Mecom,Mki67,Ncoa2,Ncor1,Nfatc3,Nfe2,Nfkb1,Nipbl,Nol11,Phf7,Pim1,Pitpnc1,Pnma1,Ppp2r5c,Pten,Ptma,Rnf168,Runx1,Ski,Skil,Spata13,Tada3,Tpt1,Ube2b,Zcchc11
GO Cellular Component.23	GO Cellular Component	GO:0043229	intracellular organelle	23	0.000869531	1	0.0640429	1.21024	66.9288	81	0.689987	0.835051	15	8.65112e-06	0.014655	0.000977	1.32438	77.7724	103	11801	0.730496	0.00872807	1/chr1:13372896-13373297,105/chr15:100227571-100227972,106/chr15:100738088-100738489,107/chr15:103258365-103258766,109/chr16:18812121-18812522,11/chr1:86525851-86526252,110/chr16:30587374-30587775,111/chr16:32277261-32277662,113/chr16:42874806-42875207,115/chr16:92801717-92802118,117/chr17:20945314-20945715,120/chr17:28207857-28208258,122/chr17:29489836-29490237,125/chr17:34262468-34262869,126/ch…	Actrt3,Akap13,Ap4b1,Arap1,Arpc4,Atf1,B2m,Babam2,Bap1,Bclaf1,Cacna1a,Ccm2,Cdc45,Cdk17,Cdkl3,Cfap54,Chd2,Clic6,Cltc,Copz1,Dbnl,Dclre1b,Def6,Dusp2,Elmsan1,Ergic2,Faap20,Fen1,Frmd8,Galnt6,Glrx5,H2-Aa,H2-Ab1,H2-Eb1,H3f3b,Hemk1,Hipk1,Hivep2,Hoxb4,Hoxb5,Ier2,Ino80,Irf1,Irf9,Lamtor1,Lats1,Lcp1,Letm2,Lsg1,Manba,Mapkapk3,Mecom,Mki67,Nanos3,Ncoa2,Ncor1,Nfatc3,Nfe2,Nfkb1,Nipbl,Nlrc5,Nol11,Nsd3,Pabpc1,Pan3,Pd…
GO Cellular Component.24	GO Cellular Component	GO:0016605	PML body	24	0.000921566	1	0.0650472	6.77211	0.738323	5	0.00761157	0.0515464	28	0.000480996	0.814808	0.0291003	7.74171	0.645852	5	98	0.035461	0.0510204	107/chr15:103258365-103258766,145/chr19:33222467-33222868,171/chr3:31093938-31094339,178/chr3:103802723-103803124,190/chr4:155235452-155235853	Hipk1,Nfe2,Pten,Ski,Skil
GO Cellular Component.25	GO Cellular Component	GO:0043233	organelle lumen	25	0.000931834	1	0.0631411	1.51694	29.0057	44	0.299028	0.453608	17	1.59561e-05	0.0270296	0.00158997	1.79262	26.7765	48	4063	0.340425	0.0118139	1/chr1:13372896-13373297,105/chr15:100227571-100227972,107/chr15:103258365-103258766,109/chr16:18812121-18812522,11/chr1:86525851-86526252,110/chr16:30587374-30587775,111/chr16:32277261-32277662,115/chr16:92801717-92802118,120/chr17:28207857-28208258,122/chr17:29489836-29490237,143/chr19:10203744-10204145,145/chr19:33222467-33222868,163/chr2:119477589-119477990,170/chr3:30508107-30508508,171/chr3…	Arap1,Atf1,Bap1,Bclaf1,Cdc45,Chd2,Dclre1b,Def6,Elmsan1,Ergic2,Faap20,Fen1,Glrx5,H3f3b,Hipk1,Hivep2,Hoxb4,Hoxb5,Ier2,Ino80,Irf1,Lsg1,Mapkapk3,Mecom,Mki67,Ncoa2,Ncor1,Nfatc3,Nfe2,Nfkb1,Nipbl,Nol11,Phf7,Pim1,Pitpnc1,Pnma1,Ppp2r5c,Pten,Ptma,Rnf168,Runx1,Ski,Skil,Spata13,Tada3,Tpt1,Ube2b,Zcchc11
GO Cellular Component.26	GO Cellular Component	GO:0098796	membrane protein complex	26	0.00108026	1	0.070383	2.83416	4.23406	12	0.0436501	0.123711	41	0.00422224	1	0.174451	2.54051	4.32984	11	657	0.0780142	0.0167428	107/chr15:103258365-103258766,109/chr16:18812121-18812522,125/chr17:34262468-34262869,126/chr17:34287321-34287722,127/chr17:34295743-34296144,128/chr17:34305349-34305750,141/chr19:5803189-5803590,164/chr2:122146793-122147194,179/chr3:103809561-103809962,187/chr4:102570183-102570584,244/chr7:101905889-101906290,54/chr11:86757775-86758176	Ap4b1,B2m,Cltc,Copz1,H2-Aa,H2-Ab1,H2-Eb1,Lamtor1,Scyl1,Sgip1,Ufd1
GO Cellular Component.27	GO Cellular Component	GO:0005634	nucleus	27	0.00114372	1	0.0717577	1.33976	45.5307	61	0.469389	0.628866	10	1.445e-06	0.00244783	0.000244783	1.60711	44.801	72	6798	0.510638	0.0105913	1/chr1:13372896-13373297,105/chr15:100227571-100227972,107/chr15:103258365-103258766,109/chr16:18812121-18812522,11/chr1:86525851-86526252,110/chr16:30587374-30587775,111/chr16:32277261-32277662,113/chr16:42874806-42875207,115/chr16:92801717-92802118,120/chr17:28207857-28208258,122/chr17:29489836-29490237,134/chr17:83985096-83985497,135/chr17:83990484-83990885,143/chr19:10203744-10204145,145/chr1…	Actrt3,Akap13,Arap1,Atf1,Babam2,Bap1,Bclaf1,Cacna1a,Cdc45,Cdk17,Cdkl3,Chd2,Clic6,Dclre1b,Def6,Dusp2,Elmsan1,Ergic2,Faap20,Fen1,Glrx5,H3f3b,Hipk1,Hivep2,Hoxb4,Hoxb5,Ier2,Ino80,Irf1,Irf9,Lsg1,Mapkapk3,Mecom,Mki67,Nanos3,Ncoa2,Ncor1,Nfatc3,Nfe2,Nfkb1,Nipbl,Nlrc5,Nol11,Nsd3,Pabpc1,Phf20l1,Phf7,Pim1,Pitpnc1,Pnma1,Ppp2r5c,Pten,Ptma,Ptpre,Rbks,Rnf168,Runx1,Sh2b1,Ski,Skil,Spata13,Syne3,Tada3,Tmpo,Tpt1,Ub…
GO Cellular Component.28	GO Cellular Component	GO:0043226	organelle	28	0.00158305	1	0.0957745	1.17616	71.4187	84	0.736275	0.865979	14	4.76356e-06	0.00806947	0.000576391	1.29771	84.7648	110	12862	0.780142	0.00855232	1/chr1:13372896-13373297,105/chr15:100227571-100227972,106/chr15:100738088-100738489,107/chr15:103258365-103258766,109/chr16:18812121-18812522,11/chr1:86525851-86526252,110/chr16:30587374-30587775,111/chr16:32277261-32277662,113/chr16:42874806-42875207,115/chr16:92801717-92802118,117/chr17:20945314-20945715,120/chr17:28207857-28208258,122/chr17:29489836-29490237,125/chr17:34262468-34262869,126/ch…	Actrt3,Adgrg1,Akap13,Ap4b1,Arap1,Armc9,Arpc4,Atf1,B2m,Babam2,Bap1,Bclaf1,C1qtnf9,Cacna1a,Ccm2,Cdc45,Cdk17,Cdkl3,Cfap54,Chd2,Clic6,Cltc,Copz1,Cpb2,Dbnl,Dclre1b,Def6,Dusp2,Elmsan1,Ergic2,Faap20,Fen1,Frmd8,Galnt6,Gap43,Glrx5,H2-Aa,H2-Ab1,H2-Eb1,H3f3b,Haao,Hemk1,Hipk1,Hivep2,Hoxb4,Hoxb5,Hspa4,Ier2,Ino80,Irf1,Irf9,Lamtor1,Lats1,Lcp1,Letm2,Lsg1,Manba,Mapkapk3,Mecom,Mki67,Nanos3,Ncoa2,Ncor1,Nfatc3,Nfe2,…
GO Cellular Component.29	GO Cellular Component	GO:0005771	multivesicular body	29	0.00161455	1	0.094312	13.1838	0.227552	3	0.0023459	0.0309278	31	0.00132263	1	0.0722752	13.7943	0.217481	3	33	0.0212766	0.0909091	125/chr17:34262468-34262869,270/chr9:64789796-64790197,90/chr14:75834895-75835296	H2-Ab1,Rab11a,Tpt1
GO Cellular Component.30	GO Cellular Component	GO:0005694	chromosome	30	0.00196955	1	0.111214	2.04668	9.28333	19	0.0957045	0.195876	30	0.000780521	1	0.0440734	2.38405	7.13073	17	1082	0.120567	0.0157117	109/chr16:18812121-18812522,111/chr16:32277261-32277662,117/chr17:20945314-20945715,143/chr19:10203744-10204145,163/chr2:119477589-119477990,178/chr3:103802723-103803124,179/chr3:103809561-103809962,190/chr4:155235452-155235853,250/chr7:135597205-135597606,251/chr8:25597099-25597500,252/chr8:25601830-25602231,27/chr10:91171782-91172183,33/chr11:52000141-52000542,36/chr11:53769573-53769974,43/chr1…	Cdc45,Cltc,Dclre1b,Faap20,Fen1,H3f3b,Ino80,Irf1,Mki67,Ncor1,Nipbl,Nsd3,Ppp2r1a,Ppp2r5c,Rnf168,Tmpo,Ube2b
GO Cellular Component.31	GO Cellular Component	GO:0044464	cell part	31	0.0019975	1	0.109154	1.10945	83.8254	93	0.864179	0.958763	29	0.000568603	0.963213	0.0332143	1.13384	112.009	127	16996	0.900709	0.00747235	1/chr1:13372896-13373297,100/chr15:74988516-74988917,105/chr15:100227571-100227972,106/chr15:100738088-100738489,107/chr15:103258365-103258766,109/chr16:18812121-18812522,11/chr1:86525851-86526252,110/chr16:30587374-30587775,111/chr16:32277261-32277662,113/chr16:42874806-42875207,115/chr16:92801717-92802118,117/chr17:20945314-20945715,120/chr17:28207857-28208258,122/chr17:29489836-29490237,125/ch…	Actrt3,Adgrg1,Adgrg3,Akap13,Ap4b1,Arap1,Arpc4,Atf1,B2m,Babam2,Bap1,Bclaf1,Cacna1a,Ccm2,Cdc45,Cdk17,Cdkl3,Cfap54,Chd2,Chrna9,Cish,Clic6,Cltc,Copz1,Crlf2,Cyb5d2,Dbnl,Dclre1b,Def6,Dock3,Dusp2,Elmsan1,Ergic2,Faap20,Fen1,Frmd8,Galnt6,Gap43,Glrx5,H2-Aa,H2-Ab1,H2-Eb1,H3f3b,Haao,Hemk1,Hipk1,Hivep2,Hoxb4,Hoxb5,Hspa4,Ier2,Ino80,Irf1,Irf9,Kcnj12,Klhl25,Lamtor1,Lats1,Lcp1,Letm2,Lsg1,Ly6a,Ly6i,Manba,Map2k3,Ma…
GO Cellular Component.32	GO Cellular Component	GO:0005623	cell	32	0.00209024	1	0.110652	1.10873	83.88	93	0.864742	0.958763	25	0.000262388	0.444486	0.0177794	1.14075	112.207	128	17026	0.907801	0.00751791	1/chr1:13372896-13373297,100/chr15:74988516-74988917,105/chr15:100227571-100227972,106/chr15:100738088-100738489,107/chr15:103258365-103258766,109/chr16:18812121-18812522,11/chr1:86525851-86526252,110/chr16:30587374-30587775,111/chr16:32277261-32277662,113/chr16:42874806-42875207,115/chr16:92801717-92802118,117/chr17:20945314-20945715,120/chr17:28207857-28208258,122/chr17:29489836-29490237,125/ch…	Actrt3,Adgrg1,Adgrg3,Akap13,Ap4b1,Arap1,Arpc4,Atf1,B2m,Babam2,Bap1,Bclaf1,Cacna1a,Ccm2,Cdc45,Cdk17,Cdkl3,Cfap54,Chd2,Chrna9,Cish,Clic6,Cltc,Copz1,Cpb2,Crlf2,Cyb5d2,Dbnl,Dclre1b,Def6,Dock3,Dusp2,Elmsan1,Ergic2,Faap20,Fen1,Frmd8,Galnt6,Gap43,Glrx5,H2-Aa,H2-Ab1,H2-Eb1,H3f3b,Haao,Hemk1,Hipk1,Hivep2,Hoxb4,Hoxb5,Hspa4,Ier2,Ino80,Irf1,Irf9,Kcnj12,Klhl25,Lamtor1,Lats1,Lcp1,Letm2,Lsg1,Ly6a,Ly6i,Manba,Map2…
GO Cellular Component.33	GO Cellular Component	GO:0043232	intracellular non-membrane-bounded organelle	33	0.0024285	1	0.124663	1.47493	28.476	42	0.293567	0.43299	24	0.000248861	0.42157	0.0175654	1.65132	27.251	45	4135	0.319149	0.0108827	109/chr16:18812121-18812522,111/chr16:32277261-32277662,117/chr17:20945314-20945715,120/chr17:28207857-28208258,122/chr17:29489836-29490237,141/chr19:5803189-5803590,143/chr19:10203744-10204145,163/chr2:119477589-119477990,170/chr3:30508107-30508508,178/chr3:103802723-103803124,179/chr3:103809561-103809962,187/chr4:102570183-102570584,188/chr4:108459711-108460112,19/chr10:7680823-7681224,190/chr4…	Actrt3,Akap13,Arpc4,Cdc45,Cfap54,Chd2,Cltc,Dbnl,Dclre1b,Def6,Ergic2,Faap20,Fen1,Frmd8,H3f3b,Hipk1,Hoxb4,Hoxb5,Ino80,Irf1,Lats1,Lcp1,Mki67,Nanos3,Ncor1,Nipbl,Nlrc5,Nol11,Nsd3,Pabpc1,Pan3,Pde4b,Pim1,Pnma1,Ppp2r1a,Ppp2r5c,Rab11a,Rnf168,Scyl1,Ski,Tada3,Tmpo,Tpt1,Ube2b,Zcchc11
GO Cellular Component.34	GO Cellular Component	GO:0000784	nuclear chromosome, telomeric region	34	0.00244898	1	0.122017	7.1941	0.556011	4	0.00573207	0.0412371	115	0.0537763	1	0.792149	3.52878	0.850152	3	129	0.0212766	0.0232558	143/chr19:10203744-10204145,178/chr3:103802723-103803124,179/chr3:103809561-103809962,62/chr11:116030602-116031003	Dclre1b,Fen1,H3f3b
GO Cellular Component.35	GO Cellular Component	GO:0030126	COPI vesicle coat	35	0.00256248	1	0.124024	27.1339	0.0737084	2	0.00075988	0.0206186	35	0.0027257	1	0.131924	25.2896	0.0790839	2	12	0.0141844	0.166667	107/chr15:103258365-103258766,141/chr19:5803189-5803590	Copz1,Scyl1
GO Cellular Component.36	GO Cellular Component	GO:0030663	COPI-coated vesicle membrane	36	0.00268585	1	0.126384	26.488	0.075506	2	0.000778412	0.0206186	43	0.00428054	1	0.168633	20.2317	0.0988549	2	15	0.0141844	0.133333	107/chr15:103258365-103258766,141/chr19:5803189-5803590	Copz1,Scyl1
GO Cellular Component.37	GO Cellular Component	GO:0005656	nuclear pre-replicative complex	37	0.00324138	1	0.148402	308.016	0.00324659	1	3.347e-05	0.0103093	56	0.0131375	1	0.39741	75.8688	0.0131807	1	2	0.0070922	0.5	109/chr16:18812121-18812522	Cdc45
GO Cellular Component.38	GO Cellular Component	GO:0016604	nuclear body	38	0.00338791	1	0.151029	2.35787	5.51345	13	0.0568397	0.134021	26	0.000267944	0.453898	0.0174576	2.97942	4.6989	14	713	0.0992908	0.0196353	1/chr1:13372896-13373297,107/chr15:103258365-103258766,110/chr16:30587374-30587775,145/chr19:33222467-33222868,163/chr2:119477589-119477990,170/chr3:30508107-30508508,171/chr3:31093938-31094339,178/chr3:103802723-103803124,179/chr3:103809561-103809962,190/chr4:155235452-155235853,21/chr10:20311984-20312385,250/chr7:135597205-135597606,82/chr14:31251430-31251831	Bclaf1,Dclre1b,Faap20,Hipk1,Ino80,Lsg1,Mecom,Mki67,Ncoa2,Nfe2,Phf7,Pten,Ski,Skil
GO Cellular Component.39	GO Cellular Component	GO:0098797	plasma membrane protein complex	39	0.00343208	1	0.149076	3.60818	1.94004	7	0.0200004	0.072165	42	0.00425203	1	0.171498	3.95837	1.51578	6	230	0.0425532	0.026087	125/chr17:34262468-34262869,126/chr17:34287321-34287722,127/chr17:34295743-34296144,128/chr17:34305349-34305750,164/chr2:122146793-122147194,187/chr4:102570183-102570584,54/chr11:86757775-86758176	B2m,Cltc,H2-Aa,H2-Ab1,H2-Eb1,Sgip1
GO Cellular Component.40	GO Cellular Component	GO:0036501	UFD1-NPL4 complex	40	0.0034355	1	0.145493	290.583	0.00344135	1	3.54779e-05	0.0103093	56	0.0131375	1	0.39741	75.8688	0.0131807	1	2	0.0070922	0.5	109/chr16:18812121-18812522	Ufd1
[truncated: 330 more rows]

## Sheet: Table S3
Supplementary Table 3: CUT&RUN Differential Analysis of H3K27ac presence in M. avium infected MPP3s vs naive MPP3s (p.adj <0.05) related to Figure 2.
[truncated: 179 more rows]

## Sheet: Table S4
Supplementary Table 4: MPP3 Gene ontology on gene loci associated with significantly increased H3K27ac presence (FDR < 0.05) related to Figure 2
[truncated: 1,459 more rows]

[truncated: 3 more sheets: Table S5, Table S6, Table S7]
