# Supplementary material for: Rare epigenetic alterations are conserved across hematopoietic differentiation stages after mycobacterial infection
Source: JCI Insight. 2025 Dec 9;11(2):e193686. doi: 10.1172/jci.insight.193686 (PMC12892905; doi:10.1172/jci.insight.193686)
Supplement: Supplemental tables 18-21 [file jciinsight-11-193686-s249.xlsx]

## Sheet: Table S18  LT-HSC
Supplementary Table 18: Chromatin accessibility differential analysis of M. avium infected LT-HSCs versus naive LT-HSCs (p.adj < 0.05) related to Figure 4.
peak	p_val	avg_log2FC	pct.1	pct.2	p_val_adj	linked.genes	closest_gene	closest_region	distance
chr8-10006194-10007044	6.03598e-08	2.71471	0.06	0.008	0.0269705	Lig4	Tnfsf13b	chr8-10006843-10007160	0
chr18-60803314-60803972	4.57046e-15	2.16676	0.146	0.031	2.04222e-09	Smim3,Ndst1,Cd74	Cd74	chr18-60803934-60804010	0
chr12-89962880-89963553	1.02159e-07	2.0612	0.08	0.021	0.0456477		Nrxn3	chr12-89533011-89976346	0
chr1-173418821-173419344	9.62792e-08	1.92122	0.092	0.027	0.0430204	Fcer1a,Aim2,Pydc3,AI607873,Mnda	Aim2	chr1-173394034-173419456	0

## Sheet: Table S19 MPP3
Supplementary Table 19: Chromatin accessibility differential analysis of M. avium infected MPP3s versus naive MPP3s (p.adj < 0.05) related to Figure 4.
peak	p_val	avg_log2FC	pct.1	pct.2	p_val_adj	linked.genes	closest_gene	closest_region	distance
chr18-60238397-60239243	2.59894e-08	4.50157	0.054	0.003	0.0116129	Gm4841,Iigp1	Gm4951	chr18-60212665-60245374	0
chr18-60375511-60376152	7.26048e-13	4.22777	0.095	0.005	3.2442e-07	Gm4841,Iigp1	Iigp1	chr18-60376029-60376130	0
chr18-60272808-60273557	1.04345e-07	3.58703	0.062	0.005	0.0466243	Gm4841,Iigp1	Gm4841	chr18-60273169-60273267	0
chr19-21785703-21786091	7.12609e-08	3.02221	0.075	0.011	0.0318415		Tmem2	chr19-21780253-21792637	0
chr9-32487326-32487847	9.43594e-09	2.4099	0.107	0.026	0.00421626		Fli1	chr9-32476774-32542693	0
chr10-42712730-42713352	2.21945e-09	2.36966	0.115	0.024	0.000991718		Ostm1	chr10-42700539-42702459	10270
chr4-83327840-83328452	8.34514e-09	1.86697	0.144	0.042	0.00372886		Ttc39b	chr4-83324071-83324255	3584
chr8-126720363-126721138	5.27221e-08	1.18532	0.216	0.108	0.0235578		Irf2bp2	chr8-126592440-126593986	126376
chr17-79584227-79584854	9.21512e-08	1.04759	0.251	0.126	0.0411759		Rmdn2	chr17-79614900-79614987	30045
chr12-104235596-104236420	4.05384e-08	0.878001	0.326	0.2	0.0181138	Serpina3g	Serpina3g	chr12-104236259-104236318	0
chr16-24192942-24194234	1.35655e-08	0.837111	0.338	0.211	0.00606146	Bcl6,Lpp	1110054M08Rik	chr16-24391612-24393107	197377
chr6-125231135-125232112	8.53494e-08	0.756377	0.351	0.234	0.0381367	Cdca3,Cd9	Tapbpl	chr6-125231534-125231597	0
chr3-109010601-109011446	3.82644e-08	0.751411	0.385	0.253	0.0170977		Fam102b	chr3-109003421-109027184	0
chr17-29436879-29437630	7.27058e-08	0.714915	0.402	0.253	0.0324871	Srsf3,Cdkn1a,Pi16,Fgd2,Pim1	Gm26885	chr17-29461896-29462147	24265
chr16-52060142-52061585	2.43719e-09	0.700598	0.459	0.305	0.00108901	Cblb	Cblb	chr16-52047450-52112100	0
chr11-114668046-114669255	2.87349e-08	-0.821255	0.295	0.471	0.0128396		Rpl38	chr11-114668906-114668966	0
chr8-84838394-84838818	6.65303e-08	-2.05708	0.031	0.113	0.0297277	Ier2,Calr,Klf1,Prdx2,Junb	Rad23a	chr8-84838794-84838955	0

## Sheet: Table S20 GMP
Supplementary Table 20: Chromatin accessibility differential analysis of M. avium infected GMPs versus naive GMPs (p.adj < 0.05) related to Figure 4.
peak	p_val	avg_log2FC	pct.1	pct.2	p_val_adj	linked.genes	closest_gene	closest_region	distance
chr18-60375511-60376152	9.55456e-11	9.26407	0.058	0	4.26926e-05	Gm4841,Iigp1	Iigp1	chr18-60376029-60376130	0
chr5-105053268-105054135	1.44836e-11	4.55063	0.08	0.005	6.47169e-06		Gbp8	chr5-105051072-105139479	0
chr5-105239466-105240087	2.17547e-10	3.42862	0.086	0.009	9.72066e-05		Gbp6	chr5-105239472-105239533	0
chr5-105293169-105294281	7.23996e-15	3.41157	0.128	0.016	3.23503e-09		Gbp6	chr5-105293626-105293699	0
chr17-27322648-27323200	5.86282e-08	3.34725	0.065	0.005	0.0261968		Gm10505	chr17-27342460-27342521	19259
chr10-13832513-13833093	2.26791e-10	3.05721	0.096	0.012	0.000101337		Aig1	chr10-13829399-13855135	0
chr10-42712730-42713352	3.09159e-09	2.95795	0.084	0.012	0.00138142		Ostm1	chr10-42700539-42702459	10270
chr19-29167782-29168292	1.0864e-07	2.7269	0.073	0.012	0.0485437		Rcl1	chr19-29143293-29143843	23938
chr17-74667639-74668385	5.23717e-08	2.20124	0.099	0.023	0.0234013		Birc6	chr17-74662819-74668758	0
chr15-67087236-67087844	6.27128e-10	2.18443	0.125	0.032	0.00028022		St3gal1	chr15-67102875-67106656	15030
chr1-9876434-9877275	5.40728e-09	2.17743	0.115	0.028	0.00241614	Ppp1r42,Cspp1	Sgk3	chr1-9877166-9877253	0
chr2-128420336-128420883	4.14204e-12	2.16433	0.154	0.039	1.85079e-06	Bcl2l11	Gm14005	chr2-128330973-128429093	0
chr13-35511732-35512496	7.56891e-09	2.10473	0.117	0.025	0.00338202		Cdyl	chr13-35659862-35659993	147365
chr8-122701991-122702663	1.54479e-09	1.62753	0.174	0.058	0.000690256	Cyba,Aprt,Cdh15,Ankrd11,Rpl13	Gm20388	chr8-119910940-124295357	0
chr11-58210888-58211505	4.9401e-10	1.59171	0.188	0.072	0.000220739		Irgm2	chr11-58199780-58219463	0
chr4-11989276-11990420	7.6628e-10	1.55984	0.193	0.079	0.000342397	Rbm12b1	1700123M08Rik	chr4-11966684-11993864	0
chr12-104235596-104236420	1.54958e-11	1.41697	0.252	0.111	6.92399e-06	Serpina3g	Serpina3g	chr12-104236259-104236318	0
chr7-106651422-106652551	4.53276e-08	1.27864	0.203	0.083	0.0202537		Olfr693	chr7-106677534-106678484	24982
chr11-109368960-109369569	6.35302e-08	1.20527	0.221	0.097	0.0283872		Gna13	chr11-109365763-109380214	0
chr11-83534246-83535209	7.67189e-08	1.12294	0.234	0.109	0.0342803	Slfn2,Slfn4,Ccl5,Ccl9,Ccl3,Wfdc21,Heatr6,Synrg	Ccl5	chr11-83530386-83530518	3727
chr12-104213661-104214677	1.12728e-08	1.11261	0.258	0.125	0.00503703	Serpina3f,Serpina3g	Serpina3f	chr12-104214544-104214620	0
chr17-12363552-12364591	6.64769e-08	0.99656	0.276	0.148	0.0297039		Plg	chr17-12378609-12378716	14017
chr5-105109747-105111002	4.75789e-08	0.939708	0.308	0.189	0.0212597	Abcg3	Gbp9	chr5-105110205-105110292	0
chr2-167804525-167806240	9.4834e-09	0.918038	0.347	0.201	0.00423747	A530013C23Rik,9230111E07Rik	9230111E07Rik	chr2-167783300-167783486	21038
chr9-124422407-124425912	1.65534e-09	-0.342742	0.852	0.88	0.000739655	Ccr1,Ccr5	Ppp2r3d	chr9-124423234-124423374	0
chr13-9011499-9012216	2.30661e-15	-0.564444	0.857	0.891	1.03066e-09		Gtpbp4	chr13-8995949-8996017	15481
chr18-73533184-73533556	1.52537e-09	-0.605862	0.501	0.61	0.000681579		n-R5-8s1	chr18-73533403-73533550	0
chr15-41276757-41277067	6.23506e-08	-0.645271	0.373	0.476	0.0278601		Oxr1	chr15-41447482-41447589	170414
chr10-80248811-80249599	3.92025e-08	-0.702953	0.288	0.39	0.0175169	Elane,R3hdm4,Arid3a,Cnn2,Midn,Cirbp	Ndufs7	chr10-80249476-80249491	0
chr5-109598718-109599138	9.03732e-09	-0.730195	0.372	0.441	0.00403814		Crlf2	chr5-109558805-109558993	39724
chr7-52017878-52018192	5.9816e-12	-0.793761	0.353	0.487	2.67276e-06		1700015G11Rik	chr7-52015638-52015728	2149
chr12-17569088-17569395	4.06346e-11	-1.00597	0.205	0.339	1.81568e-05	Pdia6,Hpcal1	Odc1	chr12-17550752-17551502	17585
chr2-34778018-34778508	5.18974e-08	-1.23567	0.095	0.196	0.0231893	Hspa5,Cntrl	Rabepk	chr2-34777556-34779236	0

## Sheet: Table S21 Monocyte
Supplementary Table 21: Chromatin accessibility differential analysis of M. avium infected Monocytes versus naive Monocytes (p.adj < 0.05) related to Figure 4.
peak	p_val	avg_log2FC	pct.1	pct.2	p_val_adj	linked.genes	closest_gene	closest_region	distance
chr5-105053268-105054135	6.60498e-16	2.45915	0.05	0.01	2.9513e-10		Gbp8	chr5-105051072-105139479	0
chr7-143009876-143010364	1.2557e-17	2.34349	0.059	0.014	5.61085e-12	Cd81	Tspan32	chr7-143007006-143011033	0
chr10-120685799-120686617	2.90335e-14	2.28911	0.059	0.013	1.2973e-08		4921513I03Rik	chr10-120765774-120765838	79156
chr18-58160461-58161103	1.19258e-16	2.26032	0.058	0.013	5.3288e-11		Fbn2	chr18-58153958-58190240	0
chr18-33907886-33908549	8.27265e-13	2.04812	0.05	0.014	3.69647e-07		Epb4.1l4a	chr18-33891477-33921829	0
chr5-105293169-105294281	1.24682e-15	1.95807	0.056	0.015	5.57115e-10		Gbp6	chr5-105293626-105293699	0
chr12-104235596-104236420	1.37746e-19	1.95455	0.07	0.019	6.1549e-14	Serpina3g	Serpina3g	chr12-104236259-104236318	0
chr6-53584432-53585082	1.27173e-14	1.93501	0.053	0.013	5.68247e-09		Creb5	chr6-53573439-53604461	0
chr12-86859084-86860778	2.11968e-16	1.9113	0.063	0.018	9.47139e-11		Irf2bpl	chr12-86880703-86881569	19924
chr2-10314326-10315185	5.51177e-21	1.88662	0.075	0.021	2.46283e-15		Gm13261	chr2-10339283-10339472	24097
chr18-23038671-23039514	4.21779e-13	1.75749	0.055	0.017	1.88463e-07		Nol4	chr18-23038867-23038939	0
chr3-37805559-37806137	4.3931e-12	1.73706	0.059	0.017	1.96297e-06		Gm5148	chr3-37724203-37724490	81068
chr3-28558144-28558853	9.93102e-12	1.72898	0.058	0.016	4.43748e-06	Rpl22l1	Tnik	chr3-28557118-28564074	0
chr1-106515478-106516036	7.57312e-16	1.70883	0.059	0.019	3.3839e-10	Bcl2	Bcl2	chr1-106538178-106543263	22141
chr8-95046807-95047463	2.09449e-14	1.69498	0.065	0.022	9.35883e-09	Drc7	Gpr97	chr8-95044518-95045247	1559
chr17-34210329-34211028	2.97275e-13	1.65451	0.059	0.021	1.32831e-07	Rps28,Rgl2,Rps18,Brd2,Tap1,Psmb9,Psmb8,Gm20506,H2-Eb2,Gpsm3,Ager	Tap2	chr17-34209296-34211869	0
chr9-61380179-61380844	4.72257e-12	1.63032	0.055	0.018	2.11019e-06	Tle3	Tle3	chr9-61375574-61393202	0
chr16-55887770-55888479	6.51997e-15	1.57957	0.066	0.024	2.91332e-09	Nfkbiz,Nxpe3,Rpl24,Senp7	Nxpe3	chr16-55866551-55890581	0
chr13-42093390-42094024	1.94939e-10	1.55933	0.053	0.018	8.71046e-05	Adtrp	Hivep1	chr13-42055543-42123159	0
chr1-38693915-38694646	2.42951e-15	1.53059	0.07	0.028	1.08558e-09	Aff3	Aff3	chr1-38664858-38664955	28959
chr19-10063947-10064837	4.88491e-18	1.51524	0.101	0.036	2.18272e-12	Fth1,Best1,Sdhaf2	Fads2	chr19-10064686-10064811	0
chr5-3669619-3670701	2.84582e-13	1.49898	0.074	0.028	1.2716e-07	Cdk6,Gm17590,Krit1,Mterf1a,Akap9	Tmbim7	chr5-3670034-3670121	0
chr12-100986389-100986972	1.52859e-13	1.48414	0.068	0.026	6.83021e-08	Ttc7b	Ccdc88c	chr12-100983970-101022293	0
chr6-94680842-94681901	6.77826e-09	1.42529	0.057	0.018	0.00302873		Lrig1	chr6-94663999-94699461	0
chr7-43554397-43555093	1.14923e-12	1.42527	0.079	0.03	5.13509e-07	Nkg7,Etfb,Cd33,Zfp658,Siglece	Zfp658	chr7-43562256-43562421	7162
chr2-127328194-127328924	6.70249e-11	1.42237	0.069	0.029	2.99487e-05	Sppl2a,Tmem127,Dusp2	Dusp2	chr2-127336159-127336637	7234
chr14-7923552-7923959	1.22669e-12	1.41248	0.059	0.022	5.48122e-07		Flnb	chr14-7923455-7923557	0
chr13-28512232-28513181	5.37957e-12	1.40242	0.061	0.025	2.40375e-06	Gm26735,Sox4	2610307P16Rik	chr13-28505914-28516746	0
chr15-63647797-63648768	8.62384e-19	1.39629	0.11	0.044	3.85339e-13	Fam49b	Gsdmc	chr15-63775968-63776676	127199
chr12-104213661-104214677	4.48166e-14	1.37512	0.073	0.028	2.00254e-08	Serpina3f,Serpina3g	Serpina3f	chr12-104214544-104214620	0
chrX-121654212-121655274	7.40349e-10	1.36358	0.064	0.023	0.00033081		Nap1l3	chrX-122394565-122395384	739290
chr5-118377301-118377850	2.69771e-13	1.332	0.057	0.024	1.20542e-07	Med13l	Gm28563	chr5-118332136-118332306	44994
chr8-13359752-13360676	2.28842e-12	1.332	0.06	0.025	1.02254e-06		Tfdp1	chr8-13357110-13365088	0
chr10-75136488-75137642	1.93157e-10	1.28969	0.059	0.026	8.63085e-05	Bcr,Gucd1,Ggt1	Bcr	chr10-75136002-75140989	0
chr4-96590952-96592009	2.22392e-12	1.28451	0.067	0.025	9.93716e-07		Cyp2j9	chr4-96591136-96591345	0
chr15-36367044-36367832	1.51809e-11	1.28403	0.068	0.03	6.78327e-06		Rpl7a-ps3	chr15-36308144-36308956	58087
chr9-70284275-70285095	1.83526e-13	1.28026	0.059	0.023	8.20048e-08	Gm10642,Fam63b	Myo1e	chr9-70207704-70286911	0
chr5-75730324-75731522	1.26464e-15	1.27454	0.111	0.047	5.65081e-10	Kit	Kit	chr5-75654546-75656722	73601
chr14-7928785-7929447	2.09256e-10	1.2655	0.062	0.026	9.35019e-05	Pxk	Flnb	chr14-7929001-7929159	0
chr14-76687824-76688546	1.1348e-13	1.25295	0.063	0.034	5.07064e-08	Tsc22d1	1700108F19Rik	chr14-76686728-76687169	654
chr6-34155916-34156539	3.92802e-10	1.24316	0.059	0.027	0.000175516		Slc35b4	chr6-34153380-34158379	0
chr1-93691723-93692385	2.14323e-09	1.23342	0.057	0.024	0.000957659		Bok	chr1-93689286-93694059	0
chr9-40320979-40321932	2.20405e-14	1.22146	0.091	0.042	9.84836e-09	Clmp,Hspa8	Gramd1b	chr9-40317594-40327417	0
chr16-93798373-93799039	2.60767e-14	1.217	0.068	0.03	1.16519e-08		Dopey2	chr16-93798906-93798985	0
chr11-104636735-104637560	1.19209e-09	1.21241	0.052	0.022	0.00053266	Myl4	Itgb3	chr11-104637052-104637214	0
chr2-148563231-148563816	3.35118e-14	1.19366	0.066	0.028	1.49741e-08	Cd93	Gm14120	chr2-148476067-148478780	84450
chr7-74908019-74908908	2.35118e-11	1.19272	0.059	0.027	1.05058e-05		Sv2b	chr7-75114897-75117594	205988
chr11-22692557-22693687	6.38565e-11	1.1896	0.07	0.032	2.8533e-05	B3gnt2,Zrsr1	Gm12055	chr11-22729897-22730399	36209
chr16-49799655-49800630	8.92582e-12	1.17576	0.069	0.03	3.98833e-06	Cd47	Gm16619	chr16-49800598-49803078	0
chr14-43918080-43918536	6.16712e-08	1.15981	0.054	0.024	0.0275565		Ear10	chr14-43922720-43922897	4183
chr9-61665885-61666544	2.4892e-10	1.15023	0.067	0.032	0.000111225	Tle3,Rplp1	Rplp1	chr9-61913284-61913323	246739
chr19-47887151-47888346	3.26975e-12	1.14692	0.069	0.032	1.46102e-06	Sh3pxd2a,Cfap43	Cfap43	chr19-47835818-47919123	0
chr4-100218741-100219969	3.80357e-12	1.1367	0.073	0.036	1.69955e-06		Ror1	chr4-100096310-100302879	0
chr8-72281540-72282015	2.82526e-10	1.12099	0.07	0.034	0.000126241	Cyp4f18,Tpm4,Gm26586,Klf2,Tmem38a	Gm10282	chr8-72304118-72304908	22102
chr1-92640196-92640969	6.84015e-11	1.09694	0.067	0.033	3.05638e-05		Myeov2	chr1-92640244-92640435	0
chr18-68226660-68228043	2.99232e-09	1.09029	0.058	0.026	0.00133706	Ldlrad4	Ldlrad4	chr18-68106692-68235654	0
chr10-54013858-54014729	5.49431e-08	1.08647	0.054	0.026	0.0245502	Asf1a,Man1a,Gm16998	Man1a	chr10-54014415-54014495	0
chr13-56476694-56477590	9.93486e-10	1.08391	0.054	0.026	0.00044392	H2afy,Tgfbi	Il9	chr13-56479277-56479362	1686
chr11-44389701-44390633	2.90778e-12	1.07756	0.071	0.036	1.29928e-06	Ublcp1,Rnf145	Il12b	chr11-44400063-44400118	9429
chr7-74442125-74443119	1.1992e-10	1.07507	0.058	0.024	5.35841e-05		Slco3a1	chr7-74359920-74504176	0
chr12-3870793-3871496	2.56257e-13	1.07357	0.087	0.045	1.14503e-07		Dnmt3a	chr12-3866253-3872834	0
chr7-126471971-126472785	3.47312e-12	1.0624	0.065	0.036	1.5519e-06	Apobr,Cln3,Nupr1,Coro1a,Ypel3	Sh2b1	chr7-126472073-126473011	0
chr8-105609266-105609720	6.93329e-13	1.04654	0.077	0.04	3.098e-07	Ctcf,Gm5914,Psmb10,Dus2	Agrp	chr8-105584378-105637279	0
chr2-132020698-132021355	1.22377e-13	1.04315	0.093	0.048	5.46819e-08		Rassf2	chr2-132012653-132021079	0
chr18-75278175-75279475	2.01516e-17	1.02983	0.103	0.057	9.00435e-12	Rpl17,Smad7	Dym	chr18-75243399-75286619	0
chr10-127563537-127564537	4.76061e-10	1.01787	0.061	0.032	0.000212718	Ddit3,Lrp1	Lrp1	chr10-127563604-127563793	0
chr10-40497257-40498050	3.54312e-10	1.01479	0.055	0.03	0.000158317		Cdk19	chr10-40479804-40483818	13438
chr10-19104572-19105478	4.40303e-09	1.01124	0.065	0.033	0.00196741		Tnfaip3	chr10-19015548-19015657	88914
chr5-139448931-139450184	5.25983e-15	1.00911	0.124	0.062	2.35025e-09	Pdgfa,Prkar1b,C130050O18Rik	3110082I17Rik	chr5-139364164-139455416	0
chr13-31290415-31291049	2.16893e-11	1.00383	0.059	0.032	9.69143e-06		Gm11376	chr13-31299628-31299693	8578
chr9-81863136-81864245	3.63566e-08	0.992324	0.057	0.028	0.0162452		Mei4	chr9-81863705-81863917	0
chr1-135267546-135268435	1.78738e-09	0.988593	0.068	0.036	0.000798656	Phlda3	Rnpep	chr1-135268083-135268196	0
chr17-83990323-83990969	3.47724e-15	0.983304	0.113	0.057	1.55373e-09	Cox7a2l,Zfp36l2	Gm23905	chr17-83947588-83947696	42626
chr14-121477689-121478587	1.78069e-08	0.976784	0.052	0.024	0.00795664	Dock9	Slc15a1	chr14-121478392-121478436	0
chr5-36088899-36089744	4.33879e-09	0.972037	0.083	0.038	0.0019387	Sorcs2	Sorcs2	chr5-36078039-36153822	0
chr3-143016655-143017423	5.87791e-09	0.966433	0.059	0.031	0.00262643	Gbp7,Gbp2	9530052C20Rik	chr3-142892042-142894644	122010
chr16-4413998-4414757	2.22889e-08	0.958574	0.054	0.028	0.00995933		Adcy9	chr16-4323958-4417852	0
chr19-16955373-16956221	1.29866e-10	0.958062	0.068	0.034	5.8028e-05		Prune2	chr19-16956118-16956256	0
chr17-12363552-12364591	1.98276e-18	0.949481	0.111	0.057	8.85955e-13		Plg	chr17-12378609-12378716	14017
chr17-84160976-84161891	4.22087e-09	0.944155	0.057	0.033	0.00188601	Zfp36l2	Zfp36l2	chr17-84183931-84185752	22039
chr4-11989276-11990420	1.24734e-17	0.934651	0.107	0.055	5.57347e-12	Rbm12b1	1700123M08Rik	chr4-11966684-11993864	0
chr4-105206721-105207371	2.39361e-08	0.925854	0.053	0.032	0.0106954		Ppap2b	chr4-105194961-105208523	0
chr6-127263816-127264385	1.90302e-12	0.925763	0.09	0.046	8.50328e-07	9330179D12Rik,Ccnd2	9330179D12Rik	chr6-127211500-127212411	51404
chr2-151586459-151587778	5.22245e-09	0.910137	0.067	0.042	0.00233355		Sdcbp2	chr2-151587322-151587493	0
chr1-14309499-14310411	9.97205e-12	0.904806	0.069	0.042	4.45581e-06	Eya1	Eya1	chr1-14309646-14309836	0
chr6-71756947-71757854	3.0978e-08	0.903138	0.059	0.033	0.0138419	Cd8b1,St3gal5	Reep1	chr6-71756437-71761364	0
chr4-107758629-107759291	1.15696e-10	0.900827	0.07	0.038	5.16966e-05		1700047F07Rik	chr4-107715339-107758958	0
chr7-81492980-81493756	4.23426e-09	0.883977	0.05	0.029	0.00189199	Rps17,2900076A07Rik	Ap3b2	chr7-81493508-81493620	0
chr9-96415808-96416708	1.03368e-10	0.871354	0.058	0.036	4.61878e-05	Gk5	BC043934	chr9-96435783-96438138	19074
chr6-142951910-142952923	5.53084e-18	0.869996	0.117	0.064	2.47135e-12	Ldhb	St8sia1	chr6-142914169-142963535	0
chr11-116617528-116618004	1.30285e-11	0.867827	0.088	0.053	5.82153e-06	Srsf2	Rhbdf2	chr11-116610480-116624177	0
chr7-66178827-66179552	4.33602e-11	0.866435	0.077	0.046	1.93747e-05	Chsy1	Chsy1	chr7-66172422-66173789	5037
chr11-4251269-4251779	1.41994e-08	0.866271	0.061	0.034	0.00634472	Osm	Lif	chr11-4257557-4257688	5777
chr8-122701991-122702663	1.72387e-13	0.862318	0.093	0.055	7.70278e-08	Cyba,Aprt,Cdh15,Ankrd11,Rpl13	Gm20388	chr8-119910940-124295357	0
chr14-76760433-76760867	1.52012e-09	0.845888	0.061	0.034	0.000679235		1700108F19Rik	chr14-76686728-76687169	73263
chr6-90987953-90989329	1.51691e-11	0.843384	0.081	0.05	6.77802e-06	Iqsec1	Nup210	chr6-91013068-91014398	23738
chr5-3497191-3498001	3.18734e-11	0.842595	0.081	0.048	1.4242e-05	Cdk6,Gm17590,Akap9	Cdk6	chr5-3473229-3515453	0
chr5-123381695-123382463	3.85054e-08	0.8402	0.057	0.033	0.0172054	Bcl7a	Bcl7a	chr5-123371090-123374082	7612
chr6-90786799-90787997	1.9805e-10	0.83845	0.075	0.046	8.84948e-05	Hdac11	Iqsec1	chr6-90694851-90809767	0
chr18-75194238-75195009	2.19167e-08	0.834682	0.059	0.036	0.00979303	Rpl17	Dym	chr18-75126920-75199162	0
chr3-21961104-21961539	2.24796e-08	0.831642	0.053	0.029	0.0100446		Tbl1xr1	chr3-22076652-22076954	115112
chr8-94442979-94443581	7.42839e-08	0.828766	0.054	0.034	0.0331923		9330175E14Rik	chr8-94434836-94435105	7873
chr13-19219242-19220311	1.32478e-08	0.814177	0.066	0.038	0.00591952		Tcrg-C3	chr13-19260884-19261214	40572
chr2-145225401-145226521	3.60855e-11	0.813496	0.086	0.051	1.61241e-05		Slc24a3	chr2-145168198-145448505	0
chr5-122731875-122732636	5.12983e-09	0.812765	0.081	0.05	0.00229216	Tctn1,Arpc3,A930024E05Rik	Camkk2	chr5-122731173-122734172	0
chr17-34287533-34288104	1.20022e-09	0.807593	0.068	0.042	0.000536292	Rgl2,Rps18,H2-Oa,H2-DMb2,H2-Ob,Gm20506,H2-Ab1,H2-Aa,H2-Eb1,H2-Eb2,Gpsm3	H2-Aa	chr17-34287682-34287766	0
chr5-118048275-118049286	2.78039e-08	0.801875	0.057	0.03	0.0124236		Tesc	chr5-118046385-118053583	0
chr6-90751466-90752016	2.9734e-11	0.801599	0.088	0.052	1.3286e-05	Iqsec1,Hdac11	Iqsec1	chr6-90694851-90763754	0
chr4-95302933-95303765	7.28491e-08	0.801263	0.059	0.035	0.0325512	Jun	Gm12708	chr4-95208872-95209727	93205
chr11-59421425-59422288	2.96538e-13	0.79977	0.103	0.067	1.32502e-07	Rnf187,Nlrp3	Snap47	chr11-59421525-59421649	0
chr13-21852215-21852906	4.71647e-11	0.798091	0.089	0.055	2.10746e-05	Hist1h1b,Hist1h2ap,Hist1h4i	Hist1h2br	chr13-21835815-21837530	14684
chr10-21082880-21084045	3.35422e-10	0.791671	0.07	0.044	0.000149877	Pde7b,Myb	Ahi1	chr10-21079087-21080428	2451
chr6-134156063-134156660	4.80016e-08	0.791306	0.058	0.032	0.0214486		Etv6	chr6-134137418-134222864	0
chr6-129036502-129037340	2.57022e-10	0.786709	0.06	0.036	0.000114845	BC035044	Klrb1f	chr6-129045901-129046032	8560
chr13-102665118-102666343	8.10055e-15	0.780634	0.112	0.076	3.61957e-09		Cd180	chr13-102693558-102693789	27214
chr11-78864555-78865216	8.43743e-10	0.774544	0.068	0.042	0.000377009		Lyrm9	chr11-78839141-78846870	17684
chr11-60783856-60784880	2.42955e-09	0.772078	0.061	0.034	0.00108559		Smcr8	chr11-60783754-60784207	0
chr2-6707251-6707688	1.57249e-08	0.77058	0.058	0.032	0.00702637		Celf2	chr2-6664198-6721416	0
chr18-15119270-15120455	3.78334e-08	0.765839	0.053	0.033	0.0169051		Kctd1	chr18-15007875-15151315	0
chr14-54705618-54706982	1.87955e-09	0.764138	0.082	0.048	0.000839838	Slc7a7,Mrpl52,Rem2,Cebpe	Cebpe	chr14-54710363-54710538	3380
chr19-33222507-33223571	3.92741e-10	0.759427	0.078	0.044	0.000175488	Rnls	Rnls	chr19-33202649-33382366	0
chr5-105139154-105140265	2.62338e-08	0.758876	0.057	0.032	0.011722	Gbp9	Gbp4	chr5-105139480-105139586	0
chr8-123672211-123672990	3.04392e-08	0.758876	0.054	0.032	0.0136011		Gm20388	chr8-119910940-124295357	0
chr5-39630568-39631333	3.31535e-10	0.756123	0.052	0.03	0.00014814		Hs3st1	chr5-39615405-39644217	0
chr6-52212516-52213578	1.19548e-09	0.749867	0.063	0.043	0.000534176	Hoxa5,Hibadh	Gm28308	chr6-52213040-52213339	0
chr4-138257033-138257682	5.74202e-09	0.74722	0.061	0.04	0.00256571	Alpl,Pink1	Sh2d5	chr4-138257115-138257279	0
chr18-61130931-61131907	6.08741e-11	0.739088	0.072	0.047	2.72004e-05	Rps14	Csf1r	chr18-61130481-61132149	0
chr5-113283290-113284128	6.54559e-08	0.737174	0.051	0.028	0.0292476	2900026A02Rik	Sgsm1	chr5-113282717-113284979	0
chr6-99056388-99057569	1.21311e-11	0.735462	0.095	0.061	5.42055e-06	Foxp1	Foxp1	chr6-99016666-99075853	0
chr5-66618074-66619048	2.13404e-09	0.73272	0.06	0.04	0.000953552	Rbm47,Uchl1	Apbb2	chr5-66618568-66618774	0
chr12-25188630-25189929	3.84171e-14	0.730057	0.12	0.08	1.71659e-08	Rrm2,Id2	Id2	chr12-25095663-25096092	92537
chr18-15208035-15208945	8.57031e-10	0.720444	0.086	0.051	0.000382947		Kctd1	chr18-15151316-15151446	56588
chr6-48745777-48746724	9.05144e-08	0.714557	0.052	0.03	0.0404446	Gm5111,Gimap8,Gimap9,Gimap4,Gimap6,Gimap7,Gimap1,Gimap5,Gimap3,Tmem176b,Tmem176a,Gpnmb	Gimap5	chr6-48746197-48746430	0
chr1-64530720-64531093	1.14045e-09	0.704249	0.065	0.042	0.000509585	Creb1	Creb1	chr1-64532645-64532904	1551
chr19-10588820-10589618	1.8835e-10	0.698801	0.089	0.052	8.41605e-05	Slc15a3	Cyb561a3	chr19-10588525-10588548	271
chr6-65590023-65590491	3.1917e-09	0.695299	0.06	0.038	0.00142615		Tnip3	chr6-65590398-65590607	0
chr5-114783521-114784100	1.98512e-08	0.69203	0.056	0.037	0.00887013	Oasl2	Ankrd13a	chr5-114775325-114785940	0
chr6-129274958-129276194	3.48948e-12	0.689354	0.1	0.069	1.5592e-06	BC035044,Klrb1f,2310001H17Rik,Cd69,Clec1b,Klrk1	Cd69	chr6-129275222-129275285	0
chr4-105703148-105703828	4.42349e-08	0.688158	0.055	0.032	0.0197655		Gm12728	chr4-105789869-105789890	86040
chr14-31568946-31569627	2.41257e-10	0.686728	0.093	0.061	0.000107801	Nisch,Sh3bp5	Hacl1	chr14-31553853-31610101	0
chr4-129924270-129925213	5.52064e-08	0.685421	0.059	0.036	0.0246679	Lck,Fam167b,Tinagl1	E330017L17Rik	chr4-129919444-129919787	4482
chr8-120377545-120378294	4.74258e-08	0.680418	0.068	0.04	0.0211913	Crispld2,A130014A01Rik,6430548M08Rik,Gse1,Cox4i1	Gse1	chr8-120354180-120553583	0
chr9-15017598-15018970	1.13032e-16	0.679887	0.17	0.113	5.05062e-11		Panx1	chr9-15010257-15021381	0
chr9-32149939-32150676	1.01312e-12	0.679836	0.107	0.071	4.5269e-07	Fli1,Ets1	Arhgap32	chr9-32129679-32151921	0
chr15-37418628-37419205	7.56875e-08	0.677721	0.057	0.034	0.0338195		Ncald	chr15-37397454-37563390	0
chr17-26484521-26485345	6.31985e-10	0.675005	0.064	0.041	0.00028239	Dusp1,Crebrf,Phf1	Dusp1	chr17-26505590-26506279	20244
chr16-10769490-10770017	4.23561e-08	0.668832	0.054	0.033	0.018926		Socs1	chr16-10783808-10784232	13790
chr11-34762105-34763086	7.95517e-09	0.668242	0.054	0.035	0.00355461		Dock2	chr11-34756283-34783780	0
chr14-46994263-46995180	3.05471e-11	0.667075	0.073	0.046	1.36494e-05	Cdkn3,Lgals3	Samd4	chr14-46885017-47016276	0
chr8-84699832-84700304	3.62268e-14	0.660401	0.119	0.073	1.61872e-08	Ier2,Calr,Prdx2,Junb	Nfix	chr8-84700220-84707659	0
chr11-54975541-54976160	1.09302e-09	0.660327	0.067	0.048	0.000488392	Hint1	Anxa6	chr11-54979108-54979461	2947
chr2-173377499-173378254	4.62225e-09	0.659998	0.068	0.039	0.00206536	Rbm38,Zbp1	Gm14642	chr2-173394566-173394680	16311
chr1-38664360-38665175	1.00338e-07	0.659596	0.06	0.037	0.0448342	Aff3	Aff3	chr1-38664858-38664955	0
chr13-62879532-62880657	1.26125e-11	0.654115	0.088	0.059	5.63563e-06	Gm16907	Fbp1	chr13-62875312-62887650	0
chr4-129793731-129794311	4.73341e-08	0.651663	0.075	0.047	0.0211503	Marcksl1	Ptp4a2	chr4-129811219-129811407	16907
chr13-91540006-91541382	5.52397e-11	0.645668	0.078	0.05	2.46827e-05		Ssbp2	chr13-91539397-91564609	0
chr1-151001407-151002386	3.49283e-08	0.642434	0.052	0.033	0.015607		Gm29188	chr1-151001151-151003921	0
chr11-4974446-4975190	2.2315e-08	0.641889	0.07	0.051	0.00997102	Emid1	Ap1b1	chr11-4986824-4987051	11633
chr17-56819130-56820346	1.88055e-13	0.641521	0.122	0.08	8.40286e-08	Safb2,Rpl36,Crb3,Tnfsf14,C3	Rfx2	chr17-56808326-56830882	0
chr1-167268150-167269013	2.17775e-12	0.639208	0.111	0.083	9.73085e-07		Uck2	chr1-167264932-167284625	0
chr8-122698991-122699477	1.31792e-08	0.637683	0.072	0.043	0.00588887	Zfpm1,Cyba,Snai3,Cbfa2t3,Ankrd11,Rpl13	Cbfa2t3	chr8-122698894-122699109	0
chr2-105398518-105399845	1.48923e-15	0.633386	0.129	0.083	6.65432e-10		Rcn1	chr2-105398970-105399205	0
chr3-51744368-51745546	4.4247e-08	0.632596	0.06	0.038	0.0197709	Maml3	Maml3	chr3-51697844-51855498	0
chr15-101336506-101337241	4.31992e-08	0.618094	0.07	0.042	0.0193027	Acvrl1,5430421N21Rik	Krt80	chr15-101349571-101349914	12329
chr4-138251370-138252510	5.20286e-11	0.616676	0.09	0.062	2.32479e-05	Pink1	Sh2d5	chr4-138250509-138253611	0
chr14-22182964-22183672	1.31602e-08	0.613735	0.077	0.052	0.00588037		1700112E06Rik	chr14-22027328-22577847	0
chr12-25190212-25190809	1.62306e-08	0.612175	0.072	0.05	0.00725233	Rrm2,Id2	Id2	chr12-25095663-25096092	94119
chr2-93192171-93192991	3.17393e-08	0.611271	0.061	0.036	0.0141821	Trp53i11,Cd82	Trp53i11	chr2-93189224-93196896	0
chr6-127150880-127152698	5.76879e-13	0.602996	0.126	0.089	2.57767e-07	9330179D12Rik,Ccnd2	Ccnd2	chr6-127150774-127151048	0
chr2-46370609-46371404	1.38737e-12	0.602182	0.11	0.077	6.19916e-07		Gm13470	chr2-46419535-46419809	48130
chr10-13869437-13870028	6.90554e-08	0.602107	0.063	0.043	0.030856		Aig1	chr10-13868618-13868980	456
chr2-22790259-22790845	3.16122e-09	0.601382	0.071	0.049	0.00141253		Apbb1ip	chr2-22774522-22816952	0
chr8-94983842-94984499	1.01273e-08	0.597085	0.077	0.053	0.00452518	Dok4	Gpr56	chr8-94984399-94984657	0
chr11-116254283-116255287	8.97447e-10	0.590058	0.091	0.057	0.000401006	Rhbdf2	Srp68	chr11-116254302-116254400	0
chr12-84968612-84969351	1.45133e-08	0.589701	0.07	0.049	0.00648497		Arel1	chr12-84951382-84970697	0
chr15-4816421-4817366	3.34133e-09	0.587904	0.088	0.059	0.00149301	Rpl37,Ptger4	C6	chr15-4814903-4815456	964
chr12-112868120-112868702	5.74659e-09	0.586958	0.072	0.049	0.00256775	Adssl1,Zbtb42	Gpr132	chr12-112860870-112860916	7203
chr18-60803314-60803972	1.31981e-13	0.5867	0.148	0.1	5.89733e-08	Smim3,Ndst1,Cd74	Cd74	chr18-60803934-60804010	0
chr2-26512973-26513826	4.43374e-09	0.583493	0.08	0.057	0.00198113	Egfl7,Rpl7a	Notch1	chr2-26509770-26516541	0
chr14-20784663-20785706	1.54614e-13	0.572645	0.112	0.084	6.9086e-08		Camk2g	chr14-20779264-20792518	0
chr9-45846789-45847453	7.65638e-10	0.567924	0.08	0.057	0.00034211	Cep164	Bace1	chr9-45840043-45852887	0
chr17-34295845-34296477	1.59017e-12	0.56361	0.111	0.079	7.10534e-07	Rgl2,Rps18,H2-Oa,H2-DMb2,H2-Ob,H2-Ab1,H2-Aa,H2-Eb1,H2-Eb2,Gpsm3	Gm20513	chr17-34293355-34304870	0
chr1-91257243-91258443	2.2366e-08	0.562019	0.061	0.044	0.0099938	Ramp1	Ube2f	chr1-91254394-91262266	0
chr15-73140065-73140649	8.39957e-08	0.560876	0.067	0.046	0.0375318		Ago2	chr15-73138114-73146369	0
chr1-132318398-132318950	1.7798e-13	0.558603	0.101	0.069	7.95266e-08	Nucks1,Nuak2	Nuak2	chr1-132316473-132324952	0
chr11-83534246-83535209	8.33437e-12	0.557286	0.108	0.071	3.72404e-06	Slfn2,Slfn4,Ccl5,Ccl9,Ccl3,Wfdc21,Heatr6,Synrg	Ccl5	chr11-83530386-83530518	3727
chr2-30061624-30062172	3.68612e-08	0.556576	0.065	0.05	0.0164707	Slc27a4,Set,Ier5l	Set	chr2-30062172-30062280	0
chr9-89700756-89701360	5.74342e-10	0.554856	0.056	0.042	0.000256633	Tmed3	Tmed3	chr9-89699980-89702771	0
chr13-30002769-30003562	2.47913e-09	0.551277	0.089	0.061	0.00110775		E2f3	chr13-29985300-29985668	17100
chr11-76397646-76398221	3.13458e-08	0.548068	0.056	0.042	0.0140062		Nxn	chr11-76359287-76398700	0
chr13-56172658-56173537	7.40467e-11	0.547019	0.088	0.065	3.30863e-05	H2afy,Tgfbi	Tifab	chr13-56173703-56176184	165
chr9-99181997-99182760	3.71733e-16	0.546005	0.165	0.125	1.66101e-10		Pik3cb	chr9-99140322-99140621	41375
chr4-125175949-125177304	3.31252e-09	0.541417	0.077	0.055	0.00148013	Cdca8,Zc3h12a	Zc3h12a	chr4-125127767-125127840	48108
chr3-60784949-60785873	3.20295e-09	0.53454	0.088	0.064	0.00143118	Mbnl1	RP24-549O22.4	chr3-60788361-60788574	2487
chr5-75574367-75576205	1.08196e-11	0.534175	0.097	0.072	4.83451e-06	Kit	Kit	chr5-75575016-75575118	0
chr11-102752970-102754366	5.98421e-08	0.529219	0.065	0.055	0.0267392	Plcd3,Hexim1,Fmnl1	Adam11	chr11-102761439-102761684	7072
chr7-98164612-98165591	1.06109e-08	0.525999	0.062	0.046	0.00474129	Myo7a	Capn5	chr7-98164711-98164719	0
chr13-16260045-16261562	5.26242e-08	0.522672	0.063	0.046	0.0235141		Inhba	chr13-16027130-16027211	232833
chr3-133525324-133526653	1.89703e-08	0.522054	0.066	0.047	0.00847652		Tet2	chr3-133514174-133544199	0
chr8-126702061-126702804	6.22938e-08	0.519724	0.076	0.053	0.0278347	Gm17296,Irf2bp2	Irf2bp2	chr8-126592440-126593986	108074
chr9-21016408-21016893	2.13348e-08	0.502364	0.076	0.055	0.00953304	Cdkn2d	Icam1	chr9-21016102-21018918	0
chr7-82690734-82691787	7.04894e-11	0.501807	0.104	0.079	3.14968e-05	Mex3b	Eftud1	chr7-82686765-82692462	0
chr3-97210883-97211611	1.20917e-08	0.497892	0.088	0.062	0.00540292		Bcl9	chr3-97210717-97212871	0
chr2-166630119-166631025	7.9641e-08	0.484359	0.08	0.058	0.035586	Prex1	Prex1	chr2-166621334-166633365	0
chr15-63704092-63705197	2.81604e-09	0.483863	0.088	0.063	0.00125829		Gsdmc	chr15-63775968-63776676	70770
chr16-4673578-4674465	3.9722e-10	0.482872	0.092	0.069	0.00017749	4930451G09Rik	Dnaja3	chr16-4640149-4675625	0
chr10-67503079-67504149	2.9048e-09	0.470428	0.075	0.059	0.00129795		Egr2	chr10-67535475-67535530	31325
chr11-117828060-117828756	1.16935e-08	0.470356	0.07	0.051	0.00522499	Birc5,Socs3	Afmid	chr11-117828079-117828169	0
chr12-26438928-26439783	1.17708e-08	0.470341	0.068	0.051	0.00525956		Rsad2	chr12-26442753-26445570	2969
chr4-135119829-135120712	1.09946e-10	0.460256	0.105	0.077	4.91272e-05	Syf2	Runx3	chr4-135120652-135121105	0
chr5-65101261-65102322	1.10596e-08	0.456515	0.081	0.061	0.00494176		Klhl5	chr5-65107568-65107861	5245
chr13-112799637-112800225	1.21494e-09	0.455135	0.071	0.057	0.000542871	Ccno	Ppap2a	chr13-112800894-112801266	668
chr2-102998291-102999525	1.00026e-08	0.437967	0.069	0.049	0.00446948		Pdhx	chr2-103021075-103022010	21549
chr3-104670083-104670988	6.95325e-08	0.437967	0.069	0.051	0.0310692	Magi3,Rhoc	Gm29560	chr3-104669754-104670010	72
chr17-79584227-79584854	3.26865e-08	0.437592	0.074	0.053	0.0146053		Rmdn2	chr17-79614900-79614987	30045
chr1-172305927-172306564	1.0071e-08	0.430988	0.085	0.067	0.00450001	Slamf6,Kcnj10,Tagln2,Fcrl6	Igsf8	chr1-172291879-172316150	0
chr11-22842330-22843353	1.35558e-09	0.428256	0.084	0.06	0.000605715	B3gnt2	RP23-242C19.8	chr11-22800445-22859493	0
chr6-86547397-86548406	6.29104e-09	0.425149	0.102	0.075	0.00281102	Tia1,Asprv1,Mxd1	1600020E01Rik	chr6-86532308-86563431	0
chr9-61336989-61337994	7.45668e-09	0.425149	0.095	0.073	0.00333187	Tle3	Gm10655	chr9-61370797-61372193	32802
chr14-32165070-32166023	1.50158e-08	0.419923	0.084	0.067	0.00670952		Ncoa4	chr14-32165589-32165696	0
chr6-134134760-134135252	4.13504e-09	0.417903	0.068	0.047	0.00184766		Etv6	chr6-134036139-134137287	0
chr18-36719161-36720619	4.45621e-10	0.410208	0.088	0.07	0.000199117	Pura,Cystm1	Cd14	chr18-36725074-36725299	4454
chr12-98269524-98270598	4.3753e-12	0.409249	0.11	0.079	1.95501e-06		Gpr65	chr12-98268715-98274655	0
chr12-99560744-99561653	3.5334e-08	0.408644	0.088	0.068	0.0157883		Gm26839	chr12-99563841-99563956	2187
chr7-30811505-30812889	1.03215e-12	0.405667	0.14	0.105	4.61197e-07	Tyrobp,Nfkbid,Gm26610,Ffar1,Cd22,Fxyd7,Scn1b,Gramd1a	Ffar2	chr7-30818348-30819120	5458
chr8-126847438-126848384	3.10285e-13	0.405005	0.143	0.107	1.38645e-07	Irf2bp2	Tomm20	chr8-126930664-126935014	82279
chr16-94698087-94699328	3.87758e-09	0.395992	0.133	0.109	0.00173262		Dyrk1a	chr16-94692202-94695517	2569
chr4-57198666-57199401	5.46762e-08	0.395292	0.091	0.063	0.024431		Ptpn3	chr4-57197635-57204906	0
chr4-32587587-32588629	1.92424e-10	0.39263	0.098	0.073	8.59808e-05		Bach2	chr4-32580297-32586108	1478
chr19-10100698-10102261	5.86274e-08	0.390772	0.091	0.069	0.0261965	Incenp,Best1,Sdhaf2,Cyb561a3	Fads2	chr19-10101223-10101429	0
chr2-152788516-152789926	2.8465e-10	0.388244	0.109	0.087	0.00012719	Id1,Tpx2,Hck	Bcl2l1	chr2-152782283-152828446	0
chr6-135322956-135324459	3.99461e-09	0.38718	0.111	0.093	0.00178491	Gpr19,Emp1	Pbp2	chr6-135309784-135310347	12608
chr2-170306650-170307973	1.23704e-09	0.382633	0.102	0.084	0.000552746	Gm17619	Bcas1	chr2-170346991-170348073	39017
chr17-30518525-30519401	2.04923e-10	0.378543	0.151	0.114	9.15659e-05		Btbd9	chr17-30517324-30524712	0
chr6-142867292-142868098	6.97121e-09	0.373031	0.114	0.094	0.00311494	Ldhb,Etnk1	St8sia1	chr6-142867854-142867946	0
chr15-6574313-6574983	4.53283e-10	0.360486	0.093	0.077	0.00020254		Fyb	chr15-6579871-6581046	4887
chr5-121123045-121124684	3.82181e-11	0.36004	0.132	0.108	1.7077e-05	Rasal1,Dtx1,Oas2,Oas3,Oas1c,Rpl6,Tmem116,Erp29,Acad12	Ptpn11	chr5-121130533-121134146	5848
chr2-117105078-117105843	5.36188e-09	0.359636	0.098	0.077	0.00239585	Gm29340	Spred1	chr2-117121374-117121756	15530
chr6-31087808-31088863	3.84248e-08	0.358867	0.07	0.053	0.0171694		Gm13834	chr6-31087653-31087819	0
chr8-111595365-111596206	6.715e-10	0.35605	0.1	0.081	0.000300046		Znrf1	chr8-111537650-111609292	0
chr10-83183721-83184943	2.1704e-08	0.35263	0.088	0.077	0.00969799	A230046K03Rik	Chst11	chr10-83092155-83190944	0
chr10-80695917-80696484	5.46205e-10	0.351351	0.091	0.077	0.000244061	Rps15,Tcf3,Oaz1,Eef2	Mob3a	chr10-80691568-80701796	0
chr6-48699891-48700694	8.51564e-08	0.350259	0.076	0.06	0.0380504	Lrrc61,Gm5111,Gimap9,Gimap7,Gimap1,Gimap5,Tmem176b,Tmem176a,Gpnmb	Gimap6	chr6-48701582-48702182	887
chr1-12990931-12992832	5.16634e-08	0.346192	0.08	0.062	0.0230847	Ncoa2	Slco5a1	chr1-12992528-12992650	0
chr4-145267303-145268142	6.60496e-09	0.342455	0.13	0.1	0.00295129	Tnfrsf1b	Tnfrsf8	chr4-145267139-145269235	0
chr17-71683923-71684620	9.64496e-08	0.341303	0.075	0.063	0.0430966	Smchd1	Fam179a	chr17-71673500-71685053	0
chr2-102986394-102987396	5.75961e-10	0.329371	0.1	0.086	0.000257357		Pdhx	chr2-103021075-103022010	33678
chr13-96982892-96984200	1.48558e-09	0.325869	0.096	0.086	0.000663802	Nsa2	Gcnt4	chr13-96947566-96950912	31979
chr11-3329669-3330829	8.26387e-08	0.324249	0.078	0.066	0.0369255	Sfi1,Pik3ip1,Selm	Pik3ip1	chr11-3330787-3330934	0
chr3-68676541-68677388	8.269e-10	0.321546	0.113	0.094	0.000369484	Smc4,Trim59	Il12a	chr3-68690644-68690741	13255
chr7-25644165-25645344	7.01823e-08	0.302488	0.071	0.059	0.0313595	D930028M14Rik,Atp5sl,Tgfb1	Bckdha	chr7-25641827-25658632	0
chr18-32817805-32819081	2.32765e-08	0.300719	0.074	0.061	0.0104006	Bin1	Tslp	chr18-32818999-32819106	0
chr8-69821796-69823219	6.51397e-08	0.295032	0.068	0.054	0.0291064	Gmip	Lpar2	chr8-69822429-69822711	0
chr11-59418343-59419070	3.62366e-08	0.294282	0.111	0.092	0.0161916	Rnf187,Nlrp3	Snap47	chr11-59407234-59428340	0
chr4-128980215-128981895	1.11104e-14	0.29229	0.178	0.145	4.96447e-09	Tlr12	Ak2	chr4-128991958-128992080	10062
chr6-51178107-51178884	9.13767e-09	0.291343	0.116	0.096	0.00408298	Hnrnpa2b1,Cbx3	Gm29004	chr6-51003936-51004253	173853
chr5-43881624-43882469	1.13441e-08	0.288733	0.093	0.079	0.00506889	Bst1	Cd38	chr5-43869121-43900332	0
chr7-135597484-135598853	3.44438e-11	0.288318	0.147	0.131	1.53905e-05	Ptpre,Mki67	Ptpre	chr7-135538117-135601464	0
chr11-72549774-72550713	1.40357e-10	0.279248	0.126	0.108	6.27156e-05	Xaf1,Spns3	Spns3	chr11-72549998-72550208	0
chr5-30912737-30913806	4.89709e-08	0.276455	0.088	0.07	0.0218817		Emilin1	chr5-30913402-30913874	0
chr7-101028277-101028936	3.63439e-08	0.26855	0.09	0.073	0.0162396		P2ry2	chr7-101011712-101011991	16285
chr10-60657632-60658580	2.27239e-08	0.266866	0.085	0.074	0.0101537	Sgpl1	Cdh23	chr10-60657339-60686892	0
chr17-45557211-45558393	1.49797e-10	0.261238	0.152	0.129	6.69339e-05	Nfkbie,Hsp90ab1	Nfkbie	chr17-45556315-45558494	0
chr2-158305795-158306981	1.36342e-08	0.260483	0.134	0.104	0.00609216	Slc32a1,Ppp1r16b	Lbp	chr2-158306670-158306793	0
chr7-43552905-43553701	1.20112e-12	0.252151	0.158	0.138	5.36695e-07	Nkg7,Etfb,Cd33,Zfp658,Siglece	Zfp658	chr7-43562256-43562421	8554
chr12-55446537-55447439	2.69971e-08	0.251253	0.108	0.094	0.0120631		Psma6	chr12-55418295-55418454	28082
chr16-84620801-84621733	7.34171e-08	0.239389	0.077	0.065	0.0328049		Gm26667	chr16-84703167-84703335	81433
chr5-100584879-100585628	1.09369e-09	0.239239	0.139	0.117	0.000488694	Plac8	Plac8	chr5-100572145-100572245	12633
chr18-81571386-81572661	3.68968e-11	0.213117	0.157	0.143	1.64866e-05		4930594M17Rik	chr18-81235826-81236066	335319
chr3-21987710-21988471	1.63614e-08	0.201478	0.114	0.102	0.00731078		Tbl1xr1	chr3-22076652-22076954	88180
chr4-43971795-43972571	2.91006e-10	0.193852	0.103	0.096	0.00013003	Creb3	Glipr2	chr4-43970578-43977462	0
chr4-102573996-102574659	1.52671e-09	0.180254	0.163	0.145	0.000682178		Pde4b	chr4-102570879-102590830	0
chr6-134366004-134367735	2.05532e-09	0.173946	0.148	0.137	0.000918379	Crebl2	Bcl2l14	chr6-134396318-134396419	28582
chr6-51544958-51545912	8.14368e-08	0.161755	0.092	0.083	0.0363884	Hnrnpa2b1,Cbx3	Snx10	chr6-51544650-51562017	0
chr12-111957760-111958933	2.04366e-09	0.146962	0.098	0.1	0.000913168		2010107E04Rik	chr12-111961376-111961509	2442
chr1-92372157-92373048	7.6695e-09	0.142065	0.143	0.135	0.00342696	Gm26720,Hdac4	Gm29099	chr1-92329492-92329888	42268
chr12-4840739-4841811	2.60918e-08	0.14076	0.107	0.093	0.0116586		Fkbp1b	chr12-4841399-4841435	0
chr7-135588427-135589244	8.49661e-08	0.138134	0.13	0.124	0.0379654	Ptpre,5830432E09Rik,Mki67	Ptpre	chr7-135538117-135601464	0
chr1-38777035-38778031	3.23238e-08	0.128545	0.122	0.115	0.0144433	Aff3	Lonrf2	chr1-38793645-38798028	15613
chr7-19844362-19845368	4.37371e-09	0.108405	0.179	0.16	0.00195431	Apoc1	Gm19345	chr7-19852003-19852200	6634
chr10-13966586-13967931	4.78015e-09	0.108381	0.127	0.113	0.00213592	Hivep2	Hivep2	chr10-13966379-13966697	0
chr9-96896390-96897128	9.52862e-09	0.102399	0.104	0.09	0.00425767	BC043934,Spsb4	Pxylp1	chr9-96892606-96892669	3720
chr13-74316789-74317778	3.65752e-08	-0.168139	0.199	0.212	0.0163429	Gm10116	Pdcd6	chr13-74317107-74317207	0
chr4-129032153-129033904	3.06817e-08	-0.261438	0.258	0.312	0.0137095	Bsdc1	1700086P04Rik	chr4-129050097-129050909	16192
chr7-25267229-25268609	6.10336e-08	-1.12614	0.36	0.572	0.0272716	Ceacam10,Rps19,Cd79a,Atp1a3,D930028M14Rik,Dedd2,Pafah1b3,Lipe,Ceacam1,Atp5sl,Tmem91,Tgfb1	Cic	chr7-25268387-25268544	0
chr10-98913786-98915266	1.35401e-08	-1.21417	0.3	0.507	0.00605014	Atp2b1	Atp2b1	chr10-98915152-98915371	0
chr11-100938702-100940114	1.06043e-07	-1.21797	0.264	0.481	0.0473833	Klhl10,Cnp,Dnajc7,Stat3,Ezh1,Ramp2	Stat3	chr11-100939256-100939479	0
chr8-84066142-84067503	1.62421e-08	-1.21821	0.311	0.504	0.00725744		C330011M18Rik	chr8-84066113-84066598	0
chr11-60352417-60353470	4.73832e-09	-1.25851	0.251	0.473	0.00211722	Rai1,4930412M03Rik,Mief2	Tom1l2	chr11-60352757-60352808	0
chr1-93477675-93479768	2.16719e-08	-1.27142	0.278	0.483	0.00968364		Sept2	chr1-93479243-93479314	0
chr11-62549749-62551847	5.32902e-08	-1.28969	0.275	0.478	0.0238116	Trpv2	Ubb	chr11-62551676-62551851	0
chr17-26507926-26509722	1.25228e-08	-1.31933	0.284	0.494	0.00559556	Dusp1,Crebrf,Phf1	Dusp1	chr17-26507957-26508323	0
chr5-120612228-120613549	9.04871e-08	-1.33802	0.275	0.463	0.0404323	Ddx54,Rasal1,Dtx1,Oas1c	Ddx54	chr5-120613136-120613306	0
chr8-84978361-84978980	5.92494e-08	-1.34805	0.188	0.376	0.0264744	Ier2,Prdx2,Junb,Man2b1	Junb	chr8-84977395-84978429	0
chr4-126102476-126104125	3.76434e-08	-1.40514	0.209	0.415	0.0168202	Csf3r,Stk40,Eva1b,Map7d1	Stk40	chr4-126104001-126104146	0
chr1-191182320-191183716	9.41749e-12	-1.41442	0.229	0.442	4.20802e-06	Batf3,Atf3,Ppp2r5a	Atf3	chr1-191183093-191183340	0
chr11-101551441-101553091	5.62122e-10	-1.41877	0.243	0.462	0.000251173	Ramp2,Rpl27,Arl4d	Brca1	chr11-101551526-101551582	0
chr8-36247599-36249725	9.78366e-09	-1.42455	0.211	0.414	0.00437163		Lonrf1	chr8-36248567-36249479	0
chr10-84575950-84577570	5.07224e-08	-1.4388	0.177	0.378	0.0226643	4930463O16Rik,Ckap4	Tcp11l2	chr10-84576626-84577012	0
chr8-117256081-117256989	2.86518e-10	-1.47858	0.166	0.364	0.000128025		Cmip	chr8-117257019-117257401	29
chr5-149635570-149636881	2.61671e-10	-1.48629	0.178	0.38	0.000116923		Hsph1	chr5-149635970-149636076	0
chr8-122281057-122282201	1.09775e-10	-1.4908	0.207	0.428	4.90507e-05	Snai3,Aprt	Zfpm1	chr8-122282141-122282482	0
chr3-79567179-79568414	2.34288e-08	-1.50924	0.17	0.356	0.0104687		Fnip2	chr3-79567509-79567603	0
chr4-55532205-55533131	2.20303e-09	-1.51839	0.173	0.367	0.000984379	Klf4	Klf4	chr4-55531867-55532453	0
chr17-27819437-27821004	1.11663e-07	-1.53199	0.149	0.337	0.0498942	Rps10,Pacsin1,Ppard	D17Wsu92e	chr17-27820177-27820334	0
chr8-71610576-71611560	9.72448e-14	-1.54069	0.187	0.408	4.34519e-08	Bst2,Pgls,Fam129c,Cyp4f18	Colgalt1	chr8-71611200-71611444	0
chr15-101265969-101267037	1.08427e-08	-1.54929	0.163	0.341	0.00484483	Acvrl1,Krt80,5430421N21Rik	Nr4a1	chr15-101266846-101266971	0
chr1-191224013-191225433	4.61799e-10	-1.56022	0.165	0.36	0.000206346	Batf3,Atf3,Ppp2r5a,Lpgat1	D730003I15Rik	chr1-191224543-191225208	0
chr19-8982679-8983592	8.27532e-08	-1.57141	0.117	0.289	0.0369766	Ahnak	Eef1g	chr19-8978103-8978479	4199
chr7-67425183-67426351	1.71576e-08	-1.57439	0.119	0.283	0.00766654	Mef2a	Mef2a	chr7-67372713-67372858	52324
chr11-100626555-100627164	2.09549e-09	-1.57797	0.135	0.329	0.000936326	Eif1,Klhl10,Cnp,Dnajc7,Fam134c	Nkiras2	chr11-100626234-100626799	0
chr12-102468605-102469711	6.62536e-08	-1.58408	0.128	0.281	0.0296041	Rin3,Lgmn	Golga5	chr12-102469134-102469363	0
chr12-25095640-25096532	8.91366e-08	-1.58453	0.126	0.304	0.0398289	Id2	Id2	chr12-25095663-25096010	0
chr1-86524895-86525583	3.48151e-08	-1.59521	0.12	0.292	0.0155564		Ptma	chr1-86526726-86526950	1142
chr8-83165066-83166312	1.52793e-09	-1.59957	0.114	0.304	0.000682726		Gm10645	chr8-83165639-83166076	0
chr11-101984031-101985092	4.83733e-08	-1.60384	0.143	0.327	0.0216147	Cd300lg,Hdac5,Grn	Dusp3	chr11-101984612-101984736	0
chr17-34971654-34972756	2.07038e-12	-1.60602	0.139	0.342	9.25108e-07	Ager,Neu1,Hspa1a,Clic1,Ddah2,D17H6S53E,Aif1,Lst1,Ltb,H2-Q4,H2-Q6,H2-Q7	Gm20481	chr17-34971950-34972136	0
chr8-84191867-84192937	6.15081e-09	-1.61504	0.139	0.331	0.00274837	Pkn1,Gm26532,Ier2	Gm26887	chr8-84192774-84193157	0
chr11-121702013-121702800	1.10212e-08	-1.62198	0.112	0.282	0.00492462	Metrnl	Metrnl	chr11-121702763-121702875	0
chr17-31854760-31856286	7.04536e-08	-1.62369	0.121	0.31	0.0314808	Pde9a,Pknox1	Sik1	chr17-31854894-31855049	0
chr2-119288026-119289448	1.88803e-11	-1.64924	0.156	0.361	8.43627e-06	Knstrn,Casc5,Rhov,Chp1,Nusap1	Vps18	chr2-119289040-119289130	0
chr2-119896747-119898579	4.23168e-10	-1.65344	0.137	0.328	0.000189084	Chp1,Nusap1	Mga	chr2-119897305-119897346	0
chr7-5079666-5080530	9.80696e-08	-1.65742	0.101	0.253	0.0438204	Tmem86b,Rpl28,Rasl2-9	U2af2	chr7-5079584-5079932	0
chr4-134922963-134924695	7.7687e-10	-1.66495	0.159	0.368	0.000347129	Sepn1,Rsrp1,Syf2	Rsrp1	chr4-134923927-134924482	0
chr8-11008519-11009868	1.65562e-14	-1.6947	0.158	0.383	7.3978e-09	Irs2,E230013L22Rik	9530052E02Rik	chr8-11008012-11044653	0
chr11-69990794-69991761	1.18784e-08	-1.73875	0.107	0.28	0.00530762	Cd68,Zbtb4,Chrnb1,Gabarap,Arrb2	Gabarap	chr11-69991713-69991802	0
chr17-32039859-32040678	3.83697e-08	-1.74335	0.08	0.232	0.0171447		Rrp1b	chr17-32036605-32045928	0
chr13-43788842-43789457	3.01824e-10	-1.74838	0.088	0.235	0.000134864	Cd83	Cd83	chr13-43785468-43797532	0
chr16-30587045-30588220	7.87088e-08	-1.75219	0.086	0.253	0.0351694	Atp13a3	Lsg1	chr16-30587438-30587536	0
chr11-87403911-87404760	1.29699e-08	-1.75363	0.108	0.273	0.00579534	Supt4a,Mir142hg,Epx	Rad51c	chr11-87404304-87404421	0
chr19-29647471-29648596	5.66231e-08	-1.75385	0.094	0.256	0.0253009	Insl6	Ermp1	chr19-29648036-29648355	0
chr10-127621137-127622358	5.6576e-08	-1.78428	0.083	0.237	0.0252799	Arhgap9,Lrp1,Stat6,Baz2a	Lrp1	chr10-127620688-127621148	0
chr15-79414254-79414932	1.00152e-07	-1.79779	0.063	0.19	0.0447511	Triobp,H1f0,Tmem184b,Fam227a,Sun2,Apobec3	Csnk1e	chr15-79417856-79419187	2923
chr2-30690109-30690771	6.33131e-09	-1.79988	0.078	0.228	0.00282902		9330198N18Rik	chr2-30689015-30689210	898
chr8-10663540-10664219	5.64022e-08	-1.81484	0.062	0.187	0.0252022		Myo16	chr8-10633651-10634741	28798
chr12-76593602-76594519	2.04777e-08	-1.84958	0.066	0.215	0.00915004		Sptb	chr12-76587591-76597725	0
chr19-10279531-10280028	2.27932e-11	-1.85266	0.072	0.248	1.01847e-05	Fth1	Dagla	chr19-10271632-10304820	0
chr5-114698800-114699454	1.00075e-08	-1.85295	0.067	0.211	0.00447166	Oasl1	Gltp	chr5-114690759-114690984	7815
chr11-86806937-86808031	5.42352e-08	-1.85298	0.072	0.204	0.0242339	Dhx40,Ypel2	Dhx40	chr11-86807438-86807549	0
chr7-141228067-141229082	5.08568e-09	-1.8625	0.094	0.255	0.00227244	Ifitm2,Ifitm1,Ifitm3,Ifitm6,Pkp3,Irf7,Eps8l2,Taldo1	Phrf1	chr7-141228784-141228891	0
chr13-37678788-37679161	4.12236e-09	-1.89108	0.061	0.193	0.001842	Ly86,Gm4035	Rreb1	chr13-37778400-37778557	99238
chr3-65665718-65666744	5.04455e-10	-1.89608	0.08	0.24	0.000225405	Tiparp,Ccnl1	Lekr1	chr3-65666228-65666311	0
chr11-103381673-103382446	1.18906e-08	-1.89786	0.052	0.174	0.00531307	Fmnl1	Plekhm1	chr11-103380353-103394687	0
chr12-111376766-111377944	5.98789e-12	-1.90148	0.091	0.275	2.67557e-06	Tnfaip2,Ckb	Cdc42bpb	chr12-111377097-111377271	0
chr19-5944897-5945405	3.88934e-08	-1.91121	0.059	0.185	0.0173787	Cfl1,Snx32,Ehbp1l1,Malat1,Neat1,Cdc42ep2,Slc22a20,Capn1,Syvn1,Fau,Ehd1,Nrxn2	Pola2	chr19-5943664-5946469	0
chr2-167772925-167773247	2.31949e-08	-1.94351	0.045	0.154	0.0103642	Snai1,Cebpb,A530013C23Rik,Ptpn1	Gm14321	chr2-167777467-167777666	4219
chr14-31389706-31390162	1.85743e-10	-1.95449	0.052	0.185	8.29956e-05	Nisch,Dnah1,Sh3bp5	Sh3bp5	chr14-31387884-31407358	0
chr1-65112522-65113186	7.75186e-08	-1.95723	0.048	0.168	0.0346376	Idh1	D630023F18Rik	chr1-65109965-65116680	0
chr7-24459809-24460143	1.0752e-07	-1.95838	0.039	0.14	0.0480432	Irgc1,Plaur,Irgq,Ethe1,Phldb3,Cd177,Ceacam10,Rps19,Cd79a,Arhgef1	Plaur	chr7-24462500-24462567	2356
chr19-53273127-53274217	4.82308e-09	-1.96182	0.074	0.216	0.0021551	Add3,Mxi1,4833407H14Rik,Dusp5	Add3	chr19-53245291-53247399	25727
chr19-40637524-40637972	8.34243e-08	-1.97837	0.045	0.143	0.0372765	Entpd1,Blnk,Dntt	Entpd1	chr19-40612524-40711162	0
chr14-34363092-34364047	2.03051e-16	-1.9804	0.099	0.324	9.07294e-11	Glud1,Bmpr1a	Sncg	chr14-34370274-34370544	6226
chr18-46447427-46447988	7.75707e-11	-1.99994	0.058	0.202	3.46609e-05	Cdo1	Fem1c	chr18-46501746-46505079	53757
chr4-99186357-99187123	6.2211e-12	-2.00212	0.059	0.214	2.77978e-06		Atg4c	chr4-99193934-99194452	6810
chr2-51149000-51149322	1.38493e-08	-2.01513	0.045	0.152	0.0061883	Rnd3	Rnd3	chr2-51148875-51149110	0
chr17-34958752-34959849	5.69277e-19	-2.03913	0.091	0.302	2.5437e-13	Neu1,Hspa1b,Hspa1a,Clic1,Aif1,Ltb,H2-Q4,H2-Q6,H2-Q7	Hspa1b	chr17-34957079-34959007	0
chr1-71652486-71653746	5.8581e-11	-2.04384	0.066	0.221	2.61758e-05	Fn1	Fn1	chr1-71652832-71652982	0
chr11-85250311-85250875	6.63957e-08	-2.04481	0.038	0.148	0.0296676	Usp32	Appbp2	chr11-85234672-85235130	15180
chr5-140735309-140735698	1.06609e-09	-2.04832	0.063	0.197	0.000476359		Amz1	chr5-140735526-140735638	0
chr11-101587588-101588003	2.71204e-08	-2.05832	0.046	0.159	0.0121182	Fam134c,Cd300lg	Tmem106a	chr11-101586393-101588852	0
chr11-116985656-116986446	6.03043e-15	-2.07757	0.073	0.27	2.69458e-09	Sec14l1	Mgat5b	chr11-116985484-116985682	0
chr11-86578841-86579224	1.88425e-11	-2.07797	0.052	0.215	8.41938e-06	Dhx40	Vmp1	chr11-86583865-86585307	4640
chr8-117121247-117121699	7.84504e-08	-2.0999	0.036	0.139	0.035054		Bco1	chr8-117117650-117127438	0
chr7-99052367-99052742	6.21809e-08	-2.11641	0.039	0.157	0.0277843	Uvrag	Uvrag	chr7-99016675-99065799	0
chr2-6477969-6478795	2.54342e-09	-2.14115	0.039	0.158	0.00113647		Gm13391	chr2-6478186-6478380	0
chr2-163580082-163580826	3.52671e-09	-2.14172	0.038	0.154	0.00157584		Hnf4a	chr2-163570092-163572910	7171
chr2-131204340-131204985	1.2631e-08	-2.17005	0.037	0.144	0.0056439	Ap5s1	Ap5s1	chr2-131207078-131207146	2092
chr14-75863647-75864216	2.24908e-09	-2.17607	0.042	0.168	0.00100496		Tpt1	chr14-75848102-75848525	15121
chr16-24593347-24593925	5.12845e-10	-2.20908	0.042	0.165	0.000229154		Lpp	chr16-24559658-24608115	0
chr7-132672228-132672945	9.75207e-08	-2.22132	0.027	0.104	0.0435752	Fam53b	Lhpp	chr7-132642580-132705591	0
chr12-85477286-85477561	4.97911e-08	-2.25412	0.03	0.125	0.0222482	Fos	Fos	chr12-85476459-85477273	12
chr14-50875610-50876185	2.33764e-08	-2.28814	0.028	0.12	0.0104453	Tep1,Tmem55b,Pnp,Rnase4,Ang,Rnase6,Rnase2b	Gm26782	chr14-50874963-50876671	0
chr15-99814611-99815244	3.46542e-09	-2.29455	0.037	0.15	0.00154845	Tmbim6,Racgap1	Lima1	chr15-99807744-99819493	0
chr15-101371673-101372300	3.67252e-12	-2.30008	0.048	0.204	1.64099e-06	Acvrl1,Krt80,5430421N21Rik	Krt80	chr15-101369755-101370125	1547
chr18-79181307-79181741	3.58968e-09	-2.30096	0.027	0.123	0.00160398		Setbp1	chr18-79109188-79109391	71915
chr6-89258063-89258525	3.84297e-09	-2.3579	0.029	0.121	0.00171715		Gm25961	chr6-89249468-89249602	8460
chr5-148509054-148510066	3.22283e-09	-2.36594	0.033	0.139	0.00144006	Ubl3	Ubl3	chr5-148509269-148509355	0
chr11-6508459-6509005	4.39112e-08	-2.41749	0.02	0.116	0.0196208	Myo1g	Myo1g	chr11-6508295-6509324	0
chr5-123694415-123694826	1.10809e-09	-2.4204	0.023	0.112	0.00049513	Mlxip,Hip1r	Zcchc8	chr5-123698302-123700343	3475
chr15-25834538-25835270	6.55711e-13	-2.4821	0.031	0.141	2.92992e-07	Fam134b	Fam134b	chr15-25843264-25843612	7993
chr12-110688364-110689626	1.51374e-08	-2.53048	0.027	0.124	0.00676383	Hsp90aa1	Hsp90aa1	chr12-110690605-110691539	978
chr11-118103866-118104313	3.91787e-08	-2.53123	0.019	0.107	0.0175062	Tmc8,Socs3,Timp2	Dnah17	chr11-118103493-118104415	0
chr7-123411079-123411376	1.00221e-07	-2.54098	0.016	0.089	0.0447817	Arhgap17	Lcmt1	chr7-123410827-123418217	0
chr11-121734194-121734578	6.08767e-08	-2.56878	0.017	0.088	0.0272015	Metrnl	Metrnl	chr11-121716057-121716306	17887
chr8-84217949-84218425	8.34691e-08	-2.68422	0.018	0.102	0.0372965	Zswim4	Zswim4	chr8-84217409-84219825	0
chr18-82527667-82527949	5.26076e-09	-2.71697	0.016	0.095	0.00235067	Zfp516	Mbp	chr18-82522138-82572824	0
chr6-88047695-88048100	1.79118e-08	-2.85155	0.012	0.076	0.00800352	Rab43,Cnbp,Rab7	Rab7	chr6-88045073-88045270	2424
chr2-31304103-31304819	9.75776e-08	-2.86251	0.012	0.074	0.0436006		Ncs1	chr2-31292284-31295989	8113
chr13-99764111-99765132	5.62666e-11	-2.90255	0.019	0.117	2.51416e-05		Cartpt	chr13-99898484-99898918	133351
chr17-34955442-34956097	4.90191e-15	-3.09665	0.02	0.117	2.19032e-09	Neu1,Clic1,Aif1	Hspa1b	chr17-34956436-34957078	338
chr12-25335033-25335384	9.01198e-08	-3.27959	0.006	0.063	0.0402682	Id2	Id2	chr12-25095663-25096092	238940
chr11-117067291-117068024	9.64312e-09	-3.36281	0.009	0.076	0.00430883	Sec14l1	Gm11731	chr11-117060011-117060268	7022
chr17-34968094-34969634	3.69109e-35	-3.4386	0.037	0.239	1.64929e-29	Neu1,Hspa1b,Hspa1a,Clic1,D17H6S53E,Gm17705,Aif1,Ltb,H2-Q6,H2-Q7	Hspa1a	chr17-34969190-34969999	0
chr7-43944772-43945074	8.94882e-10	-3.45174	0.008	0.077	0.00039986	Zfp658	Klk15	chr7-43939438-43939590	5181
chr7-143313737-143314211	6.09418e-08	-3.66148	0.005	0.059	0.0272306		Kcnq1	chr7-143261377-143425909	0
chr11-110244411-110245024	5.53397e-11	-3.73436	0.006	0.075	2.47274e-05	Abca6	Abca6	chr11-110244394-110245217	0
chr17-25594796-25595683	4.98044e-13	-3.75231	0.007	0.098	2.22541e-07	Wfikkn1	Lmf1	chr17-25588687-25612295	0
