# Supplementary material for: Rare epigenetic alterations are conserved across hematopoietic differentiation stages after mycobacterial infection
Source: JCI Insight. 2025 Dec 9;11(2):e193686. doi: 10.1172/jci.insight.193686 (PMC12892905; doi:10.1172/jci.insight.193686)
Supplement: Supplemental tables 22-25 [file jciinsight-11-193686-s250.xlsx]

## Sheet: Table S22 LT-HSC
Supplementary Table 22: Motif Enrichment Analysis of M. avium infected LT-HSCs versus naive LT-HSCs (p.adj < 0.05) related to Figure 5.
	motif	observed	background	percent.observed	percent.background	fold.enrichment	pvalue	motif.name	p.adjust
MA0517.1	MA0517.1	272	11211	55.1724	22.422	2.46064	1.95488e-56	STAT1::STAT2	1.45834e-53
MA0050.2	MA0050.2	316	15450	64.0974	30.9	2.07435	2.20364e-52	IRF1	8.21959e-50
MA1623.1	MA1623.1	260	12316	52.7383	24.632	2.14105	3.25507e-41	Stat2	8.09428e-39
MA1636.1	MA1636.1	119	2968	24.1379	5.936	4.06636	3.30823e-40	CEBPG(var.2)	6.16985e-38
MA0836.2	MA0836.2	123	3209	24.9493	6.418	3.88739	1.0929e-39	CEBPD	1.6306e-37
MA0653.1	MA0653.1	153	5025	31.0345	10.05	3.08801	3.13844e-38	IRF9	3.90212e-36
MA0002.2	MA0002.2	211	9274	42.7992	18.548	2.30748	9.23678e-36	RUNX1	8.6133e-34
MA0051.1	MA0051.1	144	4784	29.2089	9.568	3.05277	3.68279e-35	IRF2	3.05262e-33
MA0652.1	MA0652.1	120	3645	24.3408	7.29	3.33893	2.36084e-32	IRF8	1.60108e-30
MA0102.4	MA0102.4	111	3164	22.5152	6.328	3.55803	3.67657e-32	CEBPA	2.2856e-30
MA0107.1	MA0107.1	109	3153	22.1095	6.306	3.50611	5.28309e-31	RELA	3.03168e-29
MA1627.1	MA1627.1	192	9039	38.9452	18.078	2.15429	7.45693e-28	Wt1	3.97348e-26
MA1652.1	MA1652.1	200	9941	40.568	19.882	2.04044	3.39514e-26	ZKSCAN5	1.63154e-24
MA1418.1	MA1418.1	159	6866	32.2515	13.732	2.34864	3.49928e-26	IRF3	1.63154e-24
MA0833.2	MA0833.2	95	2860	19.2698	5.72	3.36884	1.346e-25	ATF4	5.57841e-24
MA0772.1	MA0772.1	122	4904	24.7465	9.808	2.52309	4.59406e-22	IRF7	1.37087e-20
MA0528.2	MA0528.2	165	7993	33.4686	15.986	2.09362	6.72503e-22	ZNF263	1.92957e-20
MA0684.2	MA0684.2	122	4995	24.7465	9.99	2.47712	2.11832e-21	RUNX3	5.64381e-20
MA0101.1	MA0101.1	86	2836	17.4442	5.672	3.0755	1.39314e-20	REL	3.28595e-19
MA0508.3	MA0508.3	166	8308	33.6714	16.616	2.02644	1.40952e-20	PRDM1	3.28595e-19
MA1419.1	MA1419.1	94	3314	19.0669	6.628	2.87673	1.52967e-20	IRF4	3.45799e-19
MA0753.2	MA0753.2	155	7516	31.4402	15.032	2.09155	2.48525e-20	ZNF740	5.15e-19
MA0516.2	MA0516.2	157	7710	31.8458	15.42	2.06523	4.31884e-20	SP2	8.70772e-19
MA0025.2	MA0025.2	79	2526	16.0243	5.052	3.17188	1.09051e-19	NFIL3	2.08595e-18
MA1515.1	MA1515.1	142	6699	28.8032	13.398	2.14982	1.75365e-19	KLF2	3.27056e-18
MA0043.3	MA0043.3	73	2288	14.8073	4.576	3.23586	1.10713e-18	HLF	1.96648e-17
MA0105.4	MA0105.4	60	1607	12.1704	3.214	3.78668	1.40298e-18	NFKB1	2.43401e-17
MA1630.1	MA1630.1	127	5908	25.7606	11.816	2.18015	9.89694e-18	Znf281	1.67798e-16
MA1622.1	MA1622.1	108	4625	21.9067	9.25	2.36829	2.00634e-17	Smad2::Smad3	3.25376e-16
MA0477.2	MA0477.2	96	3895	19.4726	7.79	2.49969	6.2706e-17	FOSL1	9.74556e-16
MA1564.1	MA1564.1	137	6840	27.789	13.68	2.03136	1.19018e-16	SP9	1.81199e-15
MA1142.1	MA1142.1	90	3600	18.2556	7.2	2.5355	3.08731e-16	FOSL1::JUND	4.60627e-15
MA0057.1	MA0057.1	106	4691	21.501	9.382	2.29173	4.08206e-16	MZF1(var.2)	5.97102e-15
MA1512.1	MA1512.1	133	6659	26.9777	13.318	2.02566	5.02236e-16	KLF11	6.89745e-15
MA0462.2	MA0462.2	106	4707	21.501	9.414	2.28394	5.13746e-16	BATF::JUN	6.89745e-15
MA0162.4	MA0162.4	107	4777	21.7039	9.554	2.2717	5.17771e-16	EGR1	6.89745e-15
MA1638.1	MA1638.1	98	4259	19.8783	8.518	2.33368	2.26435e-15	HAND2	2.91242e-14
MA0489.1	MA0489.1	97	4193	19.6755	8.386	2.34623	2.33415e-15	JUN(var.2)	2.95132e-14
MA0488.1	MA0488.1	85	3399	17.2414	6.798	2.53624	2.38942e-15	JUN	2.97085e-14
MA0471.2	MA0471.2	113	5316	22.9209	10.632	2.15584	2.47281e-15	E2F6	3.02413e-14
MA0778.1	MA0778.1	57	1730	11.5619	3.46	3.34158	2.56279e-15	NFKB2	3.03466e-14
MA1634.1	MA1634.1	103	4613	20.8925	9.226	2.26452	2.60631e-15	BATF	3.03798e-14
MA1128.1	MA1128.1	93	3982	18.8641	7.964	2.36867	5.69933e-15	FOSL1::JUN	6.54107e-14
MA0835.2	MA0835.2	102	4608	20.6897	9.216	2.24497	6.43719e-15	BATF3	7.27598e-14
MA0154.4	MA0154.4	98	4356	19.8783	8.712	2.28171	9.22383e-15	EBF1	1.02701e-13
MA0655.1	MA0655.1	75	2854	15.213	5.708	2.6652	1.13219e-14	JDP2	1.24207e-13
MA1123.2	MA1123.2	96	4238	19.4726	8.476	2.29738	1.22166e-14	TWIST1	1.32081e-13
MA0052.4	MA0052.4	105	4879	21.2982	9.758	2.18264	1.44897e-14	MEF2A	1.54419e-13
MA0476.1	MA0476.1	93	4060	18.8641	8.12	2.32316	1.81028e-14	FOS	1.90207e-13
MA0698.1	MA0698.1	108	5140	21.9067	10.28	2.131	2.65144e-14	ZBTB18	2.70955e-13
MA1114.1	MA1114.1	108	5147	21.9067	10.294	2.1281	2.89881e-14	PBX3	2.92231e-13
MA1654.1	MA1654.1	107	5081	21.7039	10.162	2.13579	3.12923e-14	ZNF16	3.11254e-13
MA1637.1	MA1637.1	90	3909	18.2556	7.818	2.33507	3.92398e-14	EBF3	3.85169e-13
MA1604.1	MA1604.1	90	3910	18.2556	7.82	2.33447	3.98196e-14	Ebf2	3.85784e-13
MA1132.1	MA1132.1	73	2801	14.8073	5.602	2.64322	4.07332e-14	JUN::JUNB	3.89576e-13
MA0838.1	MA0838.1	44	1162	8.92495	2.324	3.84034	4.41942e-14	CEBPG	4.17327e-13
MA0837.1	MA0837.1	44	1166	8.92495	2.332	3.82717	4.97391e-14	CEBPE	4.63817e-13
MA1491.1	MA1491.1	79	3219	16.0243	6.438	2.48902	7.34927e-14	GLI3	6.76858e-13
MA1116.1	MA1116.1	110	5380	22.3124	10.76	2.07364	8.64299e-14	RBPJ	7.86301e-13
MA0782.2	MA0782.2	98	4522	19.8783	9.044	2.19795	9.07106e-14	PKNOX1	8.15302e-13
MA0466.2	MA0466.2	45	1242	9.12779	2.484	3.67463	1.04547e-13	CEBPB	9.28476e-13
MA0155.1	MA0155.1	86	3728	17.4442	7.456	2.33962	1.46396e-13	INSM1	1.28484e-12
MA1134.1	MA1134.1	79	3264	16.0243	6.528	2.45471	1.50691e-13	FOS::JUNB	1.30716e-12
MA1130.1	MA1130.1	85	3666	17.2414	7.332	2.35152	1.58634e-13	FOSL2::JUN	1.36024e-12
MA0523.1	MA0523.1	92	4157	18.6613	8.314	2.24456	1.89405e-13	TCF7L2	1.5876e-12
MA1141.1	MA1141.1	90	4063	18.2556	8.126	2.24656	3.49843e-13	FOS::JUND	2.86795e-12
MA1135.1	MA1135.1	78	3258	15.8215	6.516	2.4281	3.83267e-13	FOSB::JUNB	3.10779e-12
MA1144.1	MA1144.1	80	3392	16.2272	6.784	2.39198	3.92884e-13	FOSL2::JUND	3.15152e-12
MA0099.3	MA0099.3	85	3732	17.2414	7.464	2.30994	4.14906e-13	FOS::JUN	3.29276e-12
MA0518.1	MA0518.1	108	5367	21.9067	10.734	2.04087	4.30504e-13	Stat4	3.34538e-12
MA1137.1	MA1137.1	83	3609	16.8357	7.218	2.33246	4.97498e-13	FOSL1::JUNB	3.82612e-12
MA0137.3	MA0137.3	91	4172	18.4584	8.344	2.21218	5.97705e-13	STAT1	4.54987e-12
MA1633.1	MA1633.1	108	5406	21.9067	10.812	2.02615	6.80367e-13	BACH1	5.1268e-12
MA0511.2	MA0511.2	67	2596	13.5903	5.192	2.61754	8.11335e-13	RUNX2	6.05256e-12
MA0164.1	MA0164.1	74	3046	15.0101	6.092	2.46391	8.40037e-13	Nr2e3	6.20463e-12
MA0490.2	MA0490.2	77	3248	15.6187	6.496	2.40435	9.0672e-13	JUNB	6.6315e-12
MA0773.1	MA0773.1	71	2874	14.4016	5.748	2.5055	1.20393e-12	MEF2D	8.63587e-12
MA0491.2	MA0491.2	75	3140	15.213	6.28	2.42245	1.31045e-12	JUND	9.31045e-12
MA0733.1	MA0733.1	67	2632	13.5903	5.264	2.58174	1.50365e-12	EGR4	1.05823e-11
MA0163.1	MA0163.1	91	4255	18.4584	8.51	2.16903	1.78517e-12	PLAG1	1.23309e-11
MA0734.2	MA0734.2	78	3378	15.8215	6.756	2.34184	2.33132e-12	GLI2	1.59556e-11
MA1601.1	MA1601.1	102	5071	20.6897	10.142	2.04	2.38302e-12	ZNF75D	1.61612e-11
MA0519.1	MA0519.1	95	4597	19.2698	9.194	2.09591	3.6402e-12	Stat5a::Stat5b	2.42463e-11
MA1656.1	MA1656.1	88	4126	17.8499	8.252	2.1631	5.20038e-12	ZNF449	3.40305e-11
MA1517.1	MA1517.1	93	4497	18.8641	8.994	2.09741	6.2423e-12	KLF6	4.01445e-11
MA0798.2	MA0798.2	77	3430	15.6187	6.86	2.27677	1.28572e-11	RFX3	8.19784e-11
MA1513.1	MA1513.1	76	3375	15.4158	6.75	2.28383	1.54442e-11	KLF15	9.76387e-11
MA1100.2	MA1100.2	88	4240	17.8499	8.48	2.10494	2.17751e-11	ASCL1	1.36506e-10
MA1599.1	MA1599.1	76	3418	15.4158	6.836	2.25509	2.80026e-11	ZNF682	1.74083e-10
MA1563.1	MA1563.1	53	1942	10.7505	3.884	2.7679	3.39184e-11	SOX18	2.07403e-10
MA0659.2	MA0659.2	80	3710	16.2272	7.42	2.18695	3.43127e-11	MAFG	2.08108e-10
MA1421.1	MA1421.1	86	4135	17.4442	8.27	2.10934	3.4754e-11	TCF7L1	2.09084e-10
MA1587.1	MA1587.1	84	4021	17.0385	8.042	2.11869	4.94872e-11	ZNF135	2.92996e-10
MA0093.3	MA0093.3	75	3407	15.213	6.814	2.23261	6.12705e-11	USF1	3.59904e-10
MA0732.1	MA0732.1	63	2614	12.7789	5.228	2.44432	7.2143e-11	EGR3	4.17199e-10
MA1624.1	MA1624.1	82	3913	16.6329	7.826	2.12533	7.5615e-11	Stat5a	4.33914e-10
MA1138.1	MA1138.1	71	3152	14.4016	6.304	2.28452	7.889e-11	FOSL2::JUNB	4.49252e-10
MA0592.3	MA0592.3	78	3646	15.8215	7.292	2.16971	9.15628e-11	ESRRA	5.17469e-10
MA1625.1	MA1625.1	91	4583	18.4584	9.166	2.01379	9.55166e-11	Stat5b	5.35755e-10
MA1537.1	MA1537.1	74	3389	15.0101	6.778	2.21454	1.21054e-10	NR2F1(var.2)	6.68936e-10
MA0736.1	MA0736.1	45	1538	9.12779	3.076	2.96742	1.29006e-10	GLIS2	7.07635e-10
MA1420.1	MA1420.1	57	2271	11.5619	4.542	2.54555	1.42034e-10	IRF5	7.73413e-10
MA0597.1	MA0597.1	77	3611	15.6187	7.222	2.16265	1.43454e-10	THAP1	7.75485e-10
MA0478.1	MA0478.1	83	4050	16.8357	8.1	2.07848	1.67915e-10	FOSL2	9.01185e-10
MA1117.1	MA1117.1	54	2101	10.9533	4.202	2.6067	1.94431e-10	RELB	1.02869e-09
MA0660.1	MA0660.1	57	2291	11.5619	4.582	2.52332	1.9706e-10	MEF2B	1.03526e-09
MA0814.2	MA0814.2	81	3942	16.43	7.884	2.08397	2.57073e-10	TFAP2C(var.2)	1.33178e-09
MA0498.2	MA0498.2	72	3321	14.6045	6.642	2.1988	3.06031e-10	MEIS1	1.56369e-09
MA0526.3	MA0526.3	72	3353	14.6045	6.706	2.17782	4.63372e-10	USF2	2.3045e-09
MA0830.2	MA0830.2	85	4309	17.2414	8.618	2.00062	6.22876e-10	TCF4	3.07726e-09
MA0768.1	MA0768.1	80	3967	16.2272	7.934	2.04527	8.05627e-10	LEF1	3.92809e-09
MA0865.1	MA0865.1	50	1938	10.142	3.876	2.61661	8.4967e-10	E2F8	4.11593e-09
MA0619.1	MA0619.1	62	2718	12.5761	5.436	2.31348	8.97021e-10	LIN54	4.31727e-09
MA0673.1	MA0673.1	62	2728	12.5761	5.456	2.305	1.03299e-09	NKX2-8	4.87729e-09
MA0495.3	MA0495.3	72	3432	14.6045	6.864	2.12769	1.25342e-09	MAFF	5.88083e-09
MA0729.1	MA0729.1	66	3020	13.3874	6.04	2.21646	1.35649e-09	RARA	6.28536e-09
MA1468.1	MA1468.1	51	2032	10.3448	4.064	2.54548	1.43784e-09	ATOH7	6.62115e-09
MA0018.4	MA0018.4	70	3307	14.1988	6.614	2.14678	1.52405e-09	CREB1	6.97512e-09
MA1146.1	MA1146.1	40	1378	8.11359	2.756	2.94397	1.80899e-09	NR1H4::RXRA	8.22868e-09
MA0855.1	MA0855.1	68	3193	13.7931	6.386	2.1599	2.11366e-09	RXRB	9.49875e-09
MA0739.1	MA0739.1	59	2594	11.9675	5.188	2.30677	2.66366e-09	Hic1	1.18987e-08
MA0502.2	MA0502.2	58	2549	11.7647	5.098	2.30771	3.63051e-09	NFYB	1.59315e-08
MA0769.2	MA0769.2	70	3408	14.1988	6.816	2.08315	5.21926e-09	TCF7	2.23768e-08
MA0509.2	MA0509.2	71	3508	14.4016	7.016	2.05268	7.27786e-09	RFX1	3.08482e-08
MA1632.1	MA1632.1	65	3086	13.1846	6.172	2.13619	7.66037e-09	ATF2	3.22861e-08
MA0841.1	MA0841.1	59	2697	11.9675	5.394	2.21868	1.08173e-08	NFE2	4.45841e-08
MA0869.1	MA0869.1	60	2778	12.1704	5.556	2.19049	1.26859e-08	Sox11	5.1714e-08
MA0017.2	MA0017.2	72	3637	14.6045	7.274	2.00776	1.38263e-08	NR2F1	5.57538e-08
MA0071.1	MA0071.1	60	2787	12.1704	5.574	2.18342	1.42406e-08	RORA	5.71155e-08
MA1521.1	MA1521.1	51	2189	10.3448	4.378	2.36291	1.63395e-08	MAFA	6.48366e-08
MA0143.4	MA0143.4	53	2324	10.7505	4.648	2.31293	1.69058e-08	SOX2	6.67287e-08
MA0676.1	MA0676.1	64	3086	12.9817	6.172	2.10333	1.80809e-08	Nr2e1	7.06197e-08
MA0056.2	MA0056.2	62	2963	12.5761	5.926	2.12218	2.24868e-08	MZF1	8.647e-08
MA0693.2	MA0693.2	70	3538	14.1988	7.076	2.00661	2.31697e-08	VDR	8.8639e-08
MA1538.1	MA1538.1	41	1575	8.31643	3.15	2.64014	2.3942e-08	NR2F1(var.3)	9.1126e-08
MA1603.1	MA1603.1	55	2487	11.1562	4.974	2.2429	2.49278e-08	Dmrt1	9.43965e-08
MA1531.1	MA1531.1	56	2558	11.359	5.116	2.22029	2.58842e-08	NR1D1	9.70333e-08
MA0758.1	MA0758.1	36	1279	7.30223	2.558	2.85466	2.61517e-08	E2F7	9.7546e-08
MA1104.2	MA1104.2	66	3265	13.3874	6.53	2.05014	2.77698e-08	GATA6	1.03066e-07
MA0146.2	MA0146.2	67	3340	13.5903	6.68	2.03447	2.87582e-08	Zfx	1.05683e-07
MA0524.2	MA0524.2	50	2165	10.142	4.33	2.34226	3.0007e-08	TFAP2C	1.09732e-07
MA1120.1	MA1120.1	54	2439	10.9533	4.878	2.24546	3.25442e-08	SOX13	1.18429e-07
MA0124.2	MA0124.2	51	2244	10.3448	4.488	2.305	3.58291e-08	Nkx3-1	1.2975e-07
MA0117.2	MA0117.2	59	2795	11.9675	5.59	2.14088	3.7772e-08	Mafb	1.35471e-07
MA0845.1	MA0845.1	68	3448	13.7931	6.896	2.00016	4.27686e-08	FOXB1	1.4979e-07
MA1485.1	MA1485.1	61	2955	12.3732	5.91	2.09361	4.77688e-08	FERD3L	1.66521e-07
MA1101.2	MA1101.2	56	2621	11.359	5.242	2.16693	5.82718e-08	BACH2	2.00326e-07
MA0731.1	MA0731.1	61	2975	12.3732	5.95	2.07953	6.05147e-08	BCL6B	2.07082e-07
MA1103.2	MA1103.2	59	2838	11.9675	5.676	2.10845	6.3826e-08	FOXK2	2.15449e-07
MA0595.1	MA0595.1	54	2493	10.9533	4.986	2.19682	6.6193e-08	SREBF1	2.22432e-07
MA0856.1	MA0856.1	63	3133	12.7789	6.266	2.0394	7.20435e-08	RXRG	2.41006e-07
MA0799.1	MA0799.1	48	2097	9.73631	4.194	2.32149	7.53079e-08	RFX4	2.49687e-07
MA1478.1	MA1478.1	43	1771	8.72211	3.542	2.46248	7.58556e-08	DMRTA2	2.50391e-07
MA1554.1	MA1554.1	39	1522	7.91075	3.044	2.5988	8.01622e-08	RFX7	2.61295e-07
MA0042.2	MA0042.2	60	2930	12.1704	5.86	2.07686	8.21514e-08	FOXI1	2.61902e-07
MA0033.2	MA0033.2	60	2930	12.1704	5.86	2.07686	8.21514e-08	FOXL1	2.61902e-07
MA0848.1	MA0848.1	60	2930	12.1704	5.86	2.07686	8.21514e-08	FOXO4	2.61902e-07
MA0849.1	MA0849.1	60	2930	12.1704	5.86	2.07686	8.21514e-08	FOXO6	2.61902e-07
MA0850.1	MA0850.1	60	2930	12.1704	5.86	2.07686	8.21514e-08	FOXP3	2.61902e-07
MA0100.3	MA0100.3	59	2866	11.9675	5.732	2.08785	8.91373e-08	MYB	2.81764e-07
MA0616.2	MA0616.2	29	942	5.88235	1.884	3.12227	9.69248e-08	HES2	3.05088e-07
MA0692.1	MA0692.1	47	2049	9.53347	4.098	2.32637	9.76786e-08	TFEB	3.06169e-07
MA0842.2	MA0842.2	51	2322	10.3448	4.644	2.22757	1.03375e-07	NRL	3.22667e-07
MA1126.1	MA1126.1	43	1801	8.72211	3.602	2.42146	1.20136e-07	FOS::JUN(var.2)	3.70337e-07
MA0667.1	MA0667.1	59	2898	11.9675	5.796	2.06479	1.29641e-07	MYF6	3.96361e-07
MA0116.1	MA0116.1	55	2618	11.1562	5.236	2.13067	1.3326e-07	Znf423	4.0571e-07
MA1574.1	MA1574.1	62	3116	12.5761	6.232	2.01798	1.33786e-07	THRB	4.0571e-07
MA1479.1	MA1479.1	43	1821	8.72211	3.642	2.39487	1.62114e-07	DMRTC2	4.8765e-07
MA0083.3	MA0083.3	32	1149	6.49087	2.298	2.82457	2.00091e-07	SRF	5.94694e-07
MA0810.1	MA0810.1	52	2455	10.5477	4.91	2.1482	2.34988e-07	TFAP2A(var.2)	6.92889e-07
MA1520.1	MA1520.1	48	2194	9.73631	4.388	2.21885	2.81739e-07	MAF	8.27469e-07
MA0884.1	MA0884.1	39	1611	7.91075	3.222	2.45523	3.37695e-07	DUXA	9.65214e-07
MA0715.1	MA0715.1	37	1486	7.50507	2.972	2.52526	3.49246e-07	PROP1	9.88976e-07
MA0735.1	MA0735.1	27	890	5.47667	1.78	3.07678	3.57677e-07	GLIS1	1.00311e-06
MA1150.1	MA1150.1	48	2248	9.73631	4.496	2.16555	5.62841e-07	RORB	1.54578e-06
MA0831.2	MA0831.2	50	2387	10.142	4.774	2.12442	5.63609e-07	TFE3	1.54578e-06
MA1466.1	MA1466.1	28	970	5.67951	1.94	2.92758	5.81559e-07	ATF6	1.58917e-06
MA1542.1	MA1542.1	46	2123	9.33063	4.246	2.19751	6.59448e-07	OSR1	1.7889e-06
MA1650.1	MA1650.1	32	1230	6.49087	2.46	2.63857	8.74305e-07	ZBTB14	2.31288e-06
MA0077.1	MA0077.1	41	1808	8.31643	3.616	2.2999	8.91249e-07	SOX9	2.34937e-06
MA0506.1	MA0506.1	36	1485	7.30223	2.97	2.45866	9.37823e-07	NRF1	2.46344e-06
MA1535.1	MA1535.1	50	2433	10.142	4.866	2.08426	9.75857e-07	NR2C1	2.55435e-06
MA0112.3	MA0112.3	42	1892	8.51927	3.784	2.25139	1.12404e-06	ESR1	2.9015e-06
MA0896.1	MA0896.1	36	1500	7.30223	3	2.43408	1.18055e-06	Hmx1	3.02644e-06
MA0670.1	MA0670.1	53	2667	10.7505	5.334	2.01547	1.22752e-06	NFIA	3.12536e-06
MA1644.1	MA1644.1	50	2472	10.142	4.944	2.05137	1.53191e-06	NFYC	3.84782e-06
MA0486.2	MA0486.2	51	2551	10.3448	5.102	2.0276	1.66846e-06	HSF1	4.17674e-06
MA1536.1	MA1536.1	49	2409	9.93915	4.818	2.06292	1.68006e-06	NR2C2(var.2)	4.19173e-06
MA0823.1	MA0823.1	29	1097	5.88235	2.194	2.68111	2.09818e-06	HEY1	5.16583e-06
MA1099.2	MA1099.2	26	922	5.27383	1.844	2.86	2.24762e-06	HES1	5.49284e-06
MA1122.1	MA1122.1	29	1101	5.88235	2.202	2.67137	2.25183e-06	TFDP1	5.49284e-06
MA0866.1	MA0866.1	46	2223	9.33063	4.446	2.09866	2.26782e-06	SOX21	5.49284e-06
MA0629.1	MA0629.1	39	1744	7.91075	3.488	2.26799	2.31406e-06	Rhox11	5.56866e-06
MA0737.1	MA0737.1	39	1744	7.91075	3.488	2.26799	2.31406e-06	GLIS3	5.56866e-06
MA0600.2	MA0600.2	41	1883	8.31643	3.766	2.20829	2.43616e-06	RFX2	5.84364e-06
MA0821.1	MA0821.1	28	1050	5.67951	2.1	2.70453	2.6707e-06	HES5	6.3857e-06
MA0868.2	MA0868.2	47	2308	9.53347	4.616	2.06531	2.68657e-06	SOX8	6.40315e-06
MA0510.2	MA0510.2	43	2032	8.72211	4.064	2.14619	2.82336e-06	RFX5	6.70774e-06
MA1539.1	MA1539.1	34	1441	6.89655	2.882	2.39297	3.38752e-06	NR2F6(var.3)	7.97188e-06
MA0070.1	MA0070.1	38	1707	7.70791	3.414	2.25774	3.47327e-06	PBX1	8.14799e-06
MA1494.1	MA1494.1	49	2484	9.93915	4.968	2.00063	3.88858e-06	HNF4A(var.2)	8.95333e-06
MA0672.1	MA0672.1	47	2342	9.53347	4.684	2.03533	3.95464e-06	NKX2-3	9.07742e-06
MA0811.1	MA0811.1	45	2206	9.12779	4.412	2.06886	4.23884e-06	TFAP2B	9.61148e-06
MA0749.1	MA0749.1	11	201	2.23124	0.402	5.55034	5.86427e-06	ZBED1	1.29249e-05
MA0813.1	MA0813.1	43	2093	8.72211	4.186	2.08364	5.87337e-06	TFAP2B(var.3)	1.29249e-05
MA0895.1	MA0895.1	30	1229	6.08519	2.458	2.47567	6.7113e-06	HMBOX1	1.46393e-05
MA0639.1	MA0639.1	26	981	5.27383	1.962	2.68799	6.75365e-06	DBP	1.46887e-05
MA0897.1	MA0897.1	40	1907	8.11359	3.814	2.12732	7.79504e-06	Hmx2	1.68066e-05
MA0795.1	MA0795.1	29	1190	5.88235	2.38	2.47158	9.85182e-06	SMAD3	2.09386e-05
MA0031.1	MA0031.1	44	2213	8.92495	4.426	2.01648	1.02416e-05	FOXD1	2.15825e-05
MA0157.2	MA0157.2	44	2213	8.92495	4.426	2.01648	1.02416e-05	FOXO3	2.15825e-05
MA0649.1	MA0649.1	27	1067	5.47667	2.134	2.56639	1.03069e-05	HEY2	2.1659e-05
MA0870.1	MA0870.1	37	1726	7.50507	3.452	2.17412	1.0758e-05	Sox1	2.24175e-05
MA0757.1	MA0757.1	41	2014	8.31643	4.028	2.06465	1.20561e-05	ONECUT3	2.48449e-05
MA0863.1	MA0863.1	37	1740	7.50507	3.48	2.15663	1.28168e-05	MTF1	2.62673e-05
MA0822.1	MA0822.1	25	957	5.07099	1.914	2.64942	1.29048e-05	HES7	2.63753e-05
MA0871.2	MA0871.2	36	1681	7.30223	3.362	2.17199	1.44718e-05	TFEC	2.93371e-05
MA0035.4	MA0035.4	41	2030	8.31643	4.06	2.04838	1.44719e-05	GATA1	2.93371e-05
MA1524.1	MA1524.1	35	1614	7.09939	3.228	2.19932	1.47166e-05	MSGN1	2.96719e-05
MA1639.1	MA1639.1	42	2105	8.51927	4.21	2.02358	1.50992e-05	MEIS1(var.2)	3.02796e-05
MA0706.1	MA0706.1	32	1419	6.49087	2.838	2.28713	1.61338e-05	MEOX2	3.20956e-05
MA0872.1	MA0872.1	38	1836	7.70791	3.672	2.0991	1.76948e-05	TFAP2A(var.3)	3.5014e-05
MA0686.1	MA0686.1	30	1299	6.08519	2.598	2.34226	1.91184e-05	SPDEF	3.76013e-05
MA0695.1	MA0695.1	31	1365	6.28803	2.73	2.30331	1.91426e-05	ZBTB7C	3.76013e-05
MA0898.1	MA0898.1	39	1915	7.91075	3.83	2.06547	1.95951e-05	Hmx3	3.82669e-05
MA0756.1	MA0756.1	27	1113	5.47667	2.226	2.46032	2.15387e-05	ONECUT2	4.18435e-05
MA0632.2	MA0632.2	25	993	5.07099	1.986	2.55337	2.37322e-05	TCFL5	4.58659e-05
MA0752.1	MA0752.1	34	1585	6.89655	3.17	2.17557	2.4258e-05	ZNF410	4.64011e-05
MA0713.1	MA0713.1	32	1451	6.49087	2.902	2.23669	2.48357e-05	PHOX2A	4.71435e-05
MA0468.1	MA0468.1	37	1797	7.50507	3.594	2.08822	2.55032e-05	DUX4	4.81655e-05
MA0719.1	MA0719.1	40	2026	8.11359	4.052	2.00237	3.0575e-05	RHOXF1	5.68802e-05
MA0840.1	MA0840.1	33	1537	6.69371	3.074	2.17753	3.13904e-05	Creb5	5.82518e-05
MA0844.1	MA0844.1	21	767	4.25963	1.534	2.77682	3.22779e-05	XBP1	5.96198e-05
MA0794.1	MA0794.1	25	1012	5.07099	2.024	2.50543	3.22874e-05	PROX1	5.96198e-05
MA0603.1	MA0603.1	32	1474	6.49087	2.948	2.20179	3.35308e-05	Arntl	6.1763e-05
MA0843.1	MA0843.1	25	1018	5.07099	2.036	2.49066	3.55168e-05	TEF	6.50996e-05
MA0147.3	MA0147.3	35	1690	7.09939	3.38	2.10041	3.76022e-05	MYC	6.8585e-05
MA1557.1	MA1557.1	23	902	4.66531	1.804	2.58609	4.11978e-05	SMAD5	7.47775e-05
MA0084.1	MA0084.1	38	1916	7.70791	3.832	2.01146	4.40205e-05	SRY	7.95141e-05
MA1470.1	MA1470.1	26	1096	5.27383	2.192	2.40595	4.41296e-05	BACH2(var.2)	7.95186e-05
MA1570.1	MA1570.1	36	1782	7.30223	3.564	2.04889	4.83421e-05	TFAP4(var.2)	8.68994e-05
MA1496.1	MA1496.1	35	1713	7.09939	3.426	2.07221	4.92251e-05	HOXA4	8.82739e-05
MA1556.1	MA1556.1	34	1644	6.89655	3.288	2.09749	4.98632e-05	RXRG(var.2)	8.91749e-05
MA0815.1	MA0815.1	34	1648	6.89655	3.296	2.0924	5.2273e-05	TFAP2C(var.3)	9.28468e-05
MA1500.1	MA1500.1	29	1314	5.88235	2.628	2.23834	5.86611e-05	HOXB6	0.000103454
MA0087.1	MA0087.1	35	1733	7.09939	3.466	2.0483	6.1891e-05	Sox5	0.000108382
MA1133.1	MA1133.1	31	1464	6.28803	2.928	2.14755	7.00152e-05	JUN::JUNB(var.2)	0.000121186
MA1464.1	MA1464.1	29	1330	5.88235	2.66	2.21141	7.23611e-05	ARNT2	0.000124668
MA0908.1	MA0908.1	23	940	4.66531	1.88	2.48155	7.64189e-05	HOXD11	0.000130454
MA0607.1	MA0607.1	33	1615	6.69371	3.23	2.07236	8.06242e-05	Bhlha15	0.000137006
MA0631.1	MA0631.1	26	1139	5.27383	2.278	2.31512	8.22955e-05	Six3	0.000139528
MA0069.1	MA0069.1	29	1349	5.88235	2.698	2.18026	9.23304e-05	PAX6	0.000155132
MA1545.1	MA1545.1	13	370	2.63692	0.74	3.5634	9.36314e-05	OVOL2	0.000156612
MA0779.1	MA0779.1	23	969	4.66531	1.938	2.40728	0.000119318	PAX1	0.000196511
MA0709.1	MA0709.1	28	1301	5.67951	2.602	2.18275	0.000119329	Msx3	0.000196511
MA1476.1	MA1476.1	26	1172	5.27383	2.344	2.24993	0.000129389	DLX5	0.000211213
MA0694.1	MA0694.1	25	1106	5.07099	2.212	2.29249	0.00013053	ZBTB7B	0.000211883
MA0594.2	MA0594.2	11	284	2.23124	0.568	3.92823	0.000137835	HOXA9	0.000222565
MA1474.1	MA1474.1	24	1048	4.86815	2.096	2.32259	0.000146039	CREB3L4	0.00023429
MA0885.1	MA0885.1	24	1052	4.86815	2.104	2.31376	0.000154507	Dlx2	0.000246814
MA0777.1	MA0777.1	14	444	2.83976	0.888	3.19792	0.000158428	MYBL2	0.000252537
MA1548.1	MA1548.1	32	1614	6.49087	3.228	2.0108	0.000177126	PLAGL2	0.000278181
MA0663.1	MA0663.1	25	1130	5.07099	2.26	2.2438	0.000180815	MLX	0.000282193
MA0464.2	MA0464.2	23	999	4.66531	1.998	2.33499	0.000185059	BHLHE40	0.000287014
MA0839.1	MA0839.1	26	1206	5.27383	2.412	2.1865	0.000201772	CREB3L1	0.000312286
MA0664.1	MA0664.1	24	1073	4.86815	2.146	2.26848	0.000206526	MLXIPL	0.000318982
MA1106.1	MA1106.1	17	636	3.44828	1.272	2.71091	0.000236064	HIF1A	0.000361153
MA0630.1	MA0630.1	29	1433	5.88235	2.866	2.05246	0.000253372	SHOX	0.000384178
MA0717.1	MA0717.1	29	1433	5.88235	2.866	2.05246	0.000253372	RAX2	0.000384178
MA0718.1	MA0718.1	26	1226	5.27383	2.452	2.15083	0.000259464	RAX	0.000391822
MA0674.1	MA0674.1	29	1436	5.88235	2.872	2.04817	0.000262163	NKX6-1	0.000395099
MA0894.1	MA0894.1	23	1025	4.66531	2.05	2.27576	0.000266117	HESX1	0.000400249
MA1147.1	MA1147.1	26	1230	5.27383	2.46	2.14383	0.000272616	NR4A2::RXRA	0.000409198
MA0669.1	MA0669.1	30	1516	6.08519	3.032	2.00699	0.00028958	NEUROG2	0.00043292
MA0825.1	MA0825.1	29	1449	5.88235	2.898	2.0298	0.000303473	MNT	0.000451878
MA0873.1	MA0873.1	20	840	4.0568	1.68	2.41476	0.000313154	HOXD12	0.000465365
MA1544.1	MA1544.1	12	378	2.43408	0.756	3.21968	0.000431168	OVOL1	0.000631928
MA0883.1	MA0883.1	24	1133	4.86815	2.266	2.14835	0.000450034	Dmbx1	0.000656997
MA0781.1	MA0781.1	22	1004	4.46247	2.008	2.22235	0.000493075	PAX9	0.000712857
MA0145.3	MA0145.3	20	873	4.0568	1.746	2.32348	0.000507862	TFCP2	0.00072999
MA1602.1	MA1602.1	26	1295	5.27383	2.59	2.03623	0.00058626	ZSCAN29	0.000836233
MA1143.1	MA1143.1	24	1174	4.86815	2.348	2.07332	0.000736485	FOSL1::JUND(var.2)	0.00103664
MA1480.1	MA1480.1	22	1036	4.46247	2.072	2.1537	0.00074296	DPRX	0.00104378
MA0666.1	MA0666.1	24	1193	4.86815	2.386	2.0403	0.000915976	MSX1	0.00127356
MA0708.1	MA0708.1	24	1193	4.86815	2.386	2.0403	0.000915976	MSX2	0.00127356
MA0876.1	MA0876.1	24	1193	4.86815	2.386	2.0403	0.000915976	BSX	0.00127356
MA1503.1	MA1503.1	20	932	4.0568	1.864	2.17639	0.00112312	HOXB9	0.00153734
MA1546.1	MA1546.1	18	801	3.65112	1.602	2.2791	0.00117893	PAX3(var.2)	0.00160783
MA1475.1	MA1475.1	20	950	4.0568	1.9	2.13516	0.00140724	CREB3L4(var.2)	0.00189674
MA0875.1	MA0875.1	22	1109	4.46247	2.218	2.01194	0.00175205	BARX1	0.00231742
MA0623.2	MA0623.2	21	1039	4.25963	2.078	2.04987	0.00176947	NEUROG1	0.00233219
MA0638.1	MA0638.1	18	833	3.65112	1.666	2.19155	0.00180794	CREB3	0.0023787
MA0635.1	MA0635.1	16	702	3.24544	1.404	2.31156	0.00187983	BARHL2	0.00246459
MA0527.1	MA0527.1	11	399	2.23124	0.798	2.79604	0.0022576	ZBTB33	0.0029341
MA1506.1	MA1506.1	20	1000	4.0568	2	2.0284	0.00253688	HOXD10	0.00326859
MA1560.1	MA1560.1	19	948	3.85396	1.896	2.03268	0.00313967	SOHLH2	0.00393646
MA1505.1	MA1505.1	14	615	2.83976	1.23	2.30875	0.00355753	HOXC8	0.00444542
MA0485.2	MA0485.2	18	908	3.65112	1.816	2.01053	0.00444988	HOXC9	0.00550516
MA0776.1	MA0776.1	12	515	2.43408	1.03	2.36318	0.00559995	MYBL1	0.00681494
MA0755.1	MA0755.1	9	361	1.82556	0.722	2.52847	0.0102363	CUX2	0.0121596
MA0259.1	MA0259.1	12	569	2.43408	1.138	2.13891	0.0117567	ARNT::HIF1A	0.0138555
MA0615.1	MA0615.1	8	317	1.62272	0.634	2.55949	0.0140647	Gmeb1	0.0164456
MA1509.1	MA1509.1	11	532	2.23124	1.064	2.09703	0.0176172	IRF6	0.0204075

## Sheet: Table S23 MPP3
Supplementary Table 23: Motif Enrichment Analysis of M. avium infected MPP3s versus naive MPP3s (p.adj < 0.05) related to Figure 5.
	motif	observed	background	percent.observed	percent.background	fold.enrichment	pvalue	motif.name	p.adjust
MA0653.1	MA0653.1	513	3919	39.4615	7.838	5.03464	1.49706e-229	IRF9	1.11681e-226
MA0652.1	MA0652.1	420	2851	32.3077	5.702	5.66603	2.71839e-202	IRF8	1.01396e-199
MA0772.1	MA0772.1	444	3807	34.1538	7.614	4.48566	1.49545e-173	IRF7	3.7187e-171
MA1419.1	MA1419.1	373	2604	28.6923	5.208	5.50928	7.92264e-173	IRF4	1.47757e-170
MA0517.1	MA0517.1	673	9044	51.7692	18.088	2.86208	3.05292e-171	STAT1::STAT2	4.55496e-169
MA0050.2	MA0050.2	787	12793	60.5385	25.586	2.36608	3.59696e-160	IRF1	4.47222e-158
MA1418.1	MA1418.1	501	5439	38.5385	10.878	3.54279	1.30057e-154	IRF3	1.38603e-152
MA0051.1	MA0051.1	411	3700	31.6154	7.4	4.27235	4.78783e-151	IRF2	4.46465e-149
MA1623.1	MA1623.1	668	9953	51.3846	19.906	2.58136	4.48751e-145	Stat2	3.71964e-143
MA1420.1	MA1420.1	207	1821	15.9231	3.642	4.37207	2.24284e-73	IRF5	1.67316e-71
MA0102.4	MA0102.4	242	2940	18.6154	5.88	3.16588	1.07573e-58	CEBPA	7.29543e-57
MA0836.2	MA0836.2	237	2990	18.2308	5.98	3.04862	1.90478e-54	CEBPD	1.18414e-52
MA1627.1	MA1627.1	380	6702	29.2308	13.404	2.18075	8.33831e-52	Wt1	4.78491e-50
MA1636.1	MA1636.1	220	2789	16.9231	5.578	3.0339	5.63397e-50	CEBPG(var.2)	2.94859e-48
MA0599.1	MA0599.1	429	8232	33	16.464	2.00437	9.47305e-50	KLF5	4.41681e-48
MA0039.4	MA0039.4	423	8107	32.5385	16.214	2.00681	4.84746e-49	KLF4	2.12718e-47
MA1653.1	MA1653.1	396	7465	30.4615	14.93	2.04029	4.67037e-47	ZNF148	1.93561e-45
MA0741.1	MA0741.1	384	7162	29.5385	14.324	2.06217	1.76913e-46	KLF16	6.94615e-45
MA0107.1	MA0107.1	195	2396	15	4.792	3.13022	4.78064e-46	RELA	1.78318e-44
MA0753.2	MA0753.2	317	5571	24.3846	11.142	2.18853	2.21116e-42	ZNF740	7.17184e-41
MA0101.1	MA0101.1	176	2192	13.5385	4.384	3.08815	1.1811e-40	REL	3.38884e-39
MA0833.2	MA0833.2	191	2524	14.6923	5.048	2.91052	1.38413e-40	ATF4	3.8243e-39
MA0518.1	MA0518.1	254	4078	19.5385	8.156	2.39559	1.15175e-39	Stat4	3.06859e-38
MA0528.2	MA0528.2	324	5956	24.9231	11.912	2.09227	1.87638e-39	ZNF263	4.82683e-38
MA1513.1	MA1513.1	178	2286	13.6923	4.572	2.99482	2.30191e-39	KLF15	5.72408e-38
MA0508.3	MA0508.3	343	6506	26.3846	13.012	2.02771	3.19322e-39	PRDM1	7.68433e-38
MA1564.1	MA1564.1	284	4948	21.8462	9.896	2.20757	3.4415e-38	SP9	8.02301e-37
MA0471.2	MA0471.2	243	3887	18.6923	7.774	2.40446	4.35257e-38	E2F6	9.83945e-37
MA1647.1	MA1647.1	293	5205	22.5385	10.41	2.16508	5.84366e-38	PRDM4	1.28217e-36
MA1522.1	MA1522.1	312	5774	24	11.548	2.07828	2.95562e-37	MAZ	6.12469e-36
MA0509.2	MA0509.2	191	2677	14.6923	5.354	2.74417	4.46567e-37	RFX1	9.00376e-36
MA0516.2	MA0516.2	307	5717	23.6154	11.434	2.06537	4.40388e-36	SP2	8.42383e-35
MA1116.1	MA1116.1	238	3907	18.3077	7.814	2.34293	1.71366e-35	RBPJ	3.19598e-34
MA0488.1	MA0488.1	192	2777	14.7692	5.554	2.65921	1.94851e-35	JUN	3.54534e-34
MA0137.3	MA0137.3	208	3167	16	6.334	2.52605	2.61059e-35	STAT1	4.63691e-34
MA0144.2	MA0144.2	257	4421	19.7692	8.842	2.23583	3.68289e-35	STAT3	6.38939e-34
MA1515.1	MA1515.1	271	4843	20.8462	9.686	2.15219	2.05379e-34	KLF2	3.4821e-33
MA0747.1	MA0747.1	305	5823	23.4615	11.646	2.01456	7.7497e-34	SP8	1.28473e-32
MA1525.1	MA1525.1	175	2456	13.4615	4.912	2.74054	7.9792e-34	NFATC4	1.29402e-32
MA0625.1	MA0625.1	167	2315	12.8462	4.63	2.77455	6.95436e-33	NFATC3	1.08082e-31
MA0497.1	MA0497.1	237	4038	18.2308	8.076	2.2574	7.14539e-33	MEF2C	1.08785e-31
MA0798.2	MA0798.2	178	2572	13.6923	5.144	2.6618	7.67663e-33	RFX3	1.14535e-31
MA0624.1	MA0624.1	168	2341	12.9231	4.682	2.76016	8.13808e-33	NFATC1	1.19039e-31
MA1615.1	MA1615.1	194	2984	14.9231	5.968	2.50052	2.82821e-32	Plagl1	4.05739e-31
MA0778.1	MA0778.1	115	1244	8.84615	2.488	3.55553	6.2112e-32	NFKB2	8.74255e-31
MA0684.2	MA0684.2	225	3805	17.3077	7.61	2.27434	1.39449e-31	RUNX3	1.92646e-30
MA1630.1	MA1630.1	241	4227	18.5385	8.454	2.19286	1.4922e-31	Znf281	2.02397e-30
MA0025.2	MA0025.2	161	2239	12.3846	4.478	2.76566	1.56786e-31	NFIL3	2.08861e-30
MA0043.3	MA0043.3	148	2040	11.3846	4.08	2.79035	2.22685e-29	HLF	2.91444e-28
MA1514.1	MA1514.1	238	4294	18.3077	8.588	2.13178	2.42614e-29	KLF17	3.12051e-28
MA0105.4	MA0105.4	107	1178	8.23077	2.356	3.49354	4.09894e-29	NFKB1	5.18272e-28
MA1599.1	MA1599.1	163	2431	12.5385	4.862	2.57887	1.67279e-28	ZNF682	2.04574e-27
MA0519.1	MA0519.1	206	3519	15.8462	7.038	2.25151	3.06916e-28	Stat5a::Stat5b	3.69289e-27
MA0052.4	MA0052.4	221	3931	17	7.862	2.1623	5.66383e-28	MEF2A	6.70669e-27
MA0504.1	MA0504.1	212	3703	16.3077	7.406	2.20196	8.1392e-28	NR2C2	9.34129e-27
MA1512.1	MA1512.1	254	4861	19.5385	9.722	2.00972	1.45013e-27	KLF11	1.63909e-26
MA0746.2	MA0746.2	254	4862	19.5385	9.724	2.0093	1.49488e-27	SP3	1.66444e-26
MA0733.1	MA0733.1	137	1874	10.5385	3.748	2.81176	1.57787e-27	EGR4	1.73102e-26
MA0492.1	MA0492.1	154	2296	11.8462	4.592	2.57974	6.11193e-27	JUND(var.2)	6.51358e-26
MA0146.2	MA0146.2	155	2328	11.9231	4.656	2.5608	8.83144e-27	Zfx	9.15035e-26
MA0799.1	MA0799.1	118	1504	9.07692	3.008	3.01759	2.24936e-26	RFX4	2.23737e-25
MA0065.2	MA0065.2	242	4641	18.6154	9.282	2.00554	4.67128e-26	Pparg::Rxra	4.58523e-25
MA0163.1	MA0163.1	184	3091	14.1538	6.182	2.28953	5.41885e-26	PLAG1	5.24995e-25
MA0606.1	MA0606.1	168	2690	12.9231	5.38	2.40206	6.03108e-26	NFAT5	5.76818e-25
MA0732.1	MA0732.1	133	1862	10.2308	3.724	2.74725	8.58287e-26	EGR3	8.10484e-25
MA0018.4	MA0018.4	166	2663	12.7692	5.326	2.39753	1.50994e-25	CREB1	1.37368e-24
MA1625.1	MA1625.1	203	3618	15.6154	7.236	2.15801	1.6449e-25	Stat5b	1.47843e-24
MA1578.1	MA1578.1	184	3133	14.1538	6.266	2.25883	2.57121e-25	VEZF1	2.28348e-24
MA0685.1	MA0685.1	218	4059	16.7692	8.118	2.06568	5.51784e-25	SP4	4.78641e-24
MA0152.1	MA0152.1	202	3638	15.5385	7.276	2.13558	7.91636e-25	NFATC2	6.78805e-24
MA0814.2	MA0814.2	171	2835	13.1538	5.67	2.3199	9.35844e-25	TFAP2C(var.2)	7.9334e-24
MA1152.1	MA1152.1	211	3890	16.2308	7.78	2.08622	1.09031e-24	SOX15	9.13901e-24
MA0162.4	MA0162.4	197	3519	15.1538	7.038	2.15315	1.27547e-24	EGR1	1.05723e-23
MA0515.1	MA0515.1	207	3844	15.9231	7.688	2.07116	7.997e-24	Sox6	6.34655e-23
MA0155.1	MA0155.1	164	2728	12.6154	5.456	2.3122	1.36907e-23	INSM1	1.06388e-22
MA0510.2	MA0510.2	111	1473	8.53846	2.946	2.89832	1.91151e-23	RFX5	1.47009e-22
MA0258.2	MA0258.2	171	2924	13.1538	5.848	2.24929	2.5666e-23	ESR2	1.95376e-22
MA0773.1	MA0773.1	143	2235	11	4.47	2.46085	4.42292e-23	MEF2D	3.33283e-22
MA0520.1	MA0520.1	186	3334	14.3077	6.668	2.14572	4.68909e-23	Stat6	3.49806e-22
MA0600.2	MA0600.2	104	1337	8	2.674	2.99177	4.7639e-23	RFX2	3.51868e-22
MA1654.1	MA1654.1	202	3774	15.5385	7.548	2.05862	6.36885e-23	ZNF16	4.658e-22
MA1632.1	MA1632.1	153	2495	11.7692	4.99	2.35856	7.47775e-23	ATF2	5.41245e-22
MA1637.1	MA1637.1	172	2980	13.2308	5.96	2.21993	7.54551e-23	EBF3	5.41245e-22
MA1119.1	MA1119.1	161	2706	12.3846	5.412	2.28836	1.05152e-22	SIX2	7.47081e-22
MA1624.1	MA1624.1	175	3095	13.4615	6.19	2.17472	2.6923e-22	Stat5a	1.89477e-21
MA0154.4	MA0154.4	177	3158	13.6154	6.316	2.1557	3.81331e-22	EBF1	2.65863e-21
MA1643.1	MA1643.1	167	2917	12.8462	5.834	2.20195	7.97905e-22	NFIB	5.46089e-21
MA0003.4	MA0003.4	176	3161	13.5385	6.322	2.14148	1.02212e-21	TFAP2A	6.8694e-21
MA1517.1	MA1517.1	180	3293	13.8462	6.586	2.10236	2.33881e-21	KLF6	1.54403e-20
MA1537.1	MA1537.1	155	2646	11.9231	5.292	2.25304	3.24628e-21	NR2F1(var.2)	2.12432e-20
MA1604.1	MA1604.1	168	2997	12.9231	5.994	2.156	5.01787e-21	Ebf2	3.22701e-20
MA1487.1	MA1487.1	193	3686	14.8462	7.372	2.01386	8.00369e-21	FOXE1	5.05996e-20
MA1581.1	MA1581.1	163	2886	12.5385	5.772	2.17229	1.00522e-20	ZBTB6	6.30165e-20
MA0867.2	MA0867.2	185	3480	14.2308	6.96	2.04465	1.18902e-20	SOX4	7.39174e-20
MA0142.1	MA0142.1	175	3224	13.4615	6.448	2.08771	1.88159e-20	Pou5f1::Sox2	1.16006e-19
MA1485.1	MA1485.1	133	2147	10.2308	4.294	2.38257	2.71633e-20	FERD3L	1.66097e-19
MA0056.2	MA0056.2	138	2283	10.6154	4.566	2.32488	4.1929e-20	MZF1	2.54301e-19
MA1587.1	MA1587.1	168	3086	12.9231	6.172	2.09382	9.19476e-20	ZNF135	5.48744e-19
MA0742.1	MA0742.1	170	3173	13.0769	6.346	2.06066	2.59823e-19	Klf12	1.5262e-18
MA0595.1	MA0595.1	119	1861	9.15385	3.722	2.45939	2.76867e-19	SREBF1	1.61361e-18
MA0596.1	MA0596.1	125	2008	9.61538	4.016	2.39427	2.79329e-19	SREBF2	1.61535e-18
MA1603.1	MA1603.1	126	2039	9.69231	4.078	2.37673	3.58124e-19	Dmrt1	2.05508e-18
MA0847.2	MA0847.2	172	3255	13.2308	6.51	2.03238	6.04441e-19	FOXD2	3.44208e-18
MA0734.2	MA0734.2	143	2487	11	4.974	2.2115	6.75901e-19	GLI2	3.81987e-18
MA0740.1	MA0740.1	154	2781	11.8462	5.562	2.12984	8.25456e-19	KLF14	4.63e-18
MA0837.1	MA0837.1	85	1107	6.53846	2.214	2.95323	1.12906e-18	CEBPE	6.21291e-18
MA0160.1	MA0160.1	159	2924	12.2308	5.848	2.09144	1.13265e-18	NR4A2	6.21291e-18
MA0869.1	MA0869.1	133	2261	10.2308	4.522	2.26244	2.02879e-18	Sox11	1.08883e-17
MA0466.2	MA0466.2	87	1166	6.69231	2.332	2.86977	2.57797e-18	CEBPB	1.35434e-17
MA0494.1	MA0494.1	139	2426	10.6923	4.852	2.20369	2.96608e-18	Nr1h3::Rxra	1.54734e-17
MA0499.2	MA0499.2	167	3172	12.8462	6.344	2.02493	2.9994e-18	MYOD1	1.55386e-17
MA0472.2	MA0472.2	70	813	5.38462	1.626	3.31157	3.73273e-18	EGR2	1.92043e-17
MA0660.1	MA0660.1	114	1804	8.76923	3.608	2.4305	3.9537e-18	MEF2B	2.02018e-17
MA0838.1	MA0838.1	84	1109	6.46154	2.218	2.91323	4.12211e-18	CEBPG	2.0919e-17
MA0677.1	MA0677.1	155	2865	11.9231	5.73	2.08082	5.16741e-18	Nr2f6	2.58717e-17
MA1576.1	MA1576.1	158	2956	12.1538	5.912	2.05579	7.09084e-18	THRB(var.3)	3.52651e-17
MA1645.1	MA1645.1	142	2532	10.9231	5.064	2.15701	7.61449e-18	NKX2-2	3.76186e-17
MA1154.1	MA1154.1	129	2216	9.92308	4.432	2.23896	1.57951e-17	ZNF282	7.70142e-17
MA0032.2	MA0032.2	160	3038	12.3077	6.076	2.02562	1.63889e-17	FOXC1	7.93901e-17
MA1541.1	MA1541.1	147	2689	11.3077	5.378	2.10258	1.70815e-17	NR6A1	8.22114e-17
MA1527.1	MA1527.1	136	2401	10.4615	4.802	2.17858	1.81746e-17	NFIC(var.2)	8.69118e-17
MA1550.1	MA1550.1	141	2536	10.8462	5.072	2.13844	2.07267e-17	PPARD	9.8485e-17
MA0017.2	MA0017.2	151	2808	11.6154	5.616	2.06827	2.48357e-17	NR2F1	1.17262e-16
MA1655.1	MA1655.1	158	3002	12.1538	6.004	2.02429	2.84369e-17	ZNF341	1.32952e-16
MA1491.1	MA1491.1	135	2391	10.3846	4.782	2.17161	3.12795e-17	GLI3	1.44935e-16
MA0511.2	MA0511.2	117	1941	9	3.882	2.31839	4.60587e-17	RUNX2	2.10796e-16
MA1600.1	MA1600.1	155	2943	11.9231	5.886	2.02567	5.5905e-17	ZNF684	2.54299e-16
MA0731.1	MA0731.1	132	2354	10.1538	4.708	2.15672	1.25002e-16	BCL6B	5.58394e-16
MA0840.1	MA0840.1	87	1244	6.69231	2.488	2.68983	1.29281e-16	Creb5	5.74069e-16
MA0506.1	MA0506.1	79	1067	6.07692	2.134	2.84767	1.50328e-16	NRF1	6.6358e-16
MA0845.1	MA0845.1	153	2934	11.7692	5.868	2.00566	2.14259e-16	FOXB1	9.29285e-16
MA0498.2	MA0498.2	138	2535	10.6154	5.07	2.09376	2.58559e-16	MEIS1	1.11494e-15
MA0656.1	MA0656.1	93	1399	7.15385	2.798	2.55677	2.62935e-16	JDP2(var.2)	1.12729e-15
MA0784.1	MA0784.1	135	2486	10.3846	4.972	2.08862	6.8441e-16	POU1F1	2.88458e-15
MA1528.1	MA1528.1	123	2180	9.46154	4.36	2.17008	9.58769e-16	NFIX(var.2)	3.97275e-15
MA0119.1	MA0119.1	132	2417	10.1538	4.834	2.10051	9.63565e-16	NFIC::TLX1	3.97275e-15
MA1594.1	MA1594.1	120	2105	9.23077	4.21	2.19258	1.05795e-15	ZNF382	4.31276e-15
MA0103.3	MA0103.3	144	2746	11.0769	5.492	2.01692	1.16062e-15	ZEB1	4.70557e-15
MA0909.2	MA0909.2	102	1655	7.84615	3.31	2.37044	1.29621e-15	HOXD13	5.2269e-15
MA1542.1	MA1542.1	99	1584	7.61538	3.168	2.40385	1.44488e-15	OSR1	5.7883e-15
MA0671.1	MA0671.1	109	1835	8.38462	3.67	2.28464	1.57674e-15	NFIX	6.25663e-15
MA0858.1	MA0858.1	126	2274	9.69231	4.548	2.13111	1.59404e-15	Rarb(var.2)	6.29183e-15
MA0670.1	MA0670.1	115	1993	8.84615	3.986	2.21931	1.89674e-15	NFIA	7.40821e-15
MA0856.1	MA0856.1	136	2546	10.4615	5.092	2.0545	1.90689e-15	RXRG	7.40906e-15
MA0159.1	MA0159.1	132	2439	10.1538	4.878	2.08156	1.92147e-15	RARA::RXRA	7.42703e-15
MA0040.1	MA0040.1	123	2202	9.46154	4.404	2.1484	1.99012e-15	Foxq1	7.65273e-15
MA0148.4	MA0148.4	132	2441	10.1538	4.882	2.07985	2.04472e-15	FOXA1	7.78246e-15
MA0605.2	MA0605.2	88	1328	6.76923	2.656	2.54866	2.07548e-15	ATF3	7.85941e-15
MA0770.1	MA0770.1	121	2155	9.30769	4.31	2.15956	2.37187e-15	HSF2	8.89153e-15
MA1105.2	MA1105.2	127	2321	9.76923	4.642	2.10453	3.08363e-15	GRHL2	1.15019e-14
MA0100.3	MA0100.3	125	2293	9.61538	4.586	2.09668	6.80982e-15	MYB	2.47811e-14
MA0697.1	MA0697.1	111	1928	8.53846	3.856	2.21433	7.04067e-15	ZIC3	2.54968e-14
MA0859.1	MA0859.1	130	2441	10	4.882	2.04834	1.05644e-14	Rarg	3.77082e-14
MA1117.1	MA1117.1	97	1587	7.46154	3.174	2.35083	1.11282e-14	RELB	3.95317e-14
MA1554.1	MA1554.1	76	1091	5.84615	2.182	2.67926	1.41533e-14	RFX7	4.98037e-14
MA0730.1	MA0730.1	127	2374	9.76923	4.748	2.05755	1.59818e-14	RARA(var.2)	5.57124e-14
MA1516.1	MA1516.1	134	2569	10.3077	5.138	2.00617	1.88733e-14	KLF3	6.51829e-14
MA0111.1	MA0111.1	122	2247	9.38462	4.494	2.08825	1.96129e-14	Spz1	6.71156e-14
MA0866.1	MA0866.1	106	1831	8.15385	3.662	2.22661	2.08734e-14	SOX21	7.05977e-14
MA0831.2	MA0831.2	104	1780	8	3.56	2.24719	2.09143e-14	TFE3	7.05977e-14
MA1529.1	MA1529.1	122	2250	9.38462	4.5	2.08547	2.15352e-14	NHLH2	7.2366e-14
MA1559.1	MA1559.1	133	2549	10.2308	5.098	2.00682	2.32966e-14	SNAI3	7.79341e-14
MA0745.2	MA0745.2	125	2339	9.61538	4.678	2.05545	2.81981e-14	SNAI2	9.34922e-14
MA1124.1	MA1124.1	129	2448	9.92308	4.896	2.02677	2.91609e-14	ZNF24	9.58327e-14
MA1149.1	MA1149.1	120	2214	9.23077	4.428	2.08464	3.68295e-14	RARA::RXRG	1.19456e-13
MA0639.1	MA0639.1	64	854	4.92308	1.708	2.88236	6.96164e-14	DBP	2.20995e-13
MA1580.1	MA1580.1	93	1537	7.15385	3.074	2.32721	7.25671e-14	ZBTB32	2.29386e-13
MA0843.1	MA0843.1	67	922	5.15385	1.844	2.79493	7.61042e-14	TEF	2.38545e-13
MA0122.3	MA0122.3	98	1667	7.53846	3.334	2.26109	8.51833e-14	Nkx3-2	2.65886e-13
MA0744.2	MA0744.2	118	2191	9.07692	4.382	2.07141	9.40036e-14	SCRT2	2.90982e-13
MA0788.1	MA0788.1	124	2354	9.53846	4.708	2.02601	9.88778e-14	POU3F3	3.03551e-13
MA1478.1	MA1478.1	91	1496	7	2.992	2.33957	1.00933e-13	DMRTA2	3.08591e-13
MA0752.1	MA0752.1	83	1316	6.38462	2.632	2.42577	1.92068e-13	ZNF410	5.80092e-13
MA0164.1	MA0164.1	123	2351	9.46154	4.702	2.01224	2.00365e-13	Nr2e3	6.02709e-13
MA0872.1	MA0872.1	82	1294	6.30769	2.588	2.43728	2.10336e-13	TFAP2A(var.3)	6.30164e-13
MA0771.1	MA0771.1	110	2006	8.46154	4.012	2.10906	2.21282e-13	HSF4	6.57676e-13
MA1535.1	MA1535.1	103	1826	7.92308	3.652	2.16952	2.46217e-13	NR2C1	7.2888e-13
MA0870.1	MA0870.1	86	1397	6.61538	2.794	2.36771	2.59539e-13	Sox1	7.65281e-13
MA0868.2	MA0868.2	103	1834	7.92308	3.668	2.16005	3.21068e-13	SOX8	9.35611e-13
MA0667.1	MA0667.1	120	2286	9.23077	4.572	2.01898	3.23139e-13	MYF6	9.37983e-13
MA1650.1	MA1650.1	62	843	4.76923	1.686	2.82873	3.89781e-13	ZBTB14	1.12704e-12
MA1479.1	MA1479.1	94	1611	7.23077	3.222	2.24419	4.30359e-13	DMRTC2	1.23957e-12
MA1121.1	MA1121.1	105	1898	8.07692	3.796	2.12775	4.70587e-13	TEAD2	1.34088e-12
MA1531.1	MA1531.1	107	1953	8.23077	3.906	2.10721	5.07162e-13	NR1D1	1.43857e-12
MA0715.1	MA0715.1	79	1245	6.07692	2.49	2.44053	5.48572e-13	PROP1	1.55013e-12
MA0810.1	MA0810.1	100	1779	7.69231	3.558	2.16198	6.87403e-13	TFAP2A(var.2)	1.89927e-12
MA0030.1	MA0030.1	106	1942	8.15385	3.884	2.09934	8.24448e-13	FOXF2	2.25289e-12
MA1567.1	MA1567.1	103	1866	7.92308	3.732	2.12301	9.09254e-13	TBX6	2.46656e-12
MA1532.1	MA1532.1	107	1973	8.23077	3.946	2.08585	9.48679e-13	NR1D2	2.56418e-12
MA1145.1	MA1145.1	87	1459	6.69231	2.918	2.29346	1.0509e-12	FOSL2::JUND(var.2)	2.82004e-12
MA0112.3	MA0112.3	85	1413	6.53846	2.826	2.31368	1.21998e-12	ESR1	3.25038e-12
MA1657.1	MA1657.1	106	1956	8.15385	3.912	2.08432	1.27557e-12	ZNF652	3.3864e-12
MA0914.1	MA0914.1	96	1696	7.38462	3.392	2.17707	1.3706e-12	ISL2	3.62245e-12
MA1548.1	MA1548.1	74	1147	5.69231	2.294	2.48139	1.3742e-12	PLAGL2	3.62245e-12
MA0797.1	MA0797.1	111	2097	8.53846	4.194	2.03588	1.59038e-12	TGIF2	4.17755e-12
MA1110.1	MA1110.1	90	1550	6.92308	3.1	2.23325	1.8072e-12	NR1H4	4.69745e-12
MA0066.1	MA0066.1	104	1922	8	3.844	2.08117	2.30407e-12	PPARG	5.96817e-12
MA1120.1	MA1120.1	105	1949	8.07692	3.898	2.07207	2.33227e-12	SOX13	5.99957e-12
MA0689.1	MA0689.1	106	1976	8.15385	3.952	2.06322	2.35568e-12	TBX20	6.03896e-12
MA0743.2	MA0743.2	106	1981	8.15385	3.962	2.05801	2.74112e-12	SCRT1	7.00299e-12
MA0739.1	MA0739.1	105	1959	8.07692	3.918	2.06149	3.1631e-12	Hic1	7.9178e-12
MA0117.2	MA0117.2	112	2150	8.61538	4.3	2.00358	3.39395e-12	Mafb	8.38373e-12
MA1468.1	MA1468.1	90	1576	6.92308	3.152	2.19641	4.42848e-12	ATOH7	1.07962e-11
MA1131.1	MA1131.1	92	1635	7.07692	3.27	2.1642	5.66308e-12	FOSL2::JUN(var.2)	1.3672e-11
MA0865.1	MA0865.1	83	1405	6.38462	2.81	2.27211	5.70797e-12	E2F8	1.3736e-11
MA1509.1	MA1509.1	37	380	2.84615	0.76	3.74494	8.91233e-12	IRF6	2.13781e-11
MA1118.1	MA1118.1	101	1893	7.76923	3.786	2.05209	1.0886e-11	SIX1	2.60288e-11
MA1569.1	MA1569.1	73	1181	5.61538	2.362	2.37739	1.43742e-11	TFAP2E	3.39498e-11
MA0756.1	MA0756.1	62	918	4.76923	1.836	2.59762	1.43809e-11	ONECUT2	3.39498e-11
MA0077.1	MA0077.1	84	1460	6.46154	2.92	2.21286	1.61789e-11	SOX9	3.8074e-11
MA0808.1	MA0808.1	101	1911	7.76923	3.822	2.03277	1.86019e-11	TEAD3	4.36384e-11
MA0811.1	MA0811.1	89	1610	6.84615	3.22	2.12613	3.19812e-11	TFAP2B	7.40932e-11
MA1122.1	MA1122.1	56	799	4.30769	1.598	2.69568	3.46517e-11	TFDP1	8.00315e-11
MA0609.2	MA0609.2	68	1083	5.23077	2.166	2.41494	3.70004e-11	CREM	8.49302e-11
MA0143.4	MA0143.4	100	1916	7.69231	3.832	2.00739	4.72583e-11	SOX2	1.07813e-10
MA0650.2	MA0650.2	100	1919	7.69231	3.838	2.00425	5.15145e-11	HOXA13	1.17164e-10
MA0736.1	MA0736.1	69	1126	5.30769	2.252	2.35688	7.6401e-11	GLIS2	1.72e-10
MA1099.2	MA1099.2	47	615	3.61538	1.23	2.93934	7.65471e-11	HES1	1.72e-10
MA0757.1	MA0757.1	89	1648	6.84615	3.296	2.07711	1.05157e-10	ONECUT3	2.31406e-10
MA0813.1	MA0813.1	82	1466	6.30769	2.932	2.15133	1.11426e-10	TFAP2B(var.3)	2.44481e-10
MA0524.2	MA0524.2	86	1571	6.61538	3.142	2.10547	1.12831e-10	TFAP2C	2.44687e-10
MA0751.1	MA0751.1	96	1843	7.38462	3.686	2.00342	1.30471e-10	ZIC4	2.81304e-10
MA0692.1	MA0692.1	82	1472	6.30769	2.944	2.14256	1.35452e-10	TFEB	2.91203e-10
MA0903.1	MA0903.1	66	1070	5.07692	2.14	2.37239	1.51146e-10	HOXB3	3.2308e-10
MA0647.1	MA0647.1	59	913	4.53846	1.826	2.48547	2.48268e-10	GRHL1	5.21712e-10
MA0060.3	MA0060.3	93	1786	7.15385	3.572	2.00276	2.61435e-10	NFYA	5.47838e-10
MA0898.1	MA0898.1	83	1520	6.38462	3.04	2.1002	2.71194e-10	Hmx3	5.66697e-10
MA1572.1	MA1572.1	79	1419	6.07692	2.838	2.14127	3.05695e-10	TGIF2LY	6.35233e-10
MA0611.1	MA0611.1	74	1294	5.69231	2.588	2.1995	3.51209e-10	Dux	7.25768e-10
MA0602.1	MA0602.1	69	1175	5.30769	2.35	2.25859	4.66332e-10	Arid5a	9.47912e-10
MA0695.1	MA0695.1	65	1077	5	2.154	2.32126	5.03646e-10	ZBTB7C	1.02098e-09
MA1563.1	MA1563.1	81	1488	6.23077	2.976	2.09367	5.17175e-10	SOX18	1.04556e-09
MA0713.1	MA0713.1	71	1229	5.46154	2.458	2.22194	5.23527e-10	PHOX2A	1.05554e-09
MA0019.1	MA0019.1	74	1311	5.69231	2.622	2.17098	6.21387e-10	Ddit3::Cebpa	1.23615e-09
MA0468.1	MA0468.1	79	1445	6.07692	2.89	2.10274	6.99466e-10	DUX4	1.38043e-09
MA1533.1	MA1533.1	70	1213	5.38462	2.426	2.21954	7.2621e-10	NR1I2	1.42943e-09
MA0887.1	MA0887.1	43	572	3.30769	1.144	2.89134	8.04392e-10	EVX1	1.575e-09
MA0875.1	MA0875.1	56	870	4.30769	1.74	2.47569	8.18316e-10	BARX1	1.59807e-09
MA1126.1	MA1126.1	78	1424	6	2.848	2.10674	8.2565e-10	FOS::JUN(var.2)	1.60819e-09
MA0871.2	MA0871.2	70	1224	5.38462	2.448	2.1996	1.05814e-09	TFEC	2.03973e-09
MA1518.1	MA1518.1	51	759	3.92308	1.518	2.58437	1.10438e-09	LHX1	2.11247e-09
MA0896.1	MA0896.1	69	1200	5.30769	2.4	2.21154	1.11641e-09	Hmx1	2.12459e-09
MA0087.1	MA0087.1	77	1414	5.92308	2.828	2.09444	1.37446e-09	Sox5	2.59581e-09
MA1471.1	MA1471.1	82	1548	6.30769	3.096	2.03737	1.42275e-09	BARX2	2.67348e-09
MA0882.1	MA0882.1	67	1160	5.15385	2.32	2.22149	1.62935e-09	DLX6	3.03873e-09
MA0839.1	MA0839.1	56	887	4.30769	1.774	2.42824	1.64008e-09	CREB3L1	3.05112e-09
MA0603.1	MA0603.1	63	1066	4.84615	2.132	2.27306	2.09628e-09	Arntl	3.88045e-09
MA1571.1	MA1571.1	80	1514	6.15385	3.028	2.03231	2.5332e-09	TGIF2LX	4.66608e-09
MA0895.1	MA0895.1	58	954	4.46154	1.908	2.33833	3.32634e-09	HMBOX1	6.09692e-09
MA1136.1	MA1136.1	64	1111	4.92308	2.222	2.21561	4.1901e-09	FOSB::JUNB(var.2)	7.62393e-09
MA0069.1	MA0069.1	63	1088	4.84615	2.176	2.22709	4.55921e-09	PAX6	8.27536e-09
MA1127.1	MA1127.1	71	1298	5.46154	2.596	2.10383	5.07014e-09	FOSB::JUN	9.15817e-09
MA0694.1	MA0694.1	56	916	4.30769	1.832	2.35136	5.10687e-09	ZBTB7B	9.20223e-09
MA1139.1	MA1139.1	61	1041	4.69231	2.082	2.25375	5.17869e-09	FOSL2::JUNB(var.2)	9.30917e-09
MA1570.1	MA1570.1	79	1515	6.07692	3.03	2.00559	5.68989e-09	TFAP4(var.2)	1.01547e-08
MA0706.1	MA0706.1	64	1129	4.92308	2.258	2.18028	7.71062e-09	MEOX2	1.36306e-08
MA0058.3	MA0058.3	66	1199	5.07692	2.398	2.11715	1.39022e-08	MAX	2.40628e-08
MA1464.1	MA1464.1	56	950	4.30769	1.9	2.26721	1.79295e-08	ARNT2	3.08189e-08
MA0027.2	MA0027.2	46	711	3.53846	1.422	2.48837	2.24824e-08	EN1	3.82048e-08
MA0642.1	MA0642.1	44	665	3.38462	1.33	2.54482	2.37303e-08	EN2	4.02337e-08
MA1474.1	MA1474.1	49	785	3.76923	1.57	2.40078	2.4257e-08	CREB3L4	4.10334e-08
MA1493.1	MA1493.1	57	986	4.38462	1.972	2.22344	2.61548e-08	HES6	4.40441e-08
MA1476.1	MA1476.1	55	939	4.23077	1.878	2.25281	2.96872e-08	DLX5	4.96561e-08
MA0902.2	MA0902.2	45	694	3.46154	1.388	2.4939	2.98784e-08	HOXB2	4.98642e-08
MA1608.1	MA1608.1	61	1094	4.69231	2.188	2.14456	3.12083e-08	Isl1	5.19674e-08
MA0629.1	MA0629.1	70	1335	5.38462	2.67	2.01671	3.43446e-08	Rhox11	5.69358e-08
MA0104.4	MA0104.4	52	870	4	1.74	2.29885	3.7108e-08	MYCN	6.13803e-08
MA0829.2	MA0829.2	70	1341	5.38462	2.682	2.00769	4.08185e-08	SREBF1(var.2)	6.70718e-08
MA1133.1	MA1133.1	64	1185	4.92308	2.37	2.07725	4.6159e-08	JUN::JUNB(var.2)	7.56805e-08
MA0083.3	MA0083.3	52	877	4	1.754	2.2805	4.78813e-08	SRF	7.79901e-08
MA1143.1	MA1143.1	52	877	4	1.754	2.2805	4.78813e-08	FOSL1::JUND(var.2)	7.79901e-08
MA0880.1	MA0880.1	54	928	4.15385	1.856	2.23806	4.90305e-08	Dlx3	7.91704e-08
MA0881.1	MA0881.1	54	928	4.15385	1.856	2.23806	4.90305e-08	Dlx4	7.91704e-08
MA0067.1	MA0067.1	46	732	3.53846	1.464	2.41698	5.31015e-08	Pax2	8.53745e-08
MA0666.1	MA0666.1	55	958	4.23077	1.916	2.20813	5.7478e-08	MSX1	9.18172e-08
MA0708.1	MA0708.1	55	958	4.23077	1.916	2.20813	5.7478e-08	MSX2	9.18172e-08
MA0876.1	MA0876.1	55	958	4.23077	1.916	2.20813	5.7478e-08	BSX	9.18172e-08
MA0815.1	MA0815.1	63	1167	4.84615	2.334	2.07633	5.97069e-08	TFAP2C(var.3)	9.51738e-08
MA0722.1	MA0722.1	54	934	4.15385	1.868	2.22369	6.04114e-08	VAX1	9.58871e-08
MA0723.1	MA0723.1	54	934	4.15385	1.868	2.22369	6.04114e-08	VAX2	9.58871e-08
MA0758.1	MA0758.1	54	945	4.15385	1.89	2.1978	8.80367e-08	E2F7	1.37684e-07
MA1539.1	MA1539.1	60	1117	4.61538	2.234	2.06597	1.45786e-07	NR2F6(var.3)	2.25168e-07
MA1481.1	MA1481.1	63	1204	4.84615	2.408	2.01252	1.78838e-07	DRGX	2.73387e-07
MA1583.1	MA1583.1	34	480	2.61538	0.96	2.72436	1.89333e-07	ZFP57	2.88839e-07
MA0699.1	MA0699.1	59	1101	4.53846	2.202	2.06106	2.00177e-07	LBX2	3.0476e-07
MA0649.1	MA0649.1	45	746	3.46154	1.492	2.32007	2.34499e-07	HEY2	3.5484e-07
MA0795.1	MA0795.1	52	926	4	1.852	2.15983	2.59237e-07	SMAD3	3.91479e-07
MA1553.1	MA1553.1	56	1034	4.30769	2.068	2.08302	2.91118e-07	RARG(var.3)	4.3697e-07
MA0821.1	MA0821.1	43	704	3.30769	1.408	2.34921	3.09282e-07	HES5	4.63303e-07
MA0132.2	MA0132.2	46	779	3.53846	1.558	2.27116	3.15221e-07	PDX1	4.7031e-07
MA0632.2	MA0632.2	44	734	3.38462	1.468	2.3056	3.77035e-07	TCFL5	5.58072e-07
MA0663.1	MA0663.1	49	863	3.76923	1.726	2.1838	4.14923e-07	MLX	6.08119e-07
MA0735.1	MA0735.1	39	621	3	1.242	2.41546	5.45375e-07	GLIS1	7.94628e-07
MA0616.2	MA0616.2	42	697	3.23077	1.394	2.31762	6.01854e-07	HES2	8.73508e-07
MA0636.1	MA0636.1	41	673	3.15385	1.346	2.34312	6.17714e-07	BHLHE41	8.94786e-07
MA1480.1	MA1480.1	46	799	3.53846	1.598	2.21431	6.36552e-07	DPRX	9.20286e-07
MA0664.1	MA0664.1	47	825	3.61538	1.65	2.19114	6.47267e-07	MLXIPL	9.33967e-07
MA0822.1	MA0822.1	40	653	3.07692	1.306	2.35599	7.35394e-07	HES7	1.05908e-06
MA0825.1	MA0825.1	57	1093	4.38462	2.186	2.00577	7.59873e-07	MNT	1.09223e-06
MA0817.1	MA0817.1	46	805	3.53846	1.61	2.1978	7.81249e-07	BHLHE23	1.11864e-06
MA0888.1	MA0888.1	37	584	2.84615	1.168	2.43678	8.57509e-07	EVX2	1.2208e-06
MA0894.1	MA0894.1	44	757	3.38462	1.514	2.23555	8.61253e-07	HESX1	1.2238e-06
MA0618.1	MA0618.1	54	1018	4.15385	2.036	2.0402	8.88076e-07	LBX1	1.25951e-06
MA0718.1	MA0718.1	50	914	3.84615	1.828	2.10402	9.35164e-07	RAX	1.32127e-06
MA0777.1	MA0777.1	25	315	1.92308	0.63	3.0525	1.00488e-06	MYBL2	1.4012e-06
MA0661.1	MA0661.1	48	871	3.69231	1.742	2.11958	1.25232e-06	MEOX1	1.74296e-06
MA0131.2	MA0131.2	24	299	1.84615	0.598	3.08721	1.34522e-06	HINFP	1.8584e-06
MA1557.1	MA1557.1	41	695	3.15385	1.39	2.26895	1.39154e-06	SMAD5	1.91883e-06
MA0834.1	MA0834.1	52	986	4	1.972	2.0284	1.66542e-06	ATF7	2.29225e-06
MA0725.1	MA0725.1	43	755	3.30769	1.51	2.19052	1.9262e-06	VSX1	2.63177e-06
MA0886.1	MA0886.1	40	681	3.07692	1.362	2.25912	2.06995e-06	EMX2	2.82301e-06
MA0823.1	MA0823.1	44	784	3.38462	1.568	2.15856	2.15067e-06	HEY1	2.92774e-06
MA1129.1	MA1129.1	50	946	3.84615	1.892	2.03285	2.4686e-06	FOSL1::JUN(var.2)	3.34224e-06
MA1498.1	MA1498.1	41	712	3.15385	1.424	2.21478	2.52967e-06	HOXA7	3.39412e-06
MA1502.1	MA1502.1	41	712	3.15385	1.424	2.21478	2.52967e-06	HOXB8	3.39412e-06
MA0910.2	MA0910.2	41	712	3.15385	1.424	2.21478	2.52967e-06	HOXD8	3.39412e-06
MA0644.1	MA0644.1	49	921	3.76923	1.842	2.04627	2.59162e-06	ESX1	3.46478e-06
MA1475.1	MA1475.1	40	688	3.07692	1.376	2.23614	2.65076e-06	CREB3L4(var.2)	3.53751e-06
MA1140.2	MA1140.2	49	923	3.76923	1.846	2.04184	2.75014e-06	JUNB(var.2)	3.66221e-06
MA0890.1	MA0890.1	49	930	3.76923	1.86	2.02647	3.37888e-06	GBX2	4.46923e-06
MA0461.2	MA0461.2	46	854	3.53846	1.708	2.0717	3.77548e-06	Atoh1	4.95865e-06
MA0885.1	MA0885.1	47	882	3.61538	1.764	2.04954	3.95194e-06	Dlx2	5.17218e-06
MA0844.1	MA0844.1	34	552	2.61538	1.104	2.36901	4.31698e-06	XBP1	5.63018e-06
MA0623.2	MA0623.2	43	780	3.30769	1.56	2.12032	4.36959e-06	NEUROG1	5.68886e-06
MA1470.1	MA1470.1	45	835	3.46154	1.67	2.07278	4.73049e-06	BACH2(var.2)	6.11602e-06
MA0464.2	MA0464.2	40	710	3.07692	1.42	2.16685	5.60765e-06	BHLHE40	7.20018e-06
MA0781.1	MA0781.1	42	762	3.23077	1.524	2.11993	5.64594e-06	PAX9	7.2369e-06
MA1501.1	MA1501.1	45	844	3.46154	1.688	2.05067	6.20768e-06	HOXB7	7.91812e-06
MA0879.1	MA0879.1	42	765	3.23077	1.53	2.11161	6.20925e-06	Dlx1	7.91812e-06
MA0862.1	MA0862.1	23	311	1.76923	0.622	2.84442	8.61025e-06	GMEB2	1.08501e-05
MA0658.1	MA0658.1	40	727	3.07692	1.454	2.11618	9.73097e-06	LHX6	1.22417e-05
MA0158.2	MA0158.2	41	754	3.15385	1.508	2.09141	9.98935e-06	HOXA5	1.25245e-05
MA0705.1	MA0705.1	45	864	3.46154	1.728	2.00321	1.11412e-05	Lhx8	1.39218e-05
MA0828.1	MA0828.1	45	864	3.46154	1.728	2.00321	1.11412e-05	SREBF2(var.2)	1.39218e-05
MA0818.1	MA0818.1	38	684	2.92308	1.368	2.13675	1.29861e-05	BHLHE22	1.61192e-05
MA0889.1	MA0889.1	40	737	3.07692	1.474	2.08746	1.3313e-05	GBX1	1.64702e-05
MA0779.1	MA0779.1	39	714	3	1.428	2.10084	1.47219e-05	PAX1	1.8123e-05
MA0014.3	MA0014.3	40	745	3.07692	1.49	2.06505	1.70119e-05	PAX5	2.08389e-05
MA0767.1	MA0767.1	29	472	2.23077	0.944	2.3631	2.22225e-05	GCM2	2.71325e-05
MA0527.1	MA0527.1	21	288	1.61538	0.576	2.80449	2.56801e-05	ZBTB33	3.12009e-05
MA0612.2	MA0612.2	27	430	2.07692	0.86	2.41503	2.88976e-05	EMX1	3.50531e-05
MA1495.1	MA1495.1	27	432	2.07692	0.864	2.40385	3.13067e-05	HOXA1	3.78522e-05
MA0904.2	MA0904.2	27	432	2.07692	0.864	2.40385	3.13067e-05	HOXB5	3.78522e-05
MA0794.1	MA0794.1	38	725	2.92308	1.45	2.01592	4.56246e-05	PROX1	5.49853e-05
MA0900.2	MA0900.2	33	594	2.53846	1.188	2.13675	4.68555e-05	HOXA2	5.63777e-05
MA0635.1	MA0635.1	32	570	2.46154	1.14	2.15924	4.97804e-05	BARHL2	5.98006e-05
MA0145.3	MA0145.3	37	710	2.84615	1.42	2.00433	6.42217e-05	TFCP2	7.65326e-05
MA0638.1	MA0638.1	34	634	2.61538	1.268	2.06261	7.22748e-05	CREB3	8.57186e-05
MA0724.1	MA0724.1	29	526	2.23077	1.052	2.1205	0.000149257	VENTX	0.000174797
MA1106.1	MA1106.1	26	490	2	0.98	2.04082	0.000566918	HIF1A	0.000629346
MA0604.1	MA0604.1	22	391	1.69231	0.782	2.16408	0.00068136	Atf1	0.000747493
MA0024.3	MA0024.3	14	225	1.07692	0.45	2.39316	0.00246186	E2F1	0.00262739
MA0469.3	MA0469.3	9	131	0.692308	0.262	2.6424	0.00742392	E2F3	0.00780035
MA0637.1	MA0637.1	13	236	1	0.472	2.11864	0.00933416	CENPB	0.00972526

## Sheet: Table S24 GMP
Supplementary Table 24: Motif Enrichment Analysis of M. avium infected GMPs versus naive GMPs (p.adj < 0.05) related to Figure 5.
	motif	observed	background	percent.observed	percent.background	fold.enrichment	pvalue	motif.name	p.adjust
MA0517.1	MA0517.1	856	8954	57.1429	17.908	3.19091	3.68566e-263	STAT1::STAT2	2.7495e-260
MA0653.1	MA0653.1	582	3968	38.8518	7.936	4.89564	1.16305e-254	IRF9	4.33818e-252
MA0050.2	MA0050.2	989	12890	66.0214	25.78	2.56095	4.34877e-242	IRF1	1.08139e-239
MA0051.1	MA0051.1	522	3717	34.8465	7.434	4.68744	4.72264e-215	IRF2	8.80773e-213
MA0652.1	MA0652.1	464	2884	30.9746	5.768	5.37008	1.7234e-213	IRF8	2.57132e-211
MA1418.1	MA1418.1	591	5440	39.4526	10.88	3.62616	2.47315e-189	IRF3	3.07496e-187
MA0772.1	MA0772.1	508	3988	33.9119	7.976	4.25174	9.12542e-189	IRF7	9.72509e-187
MA1419.1	MA1419.1	414	2568	27.6368	5.136	5.38101	2.63515e-188	IRF4	2.45727e-186
MA1623.1	MA1623.1	798	10076	53.271	20.152	2.64346	2.97795e-183	Stat2	2.46839e-181
MA1420.1	MA1420.1	237	1786	15.8211	3.572	4.4292	1.78001e-85	IRF5	1.10657e-83
MA0599.1	MA0599.1	558	8567	37.2497	17.134	2.17402	8.85965e-80	KLF5	5.08408e-78
MA0039.4	MA0039.4	533	8503	35.5808	17.006	2.09225	2.2426e-69	KLF4	1.11532e-67
MA1653.1	MA1653.1	497	7663	33.1776	15.326	2.16479	1.8888e-68	ZNF148	8.28851e-67
MA0741.1	MA0741.1	488	7546	32.5768	15.092	2.15855	1.55651e-66	KLF16	6.45088e-65
MA0002.2	MA0002.2	463	7236	30.9079	14.472	2.1357	4.87608e-61	RUNX1	1.81878e-59
MA1627.1	MA1627.1	453	7004	30.2403	14.008	2.15879	7.62083e-61	Wt1	2.70721e-59
MA1652.1	MA1652.1	479	7894	31.976	15.788	2.02533	1.69717e-56	ZKSCAN5	5.06436e-55
MA0107.1	MA0107.1	233	2446	15.5541	4.892	3.17949	2.33731e-56	RELA	6.70629e-55
MA0753.2	MA0753.2	386	5727	25.7677	11.454	2.24967	5.73743e-55	ZNF740	1.58523e-53
MA1630.1	MA1630.1	330	4568	22.0294	9.136	2.41127	1.08582e-52	Znf281	2.70006e-51
MA0508.3	MA0508.3	422	6769	28.1709	13.538	2.08088	1.17888e-51	PRDM1	2.83692e-50
MA0102.4	MA0102.4	263	3266	17.5567	6.532	2.68781	9.16958e-50	CEBPA	2.13766e-48
MA1647.1	MA1647.1	362	5456	24.1656	10.912	2.21459	1.69195e-49	PRDM4	3.82482e-48
MA1522.1	MA1522.1	381	5912	25.4339	11.824	2.15104	2.3821e-49	MAZ	5.2266e-48
MA0518.1	MA0518.1	306	4199	20.4272	8.398	2.43239	2.75281e-49	Stat4	5.86742e-48
MA1515.1	MA1515.1	343	5119	22.8972	10.238	2.23649	1.52661e-47	KLF2	3.07798e-46
MA0746.2	MA0746.2	341	5082	22.7637	10.164	2.23964	2.27708e-47	SP3	4.47026e-46
MA1512.1	MA1512.1	345	5185	23.0307	10.37	2.2209	3.56856e-47	KLF11	6.82601e-46
MA0747.1	MA0747.1	386	6184	25.7677	12.368	2.08342	1.02977e-46	SP8	1.92053e-45
MA1514.1	MA1514.1	313	4495	20.8945	8.99	2.3242	2.23754e-46	KLF17	4.07123e-45
MA0101.1	MA0101.1	203	2240	13.5514	4.48	3.02487	1.60501e-45	REL	2.78451e-44
MA1564.1	MA1564.1	337	5101	22.4967	10.202	2.20512	2.73933e-45	SP9	4.64441e-44
MA0516.2	MA0516.2	372	5953	24.8331	11.906	2.08576	6.7123e-45	SP2	1.11275e-43
MA0798.2	MA0798.2	228	2756	15.2203	5.512	2.7613	1.01596e-44	RFX3	1.64762e-43
MA1511.1	MA1511.1	364	5858	24.2991	11.716	2.07401	2.95201e-43	KLF10	4.68553e-42
MA0528.2	MA0528.2	380	6252	25.3672	12.504	2.02872	3.46904e-43	ZNF263	5.39147e-42
MA0497.1	MA0497.1	292	4248	19.4927	8.496	2.29433	6.197e-42	MEF2C	9.43461e-41
MA0836.2	MA0836.2	248	3309	16.5554	6.618	2.50157	2.15323e-41	CEBPD	3.21263e-40
MA0163.1	MA0163.1	235	3119	15.6876	6.238	2.51484	1.73616e-39	PLAG1	2.53956e-38
MA0509.2	MA0509.2	223	2871	14.8865	5.742	2.59257	2.09076e-39	RFX1	2.99944e-38
MA0052.4	MA0052.4	282	4155	18.8251	8.31	2.26536	2.18832e-39	MEF2A	3.08016e-38
MA0471.2	MA0471.2	272	3944	18.1575	7.888	2.30192	4.12142e-39	E2F6	5.69367e-38
MA1596.1	MA1596.1	345	5654	23.0307	11.308	2.03667	4.45358e-39	ZNF460	6.04068e-38
MA0079.4	MA0079.4	314	4918	20.9613	9.836	2.13108	5.66928e-39	SP1	7.55229e-38
MA0137.3	MA0137.3	242	3328	16.1549	6.656	2.42711	3.3053e-38	STAT1	4.32588e-37
MA0493.1	MA0493.1	331	5399	22.0961	10.798	2.04632	9.95163e-38	Klf1	1.27999e-36
MA1615.1	MA1615.1	236	3236	15.7543	6.472	2.43423	2.04304e-37	Plagl1	2.58324e-36
MA0799.1	MA0799.1	154	1632	10.2804	3.264	3.14962	2.02303e-36	RFX4	2.47406e-35
MA0778.1	MA0778.1	135	1326	9.01202	2.652	3.3982	2.32953e-35	NFKB2	2.80294e-34
MA0144.2	MA0144.2	295	4688	19.6929	9.376	2.10035	2.80672e-35	STAT3	3.32352e-34
MA1646.1	MA1646.1	309	5068	20.6275	10.136	2.03507	1.51791e-34	OSR2	1.74209e-33
MA0510.2	MA0510.2	147	1566	9.81308	3.132	3.13317	1.62211e-34	RFX5	1.83348e-33
MA1513.1	MA1513.1	189	2383	12.6168	4.766	2.64726	1.97048e-34	KLF15	2.19017e-33
MA1600.1	MA1600.1	225	3142	15.02	6.284	2.3902	1.9964e-34	ZNF684	2.19017e-33
MA0521.1	MA0521.1	300	4906	20.0267	9.812	2.04104	1.11165e-33	Tcf12	1.20187e-32
MA0685.1	MA0685.1	275	4317	18.3578	8.634	2.12622	1.31889e-33	SP4	1.40556e-32
MA0162.4	MA0162.4	246	3657	16.4219	7.314	2.24527	1.79291e-33	EGR1	1.88381e-32
MA1116.1	MA1116.1	271	4254	18.0908	8.508	2.12633	4.33432e-33	RBPJ	4.49084e-32
MA0155.1	MA0155.1	208	2856	13.8852	5.712	2.43088	9.4713e-33	INSM1	9.67889e-32
MA0057.1	MA0057.1	245	3684	16.3551	7.368	2.21975	1.44456e-32	MZF1(var.2)	1.45628e-31
MA1597.1	MA1597.1	251	3831	16.7557	7.662	2.18685	2.16976e-32	ZNF528	2.15819e-31
MA0773.1	MA0773.1	188	2460	12.5501	4.92	2.55083	3.59564e-32	MEF2D	3.5294e-31
MA0504.1	MA0504.1	253	3891	16.8892	7.782	2.17029	3.81245e-32	NR2C2	3.69362e-31
MA0600.2	MA0600.2	135	1446	9.01202	2.892	3.11619	1.74962e-31	RFX2	1.67335e-30
MA0519.1	MA0519.1	243	3704	16.2216	7.408	2.18974	2.14112e-31	Stat5a::Stat5b	2.02187e-30
MA0154.4	MA0154.4	223	3294	14.8865	6.588	2.25964	1.29672e-30	EBF1	1.20919e-29
MA1599.1	MA1599.1	190	2575	12.6836	5.15	2.46283	1.41399e-30	ZNF682	1.30227e-29
MA1578.1	MA1578.1	220	3252	14.6862	6.504	2.25803	3.8023e-30	VEZF1	3.45916e-29
MA1114.1	MA1114.1	251	3967	16.7557	7.934	2.11188	4.55548e-30	PBX3	4.09444e-29
MA0833.2	MA0833.2	200	2824	13.3511	5.648	2.36387	7.05173e-30	ATF4	6.18893e-29
MA0814.2	MA0814.2	209	3027	13.9519	6.054	2.30458	9.01736e-30	TFAP2C(var.2)	7.82204e-29
MA1636.1	MA1636.1	213	3126	14.219	6.252	2.27431	1.40219e-29	CEBPG(var.2)	1.20234e-28
MA0734.2	MA0734.2	189	2626	12.6168	5.252	2.40229	4.52966e-29	GLI2	3.83992e-28
MA1625.1	MA1625.1	244	3874	16.2884	7.748	2.10227	6.67653e-29	Stat5b	5.59628e-28
MA1517.1	MA1517.1	226	3459	15.0868	6.918	2.1808	7.15436e-29	KLF6	5.93017e-28
MA0660.1	MA0660.1	156	1954	10.4139	3.908	2.66476	1.0549e-28	MEF2B	8.55389e-28
MA0520.1	MA0520.1	229	3554	15.287	7.108	2.15068	2.00861e-28	Stat6	1.57729e-27
MA0164.1	MA0164.1	176	2390	11.749	4.78	2.45795	3.31924e-28	Nr2e3	2.57932e-27
MA0142.1	MA0142.1	217	3306	14.486	6.612	2.19086	5.8932e-28	Pou5f1::Sox2	4.5323e-27
MA0152.1	MA0152.1	241	3877	16.0881	7.754	2.07482	1.02933e-27	NFATC2	7.83549e-27
MA0684.2	MA0684.2	246	4017	16.4219	8.034	2.04405	2.25245e-27	RUNX3	1.6973e-26
MA1654.1	MA1654.1	245	4001	16.3551	8.002	2.04388	2.97615e-27	ZNF16	2.22021e-26
MA1581.1	MA1581.1	205	3078	13.6849	6.156	2.22302	3.54029e-27	ZBTB6	2.58927e-26
MA0488.1	MA0488.1	204	3081	13.6182	6.162	2.21002	1.01033e-26	JUN	7.31756e-26
MA1643.1	MA1643.1	201	3015	13.4179	6.03	2.22519	1.08371e-26	NFIB	7.77352e-26
MA0003.4	MA0003.4	217	3381	14.486	6.762	2.14226	1.13898e-26	TFAP2A	8.09217e-26
MA1123.2	MA1123.2	221	3492	14.753	6.984	2.1124	2.29668e-26	TWIST1	1.61634e-25
MA0138.2	MA0138.2	204	3114	13.6182	6.228	2.1866	3.83028e-26	REST	2.67046e-25
MA0105.4	MA0105.4	116	1277	7.74366	2.554	3.03197	4.08217e-26	NFKB1	2.81972e-25
MA1637.1	MA1637.1	201	3048	13.4179	6.096	2.2011	4.1702e-26	EBF3	2.8541e-25
MA1656.1	MA1656.1	206	3175	13.7517	6.35	2.16562	7.04582e-26	ZNF449	4.77835e-25
MA0742.1	MA0742.1	215	3389	14.3525	6.778	2.11751	9.09074e-26	Klf12	6.10963e-25
MA1618.1	MA1618.1	238	3941	15.8879	7.882	2.01571	1.29643e-25	Ptf1a	8.63516e-25
MA1111.1	MA1111.1	191	2851	12.7503	5.702	2.23612	1.33344e-25	NR2F2	8.80308e-25
MA1632.1	MA1632.1	183	2692	12.2163	5.384	2.269	3.02168e-25	ATF2	1.97734e-24
MA0018.4	MA0018.4	191	2886	12.7503	5.772	2.209	5.60576e-25	CREB1	3.60508e-24
MA1491.1	MA1491.1	175	2530	11.6822	5.06	2.30874	5.6785e-25	GLI3	3.62065e-24
MA0816.1	MA0816.1	233	3872	15.5541	7.744	2.00853	7.5036e-25	Ascl2	4.7438e-24
MA0017.2	MA0017.2	191	2900	12.7503	5.8	2.19833	9.87061e-25	NR2F1	6.1878e-24
MA0768.1	MA0768.1	212	3390	14.1522	6.78	2.08735	1.28205e-24	LEF1	7.9042e-24
MA1525.1	MA1525.1	175	2572	11.6822	5.144	2.27104	3.4635e-24	NFATC4	2.11785e-23
MA0606.1	MA0606.1	187	2843	12.4833	5.686	2.19545	3.79451e-24	NFAT5	2.30139e-23
MA1638.1	MA1638.1	217	3541	14.486	7.082	2.04546	4.29585e-24	HAND2	2.58444e-23
MA0592.3	MA0592.3	194	3011	12.9506	6.022	2.15055	5.31735e-24	ESRRA	3.1734e-23
MA1119.1	MA1119.1	186	2829	12.4166	5.658	2.19451	5.3628e-24	SIX2	3.17512e-23
MA1604.1	MA1604.1	196	3077	13.0841	6.154	2.12612	1.14453e-23	Ebf2	6.67044e-23
MA1112.2	MA1112.2	200	3174	13.3511	6.348	2.1032	1.35043e-23	NR4A1	7.80944e-23
MA0625.1	MA0625.1	166	2413	11.0814	4.826	2.2962	1.89178e-23	NFATC3	1.08559e-22
MA0043.3	MA0043.3	161	2320	10.7477	4.64	2.31631	3.89617e-23	HLF	2.16906e-22
MA0146.2	MA0146.2	173	2587	11.5487	5.174	2.23207	4.16706e-23	Zfx	2.30268e-22
MA0160.1	MA0160.1	190	2973	12.6836	5.946	2.13313	4.20446e-23	NR4A2	2.30627e-22
MA1100.2	MA1100.2	196	3112	13.0841	6.224	2.1022	4.25757e-23	ASCL1	2.31836e-22
MA0119.1	MA0119.1	168	2490	11.215	4.98	2.252	7.60304e-23	NFIC::TLX1	4.08048e-22
MA0523.1	MA0523.1	209	3434	13.9519	6.868	2.03144	7.8459e-23	TCF7L2	4.18074e-22
MA1554.1	MA1554.1	105	1204	7.00935	2.408	2.91086	2.26447e-22	RFX7	1.19808e-21
MA1529.1	MA1529.1	161	2365	10.7477	4.73	2.27223	2.70238e-22	NHLH2	1.41562e-21
MA0500.2	MA0500.2	179	2780	11.9493	5.56	2.14915	4.07202e-22	MYOG	2.10953e-21
MA0740.1	MA0740.1	184	2897	12.283	5.794	2.11996	4.42475e-22	KLF14	2.27646e-21
MA0066.1	MA0066.1	148	2104	9.87984	4.208	2.34787	7.46136e-22	PPARG	3.81245e-21
MA0624.1	MA0624.1	163	2435	10.8812	4.87	2.23433	7.8564e-22	NFATC1	3.98699e-21
MA1607.1	MA1607.1	199	3265	13.2844	6.53	2.03436	8.38378e-22	Foxl2	4.22588e-21
MA0901.2	MA0901.2	200	3291	13.3511	6.582	2.02843	9.09429e-22	HOXB13	4.55325e-21
MA0056.2	MA0056.2	165	2488	11.0147	4.976	2.21356	1.09962e-21	MZF1	5.46876e-21
MA0025.2	MA0025.2	168	2569	11.215	5.138	2.18275	1.87836e-21	NFIL3	9.15852e-21
MA1624.1	MA1624.1	198	3268	13.2176	6.536	2.02228	2.11903e-21	Stat5a	1.02649e-20
MA1472.1	MA1472.1	194	3179	12.9506	6.358	2.0369	2.57943e-21	BHLHA15(var.2)	1.23911e-20
MA1516.1	MA1516.1	177	2796	11.8158	5.592	2.11297	4.25706e-21	KLF3	2.02278e-20
MA0161.2	MA0161.2	189	3084	12.6168	6.168	2.04553	5.75423e-21	NFIC	2.69978e-20
MA0502.2	MA0502.2	140	1990	9.34579	3.98	2.34819	1.03867e-20	NFYB	4.84282e-20
MA0495.3	MA0495.3	180	2901	12.016	5.802	2.07101	1.55501e-20	MAFF	7.16071e-20
MA0597.1	MA0597.1	175	2786	11.6822	5.572	2.0966	1.62788e-20	THAP1	7.4503e-20
MA0465.2	MA0465.2	161	2466	10.7477	4.932	2.17917	1.66204e-20	CDX2	7.56023e-20
MA1619.1	MA1619.1	181	2947	12.0828	5.894	2.05001	3.47687e-20	Ptf1a(var.2)	1.53476e-19
MA0482.2	MA0482.2	175	2808	11.6822	5.616	2.08017	3.63133e-20	GATA4	1.59351e-19
MA0088.2	MA0088.2	170	2704	11.3485	5.408	2.09846	5.62322e-20	ZNF143	2.43891e-19
MA0813.1	MA0813.1	120	1604	8.01068	3.208	2.4971	6.23166e-20	TFAP2B(var.3)	2.68718e-19
MA0733.1	MA0733.1	138	2008	9.21228	4.016	2.2939	1.52466e-19	EGR4	6.47484e-19
MA1657.1	MA1657.1	142	2096	9.47931	4.192	2.26128	1.52758e-19	ZNF652	6.47484e-19
MA0899.1	MA0899.1	153	2346	10.2136	4.692	2.17682	1.80867e-19	HOXA10	7.623e-19
MA0111.1	MA0111.1	155	2397	10.3471	4.794	2.15835	2.25514e-19	Spz1	9.45131e-19
MA1104.2	MA1104.2	168	2708	11.215	5.416	2.07071	3.50411e-19	GATA6	1.46037e-18
MA1635.1	MA1635.1	172	2812	11.482	5.624	2.0416	5.06712e-19	BHLHE22(var.2)	2.08844e-18
MA0498.2	MA0498.2	165	2651	11.0147	5.302	2.07746	5.54945e-19	MEIS1	2.27467e-18
MA0048.2	MA0048.2	175	2901	11.6822	5.802	2.01349	9.50223e-19	NHLH1	3.85253e-18
MA0665.1	MA0665.1	171	2808	11.4152	5.616	2.03262	9.98631e-19	MSC	4.02691e-18
MA0732.1	MA0732.1	136	2012	9.07877	4.024	2.25616	1.15281e-18	EGR3	4.62365e-18
MA0737.1	MA0737.1	99	1250	6.60881	2.5	2.64352	2.95225e-18	GLIS3	1.15915e-17
MA0913.2	MA0913.2	135	2013	9.01202	4.026	2.23845	2.99376e-18	HOXD9	1.16889e-17
MA1528.1	MA1528.1	146	2260	9.74633	4.52	2.15627	3.0084e-18	NFIX(var.2)	1.16889e-17
MA0738.1	MA0738.1	148	2307	9.87984	4.614	2.14127	3.18748e-18	HIC2	1.23205e-17
MA1641.1	MA1641.1	168	2778	11.215	5.556	2.01853	4.05074e-18	MYF5	1.54176e-17
MA0494.1	MA0494.1	160	2592	10.6809	5.184	2.06036	4.31188e-18	Nr1h3::Rxra	1.63282e-17
MA0511.2	MA0511.2	137	2084	9.14553	4.168	2.19422	8.65199e-18	RUNX2	3.24341e-17
MA0093.3	MA0093.3	163	2687	10.8812	5.374	2.02478	1.01829e-17	USF1	3.78534e-17
MA1645.1	MA1645.1	161	2640	10.7477	5.28	2.03554	1.01991e-17	NKX2-2	3.78534e-17
MA1478.1	MA1478.1	113	1570	7.54339	3.14	2.40235	1.36402e-17	DMRTA2	5.0126e-17
MA0731.1	MA0731.1	155	2513	10.3471	5.026	2.05872	1.6297e-17	BCL6B	5.93051e-17
MA0036.3	MA0036.3	158	2587	10.5474	5.174	2.03854	1.86419e-17	GATA2	6.75092e-17
MA0526.3	MA0526.3	158	2591	10.5474	5.182	2.03539	2.14113e-17	USF2	7.71634e-17
MA1535.1	MA1535.1	130	1952	8.67824	3.904	2.22291	2.29679e-17	NR2C1	8.23754e-17
MA1527.1	MA1527.1	154	2516	10.2804	5.032	2.043	4.10537e-17	NFIC(var.2)	1.46536e-16
MA0861.1	MA0861.1	94	1206	6.27503	2.412	2.60159	5.98059e-17	TP73	2.11447e-16
MA1556.1	MA1556.1	99	1309	6.60881	2.618	2.52437	6.28604e-17	RXRG(var.2)	2.21197e-16
MA0812.1	MA0812.1	116	1669	7.74366	3.338	2.31985	6.42057e-17	TFAP2B(var.2)	2.24871e-16
MA1594.1	MA1594.1	146	2346	9.74633	4.692	2.07722	7.30439e-17	ZNF382	2.5463e-16
MA0040.1	MA0040.1	145	2329	9.67957	4.658	2.07805	9.10941e-17	Foxq1	3.16075e-16
MA0872.1	MA0872.1	102	1388	6.80908	2.776	2.45284	1.41858e-16	TFAP2A(var.3)	4.87677e-16
MA0037.3	MA0037.3	151	2483	10.0801	4.966	2.02982	1.49191e-16	GATA3	5.10533e-16
MA1117.1	MA1117.1	117	1712	7.81041	3.424	2.28108	1.59207e-16	RELB	5.42323e-16
MA0122.3	MA0122.3	122	1823	8.14419	3.646	2.23373	1.65115e-16	Nkx3-2	5.5989e-16
MA0676.1	MA0676.1	149	2455	9.9466	4.91	2.02578	2.85848e-16	Nr2e1	9.60553e-16
MA0744.2	MA0744.2	146	2391	9.74633	4.782	2.03813	3.55768e-16	SCRT2	1.18483e-15
MA0117.2	MA0117.2	142	2301	9.47931	4.602	2.05982	3.99782e-16	Mafb	1.30806e-15
MA1154.1	MA1154.1	149	2466	9.9466	4.932	2.01675	4.15638e-16	ZNF282	1.354e-15
MA0774.1	MA0774.1	136	2166	9.07877	4.332	2.09575	4.58598e-16	MEIS2	1.48662e-15
MA1538.1	MA1538.1	94	1246	6.27503	2.492	2.51807	4.60335e-16	NR2F1(var.3)	1.48662e-15
MA1555.1	MA1555.1	86	1089	5.74099	2.178	2.6359	6.14202e-16	RXRB(var.2)	1.9665e-15
MA1468.1	MA1468.1	112	1636	7.47664	3.272	2.28504	6.49834e-16	ATOH7	2.07169e-15
MA1110.1	MA1110.1	114	1684	7.61015	3.368	2.25954	7.73568e-16	NR1H4	2.43495e-15
MA0650.2	MA0650.2	126	1958	8.41121	3.916	2.14791	9.796e-16	HOXA13	3.04492e-15
MA0116.1	MA0116.1	131	2085	8.74499	4.17	2.09712	1.57818e-15	Znf423	4.8251e-15
MA1548.1	MA1548.1	90	1196	6.00801	2.392	2.51171	2.298e-15	PLAGL2	6.94052e-15
MA0815.1	MA0815.1	92	1242	6.14152	2.484	2.47243	2.87134e-15	TFAP2C(var.3)	8.53394e-15
MA0842.2	MA0842.2	122	1897	8.14419	3.794	2.1466	3.014e-15	NRL	8.9224e-15
MA0667.1	MA0667.1	139	2300	9.27904	4.6	2.01718	4.35056e-15	MYF6	1.27776e-14
MA1644.1	MA1644.1	127	2027	8.47797	4.054	2.09126	5.40736e-15	NFYC	1.56352e-14
MA1473.1	MA1473.1	117	1801	7.81041	3.602	2.16835	5.75627e-15	CDX4	1.65798e-14
MA0838.1	MA0838.1	91	1236	6.07477	2.472	2.45743	5.85028e-15	CEBPG	1.67858e-14
MA1552.1	MA1552.1	81	1039	5.40721	2.078	2.60212	8.88359e-15	RARB(var.3)	2.51983e-14
MA0671.1	MA0671.1	123	1950	8.21095	3.9	2.10537	9.27044e-15	NFIX	2.6196e-14
MA0595.1	MA0595.1	121	1920	8.07744	3.84	2.1035	1.65157e-14	SREBF1	4.58018e-14
MA1542.1	MA1542.1	114	1768	7.61015	3.536	2.15219	2.16786e-14	OSR1	5.9676e-14
MA0775.1	MA0775.1	133	2209	8.8785	4.418	2.00962	2.35614e-14	MEIS3	6.45361e-14
MA0810.1	MA0810.1	119	1884	7.94393	3.768	2.10826	2.36171e-14	TFAP2A(var.2)	6.45361e-14
MA1122.1	MA1122.1	67	785	4.47263	1.57	2.84881	2.896e-14	TFDP1	7.82759e-14
MA0865.1	MA0865.1	101	1495	6.74232	2.99	2.25496	4.21116e-14	E2F8	1.13005e-13
MA0466.2	MA0466.2	90	1258	6.00801	2.516	2.38792	4.33946e-14	CEBPB	1.1603e-13
MA1580.1	MA1580.1	108	1656	7.20961	3.312	2.17682	5.25756e-14	ZBTB32	1.39083e-13
MA1539.1	MA1539.1	84	1141	5.60748	2.282	2.45726	6.68365e-14	NR2F6(var.3)	1.74336e-13
MA1509.1	MA1509.1	45	406	3.00401	0.812	3.69951	6.9279e-14	IRF6	1.79452e-13
MA1471.1	MA1471.1	106	1621	7.0761	3.242	2.18263	7.69904e-14	BARX2	1.98736e-13
MA0739.1	MA0739.1	123	2013	8.21095	4.026	2.03948	8.65204e-14	Hic1	2.21042e-13
MA0697.1	MA0697.1	124	2045	8.2777	4.09	2.02389	1.16182e-13	ZIC3	2.93804e-13
MA0611.1	MA0611.1	96	1410	6.40854	2.82	2.27253	1.16603e-13	Dux	2.93872e-13
MA1569.1	MA1569.1	89	1261	5.94126	2.522	2.35577	1.29234e-13	TFAP2E	3.23518e-13
MA0524.2	MA0524.2	107	1658	7.14286	3.316	2.15406	1.34522e-13	TFAP2C	3.3563e-13
MA0736.1	MA0736.1	83	1138	5.54072	2.276	2.43441	1.55844e-13	GLIS2	3.87533e-13
MA0866.1	MA0866.1	119	1939	7.94393	3.878	2.04846	1.67467e-13	SOX21	4.13677e-13
MA0035.4	MA0035.4	111	1755	7.40988	3.51	2.11108	1.6952e-13	GATA1	4.17366e-13
MA0030.1	MA0030.1	120	1965	8.01068	3.93	2.03834	1.83944e-13	FOXF2	4.48438e-13
MA0870.1	MA0870.1	99	1501	6.60881	3.002	2.20147	3.19103e-13	Sox1	7.62983e-13
MA0878.2	MA0878.2	110	1757	7.34312	3.514	2.08968	4.18187e-13	CDX1	9.93528e-13
MA0601.1	MA0601.1	109	1735	7.27637	3.47	2.09694	4.32524e-13	Arid3b	1.02433e-12
MA0811.1	MA0811.1	108	1715	7.20961	3.43	2.10193	4.80341e-13	TFAP2B	1.13082e-12
MA0112.3	MA0112.3	103	1607	6.87583	3.214	2.13934	5.94717e-13	ESR1	1.39078e-12
MA0837.1	MA0837.1	83	1188	5.54072	2.376	2.33195	1.49304e-12	CEBPE	3.37518e-12
MA0468.1	MA0468.1	97	1510	6.4753	3.02	2.14414	2.53875e-12	DUX4	5.63662e-12
MA0078.1	MA0078.1	111	1836	7.40988	3.672	2.01794	2.90903e-12	Sox17	6.43958e-12
MA0656.1	MA0656.1	96	1497	6.40854	2.994	2.14046	3.63927e-12	JDP2(var.2)	7.98499e-12
MA1479.1	MA1479.1	105	1713	7.00935	3.426	2.04593	5.16702e-12	DMRTC2	1.11727e-11
MA1563.1	MA1563.1	101	1622	6.74232	3.244	2.0784	5.43081e-12	SOX18	1.17092e-11
MA0070.1	MA0070.1	94	1467	6.27503	2.934	2.13873	6.43187e-12	PBX1	1.37483e-11
MA0074.1	MA0074.1	95	1498	6.34179	2.996	2.11675	8.75439e-12	RXRA::VDR	1.86062e-11
MA0083.3	MA0083.3	71	973	4.73965	1.946	2.43559	8.93802e-12	SRF	1.89425e-11
MA0639.1	MA0639.1	70	954	4.6729	1.908	2.44911	9.77173e-12	DBP	2.06507e-11
MA1553.1	MA1553.1	73	1022	4.87316	2.044	2.38413	1.22636e-11	RARG(var.3)	2.56985e-11
MA0843.1	MA0843.1	72	1001	4.80641	2.002	2.4008	1.23478e-11	TEF	2.58024e-11
MA0898.1	MA0898.1	102	1671	6.80908	3.342	2.03743	1.33742e-11	Hmx3	2.77915e-11
MA0795.1	MA0795.1	70	963	4.6729	1.926	2.42622	1.49054e-11	SMAD3	3.07166e-11
MA1126.1	MA1126.1	93	1481	6.20828	2.962	2.09597	2.47656e-11	FOS::JUN(var.2)	4.97982e-11
MA0756.1	MA0756.1	67	918	4.47263	1.836	2.43607	3.42777e-11	ONECUT2	6.7828e-11
MA0713.1	MA0713.1	87	1359	5.80774	2.718	2.13677	4.19642e-11	PHOX2A	8.17371e-11
MA0871.2	MA0871.2	82	1250	5.47397	2.5	2.18959	4.73922e-11	TFEC	9.112e-11
MA0077.1	MA0077.1	97	1593	6.4753	3.186	2.03242	4.93752e-11	SOX9	9.42044e-11
MA1496.1	MA1496.1	93	1507	6.20828	3.014	2.05981	6.22132e-11	HOXA4	1.16904e-10
MA0605.2	MA0605.2	90	1442	6.00801	2.884	2.08322	7.1689e-11	ATF3	1.33367e-10
MA0084.1	MA0084.1	97	1608	6.4753	3.216	2.01346	8.1839e-11	SRY	1.51119e-10
MA1476.1	MA1476.1	70	1007	4.6729	2.014	2.32021	1.07045e-10	DLX5	1.95724e-10
MA0840.1	MA0840.1	84	1339	5.60748	2.678	2.0939	2.4455e-10	Creb5	4.39601e-10
MA0506.1	MA0506.1	73	1111	4.87316	2.222	2.19314	5.16698e-10	NRF1	9.00599e-10
MA0669.1	MA0669.1	79	1247	5.2737	2.494	2.11455	5.40204e-10	NEUROG2	9.39376e-10
MA0903.1	MA0903.1	76	1185	5.07343	2.37	2.14069	6.71086e-10	HOXB3	1.15353e-09
MA1650.1	MA1650.1	63	901	4.20561	1.802	2.33386	7.29991e-10	ZBTB14	1.24885e-09
MA1575.1	MA1575.1	75	1166	5.00668	2.332	2.14694	7.65715e-10	THRB(var.2)	1.30119e-09
MA0106.3	MA0106.3	81	1320	5.40721	2.64	2.04819	1.41601e-09	TP53	2.37784e-09
MA0609.2	MA0609.2	74	1160	4.93992	2.32	2.12928	1.41927e-09	CREM	2.37784e-09
MA1497.1	MA1497.1	65	960	4.33912	1.92	2.25996	1.42161e-09	HOXA6	2.37784e-09
MA0618.1	MA0618.1	71	1095	4.73965	2.19	2.16423	1.55822e-09	LBX1	2.60052e-09
MA0884.1	MA0884.1	83	1370	5.54072	2.74	2.02216	1.5998e-09	DUXA	2.66394e-09
MA1504.1	MA1504.1	77	1236	5.14019	2.472	2.07936	1.87683e-09	HOXC4	3.0976e-09
MA0722.1	MA0722.1	68	1036	4.53939	2.072	2.19082	2.11432e-09	VAX1	3.45139e-09
MA0723.1	MA0723.1	68	1036	4.53939	2.072	2.19082	2.11432e-09	VAX2	3.45139e-09
MA0726.1	MA0726.1	78	1263	5.20694	2.526	2.06134	2.1621e-09	VSX2	3.514e-09
MA0075.3	MA0075.3	78	1263	5.20694	2.526	2.06134	2.1621e-09	PRRX2	3.514e-09
MA0069.1	MA0069.1	72	1134	4.80641	2.268	2.11923	2.88505e-09	PAX6	4.65854e-09
MA0472.2	MA0472.2	59	851	3.93858	1.702	2.31409	3.44463e-09	EGR2	5.50256e-09
MA0636.1	MA0636.1	50	667	3.33778	1.334	2.50209	4.42723e-09	BHLHE41	7.01213e-09
MA0014.3	MA0014.3	56	798	3.73832	1.596	2.3423	5.62924e-09	PAX5	8.84086e-09
MA0700.2	MA0700.2	75	1228	5.00668	2.456	2.03855	7.04813e-09	LHX2	1.10229e-08
MA0777.1	MA0777.1	32	331	2.13618	0.662	3.22686	8.13164e-09	MYBL2	1.26908e-08
MA0885.1	MA0885.1	62	943	4.13885	1.886	2.19451	1.01612e-08	Dlx2	1.56616e-08
MA1498.1	MA1498.1	54	771	3.60481	1.542	2.33775	1.12107e-08	HOXA7	1.71376e-08
MA1502.1	MA1502.1	54	771	3.60481	1.542	2.33775	1.12107e-08	HOXB8	1.71376e-08
MA0910.2	MA0910.2	54	771	3.60481	1.542	2.33775	1.12107e-08	HOXD8	1.71376e-08
MA1602.1	MA1602.1	66	1046	4.40587	2.092	2.10606	1.66773e-08	ZSCAN29	2.52871e-08
MA1499.1	MA1499.1	70	1140	4.6729	2.28	2.04952	1.81496e-08	HOXB4	2.73527e-08
MA1507.1	MA1507.1	70	1140	4.6729	2.28	2.04952	1.81496e-08	HOXD4	2.73527e-08
MA0891.1	MA0891.1	63	984	4.20561	1.968	2.137	2.06894e-08	GSC2	3.1055e-08
MA0604.1	MA0604.1	36	419	2.4032	0.838	2.86779	2.1687e-08	Atf1	3.24219e-08
MA0758.1	MA0758.1	63	987	4.20561	1.974	2.1305	2.31272e-08	E2F7	3.43471e-08
MA0603.1	MA0603.1	69	1124	4.60614	2.248	2.049	2.31589e-08	Arntl	3.43471e-08
MA1557.1	MA1557.1	51	732	3.40454	1.464	2.32551	3.35904e-08	SMAD5	4.93277e-08
MA0158.2	MA0158.2	53	786	3.53805	1.572	2.25067	5.27008e-08	HOXA5	7.58973e-08
MA0525.2	MA0525.2	62	989	4.13885	1.978	2.09244	5.6806e-08	TP63	8.14948e-08
MA0776.1	MA0776.1	32	360	2.13618	0.72	2.96692	5.91106e-08	MYBL1	8.46382e-08
MA1470.1	MA1470.1	60	952	4.00534	1.904	2.10365	7.71593e-08	BACH2(var.2)	1.1027e-07
MA0686.1	MA0686.1	61	975	4.0721	1.95	2.08825	7.78107e-08	SPDEF	1.10988e-07
MA0067.1	MA0067.1	49	709	3.27103	1.418	2.30679	7.92995e-08	Pax2	1.12467e-07
MA0725.1	MA0725.1	53	802	3.53805	1.604	2.20577	1.00211e-07	VSX1	1.41319e-07
MA0153.2	MA0153.2	66	1101	4.40587	2.202	2.00085	1.11444e-07	HNF1B	1.56567e-07
MA1140.2	MA1140.2	60	964	4.00534	1.928	2.07746	1.18497e-07	JUNB(var.2)	1.65852e-07
MA0834.1	MA0834.1	63	1036	4.20561	2.072	2.02973	1.30993e-07	ATF7	1.82656e-07
MA0880.1	MA0880.1	62	1016	4.13885	2.032	2.03684	1.4582e-07	Dlx3	2.02196e-07
MA0881.1	MA0881.1	62	1016	4.13885	2.032	2.03684	1.4582e-07	Dlx4	2.02196e-07
MA0694.1	MA0694.1	55	872	3.67156	1.744	2.10525	2.59788e-07	ZBTB7B	3.53009e-07
MA0664.1	MA0664.1	51	783	3.40454	1.566	2.17404	2.69307e-07	MLXIPL	3.65278e-07
MA0822.1	MA0822.1	48	717	3.20427	1.434	2.2345	2.72717e-07	HES7	3.69232e-07
MA0125.1	MA0125.1	58	943	3.87183	1.886	2.05293	2.82931e-07	Nobox	3.82367e-07
MA0823.1	MA0823.1	53	833	3.53805	1.666	2.12368	3.26744e-07	HEY1	4.39191e-07
MA1464.1	MA1464.1	59	972	3.93858	1.944	2.02602	3.45896e-07	ARNT2	4.63264e-07
MA1518.1	MA1518.1	54	858	3.60481	1.716	2.1007	3.55962e-07	LHX1	4.75892e-07
MA0735.1	MA0735.1	44	642	2.93725	1.284	2.28758	4.49731e-07	GLIS1	5.98038e-07
MA0844.1	MA0844.1	40	566	2.67023	1.132	2.35886	6.86266e-07	XBP1	9.06114e-07
MA0879.1	MA0879.1	52	845	3.4713	1.69	2.05402	1.13225e-06	Dlx1	1.47926e-06
MA0145.3	MA0145.3	46	720	3.07076	1.44	2.13247	1.71583e-06	TFCP2	2.22998e-06
MA0663.1	MA0663.1	51	835	3.40454	1.67	2.03865	1.77357e-06	MLX	2.29701e-06
MA1099.2	MA1099.2	44	677	2.93725	1.354	2.16931	1.83716e-06	HES1	2.37526e-06
MA0464.2	MA0464.2	45	716	3.00401	1.432	2.09777	3.39274e-06	BHLHE40	4.29709e-06
MA0658.1	MA0658.1	47	778	3.13752	1.556	2.0164	5.92307e-06	LHX6	7.31557e-06
MA0780.1	MA0780.1	35	522	2.33645	1.044	2.23798	1.03911e-05	PAX3	1.27077e-05
MA0724.1	MA0724.1	35	523	2.33645	1.046	2.2337	1.08218e-05	VENTX	1.32129e-05
MA0680.1	MA0680.1	35	535	2.33645	1.07	2.1836	1.74367e-05	PAX7	2.09802e-05
MA1505.1	MA1505.1	36	564	2.4032	1.128	2.1305	2.24563e-05	HOXC8	2.68899e-05
MA1495.1	MA1495.1	29	449	1.93591	0.898	2.15581	0.000109933	HOXA1	0.000124202
MA0904.2	MA0904.2	29	449	1.93591	0.898	2.15581	0.000109933	HOXB5	0.000124202
MA0862.1	MA0862.1	23	338	1.53538	0.676	2.27127	0.00025892	GMEB2	0.000284469
MA0594.2	MA0594.2	17	215	1.13485	0.43	2.63918	0.000290043	HOXA9	0.000317727
MA0754.1	MA0754.1	22	333	1.46862	0.666	2.20514	0.000519488	CUX1	0.000560837
MA1545.1	MA1545.1	19	279	1.26836	0.558	2.27304	0.000844642	OVOL2	0.000904021
MA1544.1	MA1544.1	19	287	1.26836	0.574	2.20968	0.00117751	OVOL1	0.00124599
MA0527.1	MA0527.1	19	295	1.26836	0.59	2.14976	0.0016163	ZBTB33	0.00169111
MA0755.1	MA0755.1	20	319	1.33511	0.638	2.09265	0.0017033	CUX2	0.00177964
MA0615.1	MA0615.1	15	217	1.00134	0.434	2.30722	0.00245422	Gmeb1	0.00255705
MA0749.1	MA0749.1	11	172	0.734312	0.344	2.13463	0.0150113	ZBED1	0.0152984

## Sheet: Table S25 Monocytes
Supplementary Table 25: Motif Enrichment Analysis of M. avium infected Monocytes versus naive Monocytes (p.adj < 0.05) related to Figure 5.
	motif	observed	background	percent.observed	percent.background	fold.enrichment	pvalue	motif.name	p.adjust
MA0002.2	MA0002.2	295	6746	44.6293	13.492	3.30784	4.33838e-86	RUNX1	3.23643e-83
MA0073.1	MA0073.1	328	10192	49.6218	20.384	2.43435	1.14533e-63	RREB1	4.27209e-61
MA0764.2	MA0764.2	350	12058	52.9501	24.116	2.19564	5.9566e-58	ETV4	1.48121e-55
MA1508.1	MA1508.1	355	12693	53.7065	25.386	2.1156	5.40206e-55	IKZF1	1.00748e-52
MA0761.2	MA0761.2	326	10988	49.3192	21.976	2.24423	1.3336e-54	ETV1	1.98973e-52
MA0107.1	MA0107.1	149	2589	22.5416	5.178	4.35334	1.81337e-53	RELA	2.25463e-51
MA0517.1	MA0517.1	287	8917	43.4191	17.834	2.43462	2.93823e-53	STAT1::STAT2	3.13131e-51
MA0062.3	MA0062.3	333	11650	50.3782	23.3	2.16216	2.34332e-52	GABPA	2.18515e-50
MA0050.2	MA0050.2	348	12672	52.6475	25.344	2.07732	1.93541e-51	IRF1	1.60424e-49
MA1627.1	MA1627.1	260	7849	39.3343	15.698	2.50569	2.59131e-49	Wt1	1.93312e-47
MA1623.1	MA1623.1	292	9734	44.1755	19.468	2.26913	5.18104e-48	Stat2	3.51369e-46
MA0521.1	MA0521.1	206	5382	31.1649	10.764	2.89529	1.01355e-46	Tcf12	6.3009e-45
MA0101.1	MA0101.1	131	2325	19.8185	4.65	4.26203	1.20334e-45	REL	6.90535e-44
MA1107.2	MA1107.2	296	10482	44.7806	20.964	2.13607	1.913e-43	KLF9	1.01936e-41
MA0473.3	MA0473.3	308	11376	46.5961	22.752	2.048	5.60347e-42	ELF1	2.78679e-40
MA0149.1	MA0149.1	298	10887	45.0832	21.774	2.07051	4.3701e-41	EWSR1-FLI1	2.03756e-39
MA0741.1	MA0741.1	252	8405	38.1241	16.81	2.26794	1.01632e-39	KLF16	4.2121e-38
MA1653.1	MA1653.1	258	8787	39.0318	17.574	2.221	2.70544e-39	ZNF148	1.06224e-37
MA1472.1	MA1472.1	150	3446	22.6929	6.892	3.29264	3.82758e-39	BHLHA15(var.2)	1.42769e-37
MA0816.1	MA0816.1	168	4261	25.416	8.522	2.9824	9.34397e-39	Ascl2	3.31934e-37
MA1467.1	MA1467.1	157	3799	23.7519	7.598	3.12607	2.09557e-38	ATOH1(var.2)	7.10588e-37
MA1629.1	MA1629.1	202	5972	30.5598	11.944	2.55859	9.53655e-38	Zic2	3.09316e-36
MA0698.1	MA0698.1	165	4226	24.9622	8.452	2.9534	1.77873e-37	ZBTB18	5.52889e-36
MA1522.1	MA1522.1	214	6633	32.3752	13.266	2.44046	2.94168e-37	MAZ	8.77799e-36
MA1628.1	MA1628.1	209	6384	31.6188	12.768	2.47641	3.60723e-37	Zic1::Zic2	1.035e-35
MA1647.1	MA1647.1	187	5324	28.2905	10.648	2.65688	9.62423e-37	PRDM4	2.65914e-35
MA0528.2	MA0528.2	216	6823	32.6778	13.646	2.39468	1.96939e-36	ZNF263	5.0661e-35
MA0684.2	MA0684.2	147	3608	22.239	7.216	3.08191	4.27578e-35	RUNX3	1.02895e-33
MA1529.1	MA1529.1	125	2705	18.9107	5.41	3.49552	8.72656e-35	NHLH2	2.03438e-33
MA1652.1	MA1652.1	244	8616	36.9138	17.232	2.14216	4.17746e-34	ZKSCAN5	9.44359e-33
MA1630.1	MA1630.1	175	5048	26.475	10.096	2.62233	2.06983e-33	Znf281	4.4117e-32
MA1514.1	MA1514.1	172	4960	26.0212	9.92	2.6231	8.59226e-33	KLF17	1.78051e-31
MA0753.2	MA0753.2	202	6496	30.5598	12.992	2.3522	1.25811e-32	ZNF740	2.53662e-31
MA1646.1	MA1646.1	177	5254	26.7776	10.508	2.54831	2.73954e-32	OSR2	5.37815e-31
MA1641.1	MA1641.1	128	3016	19.3646	6.032	3.21031	5.0646e-32	MYF5	9.44548e-31
MA1100.2	MA1100.2	140	3551	21.18	7.102	2.98226	7.78495e-32	ASCL1	1.41648e-30
MA1418.1	MA1418.1	178	5449	26.9289	10.898	2.47099	7.62443e-31	IRF3	1.32275e-29
MA1618.1	MA1618.1	145	3881	21.9365	7.762	2.82614	1.42199e-30	Ptf1a	2.36983e-29
MA1635.1	MA1635.1	129	3166	19.5159	6.332	3.0821	1.42952e-30	BHLHE22(var.2)	2.36983e-29
MA0652.1	MA0652.1	120	2804	18.1543	5.608	3.23722	2.84144e-30	IRF8	4.60808e-29
MA1596.1	MA1596.1	195	6401	29.5008	12.802	2.30439	3.62884e-30	ZNF460	5.75981e-29
MA0471.2	MA0471.2	155	4458	23.4493	8.916	2.63003	2.15421e-29	E2F6	3.348e-28
MA0105.4	MA0105.4	80	1339	12.1029	2.678	4.51937	2.56722e-29	NFKB1	3.90846e-28
MA0511.2	MA0511.2	94	1835	14.2209	3.67	3.8749	2.63472e-29	RUNX2	3.93101e-28
MA0653.1	MA0653.1	141	3813	21.3313	7.626	2.79718	3.17213e-29	IRF9	4.64002e-28
MA1564.1	MA1564.1	185	6001	27.9879	12.002	2.33194	4.7241e-29	SP9	6.77727e-28
MA1601.1	MA1601.1	146	4071	22.0877	8.142	2.71282	6.04527e-29	ZNF75D	8.509e-28
MA0814.2	MA0814.2	133	3473	20.121	6.946	2.89678	6.21945e-29	TFAP2C(var.2)	8.59205e-28
MA1419.1	MA1419.1	110	2487	16.6415	4.974	3.34569	7.06064e-29	IRF4	9.57679e-28
MA1619.1	MA1619.1	125	3196	18.9107	6.392	2.9585	5.9838e-28	Ptf1a(var.2)	7.97128e-27
MA0048.2	MA0048.2	127	3289	19.2133	6.578	2.92084	6.69648e-28	NHLH1	8.76416e-27
MA1615.1	MA1615.1	138	3798	20.8775	7.596	2.74848	8.08972e-28	Plagl1	1.0405e-26
MA1123.2	MA1123.2	132	3524	19.9697	7.048	2.83339	8.62817e-28	TWIST1	1.09095e-26
MA0516.2	MA0516.2	194	6686	29.3495	13.372	2.19485	2.65646e-27	SP2	3.30286e-26
MA1600.1	MA1600.1	129	3435	19.5159	6.87	2.84074	3.10196e-27	ZNF684	3.79354e-26
MA1642.1	MA1642.1	143	4091	21.6339	8.182	2.64408	3.40311e-27	NEUROG2(var.2)	4.09471e-26
MA0057.1	MA0057.1	142	4056	21.4826	8.112	2.64825	4.63349e-27	MZF1(var.2)	5.40386e-26
MA1643.1	MA1643.1	126	3314	19.062	6.628	2.87598	4.63602e-27	NFIB	5.40386e-26
MA0508.3	MA0508.3	195	6781	29.5008	13.562	2.17525	5.64863e-27	PRDM1	6.48289e-26
MA0747.1	MA0747.1	198	6957	29.9546	13.914	2.15284	7.0206e-27	SP8	7.93541e-26
MA0003.4	MA0003.4	135	3772	20.4236	7.544	2.70726	1.47454e-26	TFAP2A	1.6418e-25
MA0051.1	MA0051.1	133	3692	20.121	7.384	2.72495	2.0742e-26	IRF2	2.27551e-25
MA1109.1	MA1109.1	142	4146	21.4826	8.292	2.59076	4.01432e-26	NEUROD1	4.34012e-25
MA1631.1	MA1631.1	147	4397	22.239	8.794	2.52889	4.82723e-26	ASCL1(var.2)	5.14445e-25
MA0513.1	MA0513.1	154	4761	23.298	9.522	2.44676	7.07886e-26	SMAD2::SMAD3::SMAD4	7.43779e-25
MA0500.2	MA0500.2	120	3146	18.1543	6.292	2.8853	7.53041e-26	MYOG	7.80234e-25
MA1597.1	MA1597.1	139	4057	21.0287	8.114	2.59166	1.48635e-25	ZNF528	1.51893e-24
MA0155.1	MA0155.1	119	3174	18.003	6.348	2.83602	5.43892e-25	INSM1	5.48302e-24
MA1622.1	MA1622.1	132	3783	19.9697	7.566	2.63941	6.31029e-25	Smad2::Smad3	6.27664e-24
MA0772.1	MA0772.1	130	3693	19.6672	7.386	2.66276	7.06737e-25	IRF7	6.93718e-24
MA1528.1	MA1528.1	103	2484	15.5825	4.968	3.13656	7.60358e-25	NFIX(var.2)	7.36658e-24
MA1638.1	MA1638.1	127	3572	19.2133	7.144	2.68943	1.15798e-24	HAND2	1.1075e-23
MA1114.1	MA1114.1	139	4176	21.0287	8.352	2.51781	2.30526e-24	PBX3	2.17686e-23
MA1116.1	MA1116.1	146	4526	22.0877	9.052	2.4401	2.51494e-24	RBPJ	2.34518e-23
MA0162.4	MA0162.4	140	4236	21.18	8.472	2.5	2.94794e-24	EGR1	2.71502e-23
MA0478.1	MA0478.1	121	3338	18.3056	6.676	2.742	3.59867e-24	FOSL2	3.27391e-23
MA0154.4	MA0154.4	130	3768	19.6672	7.536	2.60976	4.29545e-24	EBF1	3.86073e-23
MA1512.1	MA1512.1	174	6019	26.3238	12.038	2.18672	5.51671e-24	KLF11	4.89936e-23
MA0100.3	MA0100.3	98	2375	14.826	4.75	3.12127	1.76158e-23	MYB	1.54605e-22
MA0163.1	MA0163.1	129	3795	19.5159	7.59	2.57126	2.4823e-23	PLAG1	2.15325e-22
MA0762.1	MA0762.1	119	3329	18.003	6.658	2.70397	2.95441e-23	ETV2	2.53332e-22
MA0499.2	MA0499.2	125	3612	18.9107	7.224	2.61777	3.01309e-23	MYOD1	2.55428e-22
MA0119.1	MA0119.1	103	2614	15.5825	5.228	2.98058	3.55871e-23	NFIC::TLX1	2.98292e-22
MA1634.1	MA1634.1	128	3772	19.3646	7.544	2.56689	4.43446e-23	BATF	3.67568e-22
MA0778.1	MA0778.1	73	1415	11.0439	2.83	3.90243	5.27485e-23	NFKB2	4.32422e-22
MA1593.1	MA1593.1	139	4369	21.0287	8.738	2.40659	1.52799e-22	ZNF317	1.239e-21
MA1654.1	MA1654.1	135	4173	20.4236	8.346	2.44711	1.64541e-22	ZNF16	1.31987e-21
MA0462.2	MA0462.2	128	3840	19.3646	7.68	2.52143	2.08235e-22	BATF::JUN	1.65259e-21
MA0483.1	MA0483.1	127	3796	19.2133	7.592	2.53073	2.30651e-22	Gfi1b	1.81122e-21
MA0832.1	MA0832.1	98	2463	14.826	4.926	3.00975	2.38808e-22	Tcf21	1.85574e-21
MA0835.2	MA0835.2	126	3765	19.062	7.53	2.53148	3.41973e-22	BATF3	2.60318e-21
MA1485.1	MA1485.1	99	2520	14.9773	5.04	2.97169	3.51625e-22	FERD3L	2.64962e-21
MA0597.1	MA0597.1	108	2935	16.3389	5.87	2.78345	5.08401e-22	THAP1	3.79267e-21
MA1491.1	MA1491.1	103	2751	15.5825	5.502	2.83214	1.53193e-21	GLI3	1.13151e-20
MA0734.2	MA0734.2	106	2898	16.0363	5.796	2.76679	2.0448e-21	GLI2	1.49551e-20
MA1599.1	MA1599.1	107	2951	16.1876	5.902	2.74273	2.45793e-21	ZNF682	1.78021e-20
MA1648.1	MA1648.1	129	4003	19.5159	8.006	2.43766	2.50655e-21	TCF12(var.2)	1.79797e-20
MA0480.1	MA0480.1	133	4220	20.121	8.44	2.38401	3.60399e-21	Foxo1	2.56055e-20
MA1141.1	MA1141.1	114	3309	17.2466	6.618	2.60601	5.2819e-21	FOS::JUND	3.71726e-20
MA0497.1	MA0497.1	127	3951	19.2133	7.902	2.43145	6.81055e-21	MEF2C	4.74829e-20
MA0872.1	MA0872.1	75	1623	11.3464	3.246	3.49552	8.04782e-21	TFAP2A(var.3)	5.55896e-20
MA0052.4	MA0052.4	122	3741	18.4569	7.482	2.46684	1.4885e-20	MEF2A	1.01873e-19
MA0691.1	MA0691.1	94	2459	14.2209	4.918	2.8916	2.87274e-20	TFAP4	1.94824e-19
MA1119.1	MA1119.1	98	2640	14.826	5.28	2.80796	3.05924e-20	SIX2	2.05603e-19
MA0146.2	MA0146.2	107	3065	16.1876	6.13	2.64072	4.02718e-20	Zfx	2.68239e-19
MA0522.3	MA0522.3	124	3907	18.7595	7.814	2.40075	6.14302e-20	TCF3	4.05548e-19
MA0477.2	MA0477.2	109	3182	16.4902	6.364	2.59116	6.8608e-20	FOSL1	4.48961e-19
MA0665.1	MA0665.1	102	2869	15.4312	5.738	2.68929	9.822e-20	MSC	6.37149e-19
MA0815.1	MA0815.1	70	1499	10.59	2.998	3.53236	1.00882e-19	TFAP2C(var.3)	6.48774e-19
MA1578.1	MA1578.1	118	3643	17.8517	7.286	2.45014	1.22855e-19	VEZF1	7.83334e-19
MA0498.2	MA0498.2	96	2616	14.5234	5.232	2.77589	1.69801e-19	MEIS1	1.07349e-18
MA1581.1	MA1581.1	112	3403	16.944	6.806	2.48957	3.86398e-19	ZBTB6	2.42229e-18
MA0783.1	MA0783.1	100	2861	15.1286	5.722	2.64393	7.62432e-19	PKNOX2	4.73979e-18
MA0103.3	MA0103.3	109	3291	16.4902	6.582	2.50534	8.01836e-19	ZEB1	4.94355e-18
MA0733.1	MA0733.1	87	2275	13.1619	4.55	2.89272	8.54976e-19	EGR4	5.22797e-18
MA1527.1	MA1527.1	97	2727	14.6747	5.454	2.69064	8.66431e-19	NFIC(var.2)	5.25494e-18
MA0760.1	MA0760.1	101	2928	15.2799	5.856	2.60927	1.22436e-18	ERF	7.3154e-18
MA1421.1	MA1421.1	110	3359	16.6415	6.718	2.47714	1.22577e-18	TCF7L1	7.3154e-18
MA1656.1	MA1656.1	112	3461	16.944	6.922	2.44785	1.34357e-18	ZNF449	7.95476e-18
MA0732.1	MA0732.1	88	2343	13.3132	4.686	2.84105	1.60996e-18	EGR3	9.45695e-18
MA1108.2	MA1108.2	113	3521	17.0953	7.042	2.42762	1.688e-18	MXI1	9.83787e-18
MA0489.1	MA0489.1	111	3424	16.7927	6.848	2.45221	1.73334e-18	JUN(var.2)	1.00238e-17
MA1128.1	MA1128.1	107	3249	16.1876	6.498	2.49117	2.65484e-18	FOSL1::JUN	1.50039e-17
MA1155.1	MA1155.1	152	5600	22.9955	11.2	2.05317	3.53491e-18	ZSCAN4	1.97436e-17
MA0514.1	MA0514.1	159	5988	24.0545	11.976	2.00856	3.5648e-18	Sox3	1.97436e-17
MA0750.2	MA0750.2	120	3908	18.1543	7.816	2.32271	3.57291e-18	ZBTB7A	1.97436e-17
MA0496.3	MA0496.3	132	4541	19.9697	9.082	2.19883	4.6311e-18	MAFK	2.54029e-17
MA0746.2	MA0746.2	159	6012	24.0545	12.024	2.00054	5.1736e-18	SP3	2.81716e-17
MA0065.2	MA0065.2	145	5251	21.9365	10.502	2.08879	6.08609e-18	Pparg::Rxra	3.29002e-17
MA1636.1	MA1636.1	92	2579	13.9183	5.158	2.69839	6.48199e-18	CEBPG(var.2)	3.47882e-17
MA1655.1	MA1655.1	107	3297	16.1876	6.594	2.4549	7.44646e-18	ZNF341	3.9679e-17
MA0627.2	MA0627.2	92	2607	13.9183	5.214	2.66941	1.27797e-17	POU2F3	6.7198e-17
MA0813.1	MA0813.1	75	1852	11.3464	3.704	3.0633	1.2791e-17	TFAP2B(var.3)	6.7198e-17
MA0161.2	MA0161.2	105	3246	15.885	6.492	2.44686	2.00265e-17	NFIC	1.04474e-16
MA0518.1	MA0518.1	125	4266	18.9107	8.532	2.21645	2.39084e-17	Stat4	1.23859e-16
MA0091.1	MA0091.1	96	2835	14.5234	5.67	2.56145	3.28455e-17	TAL1::TCF3	1.68193e-16
MA0504.1	MA0504.1	126	4336	19.062	8.672	2.19811	3.29172e-17	NR2C2	1.68193e-16
MA0811.1	MA0811.1	77	1988	11.649	3.976	2.92983	5.29209e-17	TFAP2B	2.68564e-16
MA0258.2	MA0258.2	106	3345	16.0363	6.69	2.39706	5.63134e-17	ESR2	2.8385e-16
MA0836.2	MA0836.2	95	2814	14.3722	5.628	2.55369	5.96535e-17	CEBPD	2.98668e-16
MA1118.1	MA1118.1	76	1950	11.4977	3.9	2.94814	6.15481e-17	SIX1	3.06099e-16
MA0797.1	MA0797.1	83	2265	12.5567	4.53	2.77191	7.06433e-17	TGIF2	3.49006e-16
MA0076.2	MA0076.2	107	3409	16.1876	6.818	2.37424	7.53622e-17	ELK4	3.6987e-16
MA0507.1	MA0507.1	92	2685	13.9183	5.37	2.59186	7.99001e-17	POU2F2	3.89578e-16
MA0685.1	MA0685.1	137	4983	20.7262	9.966	2.07969	9.2957e-17	SP4	4.50298e-16
MA0696.1	MA0696.1	87	2464	13.1619	4.928	2.67084	1.06034e-16	ZIC1	5.10331e-16
MA0812.1	MA0812.1	76	1973	11.4977	3.946	2.91377	1.15822e-16	TFAP2B(var.2)	5.53867e-16
MA0526.3	MA0526.3	93	2751	14.0696	5.502	2.55718	1.22361e-16	USF2	5.81411e-16
MA1513.1	MA1513.1	99	3040	14.9773	6.08	2.46337	1.24832e-16	KLF15	5.89397e-16
MA0798.2	MA0798.2	92	2709	13.9183	5.418	2.5689	1.38117e-16	RFX3	6.44262e-16
MA0782.2	MA0782.2	111	3641	16.7927	7.282	2.30606	1.38968e-16	PKNOX1	6.44262e-16
MA0476.1	MA0476.1	105	3340	15.885	6.68	2.378	1.39043e-16	FOS	6.44262e-16
MA0066.1	MA0066.1	81	2202	12.2542	4.404	2.78251	1.40575e-16	PPARG	6.4734e-16
MA1420.1	MA1420.1	71	1775	10.7413	3.55	3.02572	1.90656e-16	IRF5	8.72571e-16
MA0093.3	MA0093.3	93	2782	14.0696	5.564	2.52868	2.44239e-16	USF1	1.11099e-15
MA0501.1	MA0501.1	110	3626	16.6415	7.252	2.29474	2.75083e-16	MAF::NFE2	1.24371e-15
MA1565.1	MA1565.1	97	2997	14.6747	5.994	2.44824	3.93268e-16	TBX18	1.76734e-15
MA0830.2	MA0830.2	113	3803	17.0953	7.606	2.24761	4.28702e-16	TCF4	1.91504e-15
MA0810.1	MA0810.1	79	2160	11.9516	4.32	2.76657	4.75387e-16	TFAP2A(var.2)	2.11095e-15
MA0474.2	MA0474.2	87	2539	13.1619	5.078	2.59194	6.15618e-16	ERG	2.71746e-15
MA1620.1	MA1620.1	97	3028	14.6747	6.056	2.42317	7.50581e-16	Ptf1a(var.3)	3.29358e-15
MA1633.1	MA1633.1	124	4411	18.7595	8.822	2.12644	7.54963e-16	BACH1	3.29358e-15
MA0150.2	MA0150.2	108	3583	16.3389	7.166	2.28006	8.34841e-16	Nfe2l2	3.62088e-15
MA0806.1	MA0806.1	94	2895	14.2209	5.79	2.45611	9.90882e-16	TBX4	4.27282e-15
MA0740.1	MA0740.1	105	3446	15.885	6.892	2.30485	1.11299e-15	KLF14	4.7718e-15
MA0099.3	MA0099.3	97	3048	14.6747	6.096	2.40727	1.13247e-15	FOS::JUN	4.82756e-15
MA1130.1	MA1130.1	96	3009	14.5234	6.018	2.41333	1.39333e-15	FOSL2::JUN	5.90582e-15
MA0102.4	MA0102.4	91	2780	13.767	5.56	2.47608	1.88173e-15	CEBPA	7.93092e-15
MA0595.1	MA0595.1	78	2173	11.8003	4.346	2.71521	2.02797e-15	SREBF1	8.49924e-15
MA0098.3	MA0098.3	85	2498	12.8593	4.996	2.57392	2.06046e-15	ETS1	8.58716e-15
MA1144.1	MA1144.1	91	2790	13.767	5.58	2.46721	2.32804e-15	FOSL2::JUND	9.59511e-15
MA0808.1	MA0808.1	74	1999	11.1952	3.998	2.80019	2.38239e-15	TEAD3	9.76518e-15
MA0509.2	MA0509.2	90	2755	13.6157	5.51	2.4711	3.09008e-15	RFX1	1.25967e-14
MA0041.1	MA0041.1	129	4771	19.5159	9.542	2.04526	3.30393e-15	Foxd3	1.33953e-14
MA0089.2	MA0089.2	111	3813	16.7927	7.626	2.20204	3.32831e-15	NFE2L1	1.34212e-14
MA0494.1	MA0494.1	89	2714	13.4644	5.428	2.48055	3.60565e-15	Nr1h3::Rxra	1.44614e-14
MA0765.2	MA0765.2	106	3575	16.0363	7.15	2.24284	4.7868e-15	ETV5	1.9096e-14
MA1134.1	MA1134.1	87	2641	13.1619	5.282	2.49184	5.92879e-15	FOS::JUNB	2.34015e-14
MA0138.2	MA0138.2	101	3333	15.2799	6.666	2.29221	6.07366e-15	REST	2.38471e-14
MA0697.1	MA0697.1	79	2270	11.9516	4.54	2.63251	6.88372e-15	ZIC3	2.68861e-14
MA0056.2	MA0056.2	85	2559	12.8593	5.118	2.51256	7.98537e-15	MZF1	3.10265e-14
MA1142.1	MA1142.1	92	2913	13.9183	5.826	2.389	1.07935e-14	FOSL1::JUND	4.17198e-14
MA0744.2	MA0744.2	78	2246	11.8003	4.492	2.62696	1.16097e-14	SCRT2	4.46433e-14
MA1468.1	MA1468.1	64	1625	9.6823	3.25	2.97917	1.32256e-14	ATOH7	5.05963e-14
MA1121.1	MA1121.1	73	2027	11.0439	4.054	2.72419	1.49098e-14	TEAD2	5.67484e-14
MA0137.3	MA0137.3	100	3336	15.1286	6.672	2.26747	1.66088e-14	STAT1	6.28944e-14
MA0860.1	MA0860.1	88	2742	13.3132	5.484	2.42764	1.7973e-14	Rarg(var.2)	6.77164e-14
MA0490.2	MA0490.2	85	2610	12.8593	5.22	2.46347	2.38361e-14	JUNB	8.93554e-14
MA1138.1	MA1138.1	84	2570	12.708	5.14	2.47238	2.83636e-14	FOSL2::JUNB	1.05796e-13
MA0796.1	MA0796.1	77	2240	11.649	4.48	2.60023	2.96214e-14	TGIF1	1.09938e-13
MA1137.1	MA1137.1	91	2916	13.767	5.832	2.3606	3.06999e-14	FOSL1::JUNB	1.13377e-13
MA0491.2	MA0491.2	83	2540	12.5567	5.08	2.4718	4.16823e-14	JUND	1.53177e-13
MA0515.1	MA0515.1	111	3969	16.7927	7.938	2.11549	4.82072e-14	Sox6	1.76287e-13
MA0004.1	MA0004.1	99	3355	14.9773	6.71	2.23209	5.9847e-14	Arnt	2.17785e-13
MA1104.2	MA1104.2	77	2279	11.649	4.558	2.55573	7.1531e-14	GATA6	2.59039e-13
MA0088.2	MA0088.2	89	2863	13.4644	5.726	2.35146	7.61671e-14	ZNF143	2.74496e-13
MA1135.1	MA1135.1	85	2669	12.8593	5.338	2.40901	8.09576e-14	FOSB::JUNB	2.90358e-13
MA0018.4	MA0018.4	88	2821	13.3132	5.642	2.35965	8.83893e-14	CREB1	3.15495e-13
MA0768.1	MA0768.1	96	3232	14.5234	6.464	2.24682	1.04063e-13	LEF1	3.67919e-13
MA0743.2	MA0743.2	72	2064	10.8926	4.128	2.63871	1.08584e-13	SCRT1	3.82094e-13
MA1558.1	MA1558.1	99	3399	14.9773	6.798	2.20319	1.31177e-13	SNAI1	4.57281e-13
MA0667.1	MA0667.1	77	2310	11.649	4.62	2.52143	1.41745e-13	MYF6	4.89545e-13
MA1645.1	MA1645.1	87	2796	13.1619	5.592	2.3537	1.43162e-13	NKX2-2	4.9216e-13
MA0140.2	MA0140.2	77	2317	11.649	4.634	2.51381	1.65081e-13	GATA1::TAL1	5.64909e-13
MA1117.1	MA1117.1	64	1721	9.6823	3.442	2.81299	1.74233e-13	RELB	5.93507e-13
MA0524.2	MA0524.2	69	1947	10.4387	3.894	2.68072	1.77746e-13	TFAP2C	6.0272e-13
MA0766.2	MA0766.2	67	1860	10.1362	3.72	2.72477	1.95567e-13	GATA5	6.6015e-13
MA1576.1	MA1576.1	96	3273	14.5234	6.546	2.21868	2.17802e-13	THRB(var.3)	7.31893e-13
MA0596.1	MA0596.1	75	2251	11.3464	4.502	2.52031	3.10406e-13	SREBF2	1.0384e-12
MA1589.1	MA1589.1	77	2350	11.649	4.7	2.47851	3.35316e-13	ZNF140	1.11672e-12
MA0833.2	MA0833.2	79	2450	11.9516	4.9	2.4391	3.61778e-13	ATF4	1.1995e-12
MA1616.1	MA1616.1	98	3408	14.826	6.816	2.17518	3.78853e-13	Prdm15	1.24504e-12
MA0593.1	MA0593.1	97	3357	14.6747	6.714	2.18569	3.84968e-13	FOXP2	1.25959e-12
MA1548.1	MA1548.1	56	1404	8.47201	2.808	3.0171	3.9592e-13	PLAGL2	1.28976e-12
MA0475.2	MA0475.2	76	2314	11.4977	4.628	2.48438	4.31948e-13	FLI1	1.40101e-12
MA1115.1	MA1115.1	82	2606	12.4054	5.212	2.38017	4.39841e-13	POU5F1	1.42044e-12
MA1154.1	MA1154.1	79	2460	11.9516	4.92	2.42918	4.44698e-13	ZNF282	1.42993e-12
MA1621.1	MA1621.1	88	2906	13.3132	5.812	2.29063	4.52488e-13	Rbpjl	1.44874e-12
MA0655.1	MA0655.1	76	2321	11.4977	4.642	2.47689	5.01225e-13	JDP2	1.59792e-12
MA0858.1	MA0858.1	80	2519	12.1029	5.038	2.40232	5.48617e-13	Rarb(var.2)	1.74157e-12
MA1525.1	MA1525.1	79	2477	11.9516	4.954	2.41251	6.29598e-13	NFATC4	1.99017e-12
MA0090.3	MA0090.3	77	2390	11.649	4.78	2.43703	7.74918e-13	TEAD1	2.43919e-12
MA0029.1	MA0029.1	74	2249	11.1952	4.498	2.48892	8.30233e-13	Mecom	2.60233e-12
MA0841.1	MA0841.1	73	2209	11.0439	4.418	2.49974	9.79245e-13	NFE2	3.05655e-12
MA1554.1	MA1554.1	50	1189	7.5643	2.378	3.18095	1.1294e-12	RFX7	3.51054e-12
MA0442.2	MA0442.2	106	3900	16.0363	7.8	2.05594	1.17009e-12	SOX10	3.62193e-12
MA1571.1	MA1571.1	60	1623	9.07716	3.246	2.79641	1.33591e-12	TGIF2LX	4.11812e-12
MA1563.1	MA1563.1	58	1541	8.77458	3.082	2.84704	1.57483e-12	SOX18	4.83465e-12
MA1624.1	MA1624.1	93	3234	14.0696	6.468	2.17526	1.65707e-12	Stat5a	5.04561e-12
MA0729.1	MA0729.1	83	2726	12.5567	5.452	2.30314	1.72082e-12	RARA	5.21843e-12
MA0739.1	MA0739.1	72	2189	10.8926	4.378	2.48803	1.77119e-12	Hic1	5.34943e-12
MA1532.1	MA1532.1	71	2147	10.7413	4.294	2.50147	1.99948e-12	NR1D2	6.01458e-12
MA0152.1	MA0152.1	103	3780	15.5825	7.56	2.06117	2.23015e-12	NFATC2	6.68149e-12
MA1572.1	MA1572.1	57	1511	8.6233	3.022	2.85351	2.26629e-12	TGIF2LY	6.7626e-12
MA0802.1	MA0802.1	66	1921	9.98487	3.842	2.59887	2.44843e-12	TBR1	7.27702e-12
MA1101.2	MA1101.2	70	2111	10.59	4.222	2.50829	2.56327e-12	BACH2	7.5881e-12
MA0523.1	MA0523.1	95	3370	14.3722	6.74	2.13237	2.82597e-12	TCF7L2	8.33269e-12
MA0503.1	MA0503.1	91	3187	13.767	6.374	2.15987	4.37993e-12	Nkx2-5(var.2)	1.28639e-11
MA0809.2	MA0809.2	73	2284	11.0439	4.568	2.41766	4.69923e-12	TEAD4	1.37475e-11
MA1566.1	MA1566.1	84	2837	12.708	5.674	2.23969	5.24649e-12	TBX3	1.52886e-11
MA0831.2	MA0831.2	67	2006	10.1362	4.012	2.52646	5.7297e-12	TFE3	1.66317e-11
MA1538.1	MA1538.1	53	1372	8.01815	2.744	2.92207	5.78321e-12	NR2F1(var.3)	1.6722e-11
MA0775.1	MA0775.1	71	2199	10.7413	4.398	2.44231	5.9832e-12	MEIS3	1.72335e-11
MA0037.3	MA0037.3	69	2111	10.4387	4.222	2.47246	7.08379e-12	GATA3	2.0325e-11
MA0751.1	MA0751.1	71	2208	10.7413	4.416	2.43236	7.20224e-12	ZIC4	2.05857e-11
MA1632.1	MA1632.1	80	2654	12.1029	5.308	2.28012	7.47232e-12	ATF2	2.12761e-11
MA1594.1	MA1594.1	72	2267	10.8926	4.534	2.40242	8.9125e-12	ZNF382	2.52803e-11
MA1559.1	MA1559.1	85	2920	12.8593	5.84	2.20194	9.23156e-12	SNAI3	2.60861e-11
MA0693.2	MA0693.2	87	3027	13.1619	6.054	2.17408	9.86418e-12	VDR	2.77686e-11
MA0737.1	MA0737.1	54	1441	8.16944	2.882	2.83464	1.13497e-11	GLIS3	3.18303e-11
MA0792.1	MA0792.1	64	1897	9.6823	3.794	2.552	1.16275e-11	POU5F1B	3.24872e-11
MA0773.1	MA0773.1	69	2139	10.4387	4.278	2.4401	1.26989e-11	MEF2D	3.53484e-11
MA0852.2	MA0852.2	74	2386	11.1952	4.772	2.34601	1.34669e-11	FOXK1	3.73469e-11
MA0855.1	MA0855.1	83	2840	12.5567	5.68	2.21069	1.37215e-11	RXRB	3.79119e-11
MA0519.1	MA0519.1	99	3683	14.9773	7.366	2.0333	1.38985e-11	Stat5a::Stat5b	3.82593e-11
MA0488.1	MA0488.1	85	2958	12.8593	5.916	2.17365	1.78015e-11	JUN	4.88233e-11
MA0036.3	MA0036.3	71	2260	10.7413	4.52	2.37639	2.05318e-11	GATA2	5.61053e-11
MA0745.2	MA0745.2	80	2713	12.1029	5.426	2.23053	2.18262e-11	SNAI2	5.94245e-11
MA1466.1	MA1466.1	38	804	5.74887	1.608	3.57517	2.26668e-11	ATF6	6.14887e-11
MA0784.1	MA0784.1	70	2223	10.59	4.446	2.38192	2.60045e-11	POU1F1	7.02874e-11
MA0671.1	MA0671.1	66	2030	9.98487	4.06	2.45933	2.63792e-11	NFIX	7.10429e-11
MA0512.2	MA0512.2	80	2724	12.1029	5.448	2.22153	2.65365e-11	Rxra	7.12094e-11
MA1542.1	MA1542.1	58	1664	8.77458	3.328	2.63659	3.268e-11	OSR1	8.73809e-11
MA0839.1	MA0839.1	44	1053	6.65658	2.106	3.16077	3.28278e-11	CREB3L1	8.74627e-11
MA0677.1	MA0677.1	86	3049	13.0106	6.098	2.13358	3.42772e-11	Nr2f6	9.09994e-11
MA0592.3	MA0592.3	89	3210	13.4644	6.42	2.09727	3.61587e-11	ESRRA	9.56538e-11
MA1531.1	MA1531.1	68	2169	10.2874	4.338	2.37147	6.18486e-11	NR1D1	1.62461e-10
MA0482.2	MA0482.2	74	2468	11.1952	4.936	2.26806	6.3047e-11	GATA4	1.65028e-10
MA0789.1	MA0789.1	57	1647	8.6233	3.294	2.61788	6.39045e-11	POU3F4	1.66688e-10
MA0669.1	MA0669.1	48	1245	7.26172	2.49	2.91636	6.41758e-11	NEUROG2	1.66812e-10
MA1132.1	MA1132.1	71	2323	10.7413	4.646	2.31195	6.93191e-11	JUN::JUNB	1.79266e-10
MA1148.1	MA1148.1	81	2831	12.2542	5.662	2.16428	6.94477e-11	PPARA::RXRA	1.79266e-10
MA0785.1	MA0785.1	64	1986	9.6823	3.972	2.43764	7.75718e-11	POU2F1	1.99547e-10
MA1484.1	MA1484.1	80	2786	12.1029	5.572	2.17209	7.78432e-11	ETS2	1.99557e-10
MA1105.2	MA1105.2	74	2482	11.1952	4.964	2.25527	8.1348e-11	GRHL2	2.07828e-10
MA0736.1	MA0736.1	49	1298	7.41301	2.596	2.85555	8.27724e-11	GLIS2	2.10745e-10
MA1124.1	MA1124.1	72	2384	10.8926	4.768	2.28452	8.52768e-11	ZNF24	2.16383e-10
MA1569.1	MA1569.1	54	1526	8.16944	3.052	2.67675	9.36769e-11	TFAP2E	2.36891e-10
MA0114.4	MA0114.4	83	2954	12.5567	5.908	2.12538	9.50886e-11	HNF4A	2.39649e-10
MA0856.1	MA0856.1	79	2752	11.9516	5.504	2.17144	1.05115e-10	RXRG	2.64025e-10
MA0629.1	MA0629.1	50	1353	7.5643	2.706	2.79538	1.09929e-10	Rhox11	2.75192e-10
MA0160.1	MA0160.1	88	3233	13.3132	6.466	2.05895	1.20252e-10	NR4A2	3.00027e-10
MA1537.1	MA1537.1	83	2969	12.5567	5.938	2.11464	1.21469e-10	NR2F1(var.2)	3.02052e-10
MA0643.1	MA0643.1	76	2608	11.4977	5.216	2.20432	1.25365e-10	Esrrg	3.10704e-10
MA0805.1	MA0805.1	67	2161	10.1362	4.322	2.34525	1.37805e-10	TBX1	3.40407e-10
MA0738.1	MA0738.1	72	2423	10.8926	4.846	2.24775	1.73738e-10	HIC2	4.26344e-10
MA0670.1	MA0670.1	66	2127	9.98487	4.254	2.34717	1.84961e-10	NFIA	4.52397e-10
MA1521.1	MA1521.1	59	1792	8.92587	3.584	2.49048	1.98876e-10	MAFA	4.84842e-10
MA0847.2	MA0847.2	85	3108	12.8593	6.216	2.06874	2.06672e-10	FOXD2	5.00575e-10
MA0774.1	MA0774.1	67	2183	10.1362	4.366	2.32161	2.09938e-10	MEIS2	5.06841e-10
MA0484.2	MA0484.2	82	2952	12.4054	5.904	2.10119	2.15752e-10	HNF4G	5.19198e-10
MA0845.1	MA0845.1	77	2692	11.649	5.384	2.16364	2.19111e-10	FOXB1	5.25585e-10
MA0606.1	MA0606.1	78	2747	11.8003	5.494	2.14785	2.3108e-10	NFAT5	5.52519e-10
MA1550.1	MA1550.1	79	2806	11.9516	5.612	2.12965	2.59135e-10	PPARD	6.17619e-10
MA1567.1	MA1567.1	64	2051	9.6823	4.102	2.36039	2.84812e-10	TBX6	6.76656e-10
MA0481.3	MA0481.3	76	2657	11.4977	5.314	2.16367	2.90439e-10	FOXP1	6.87833e-10
MA0681.2	MA0681.2	67	2202	10.1362	4.404	2.30158	3.00264e-10	PHOX2B	7.08852e-10
MA0116.1	MA0116.1	69	2309	10.4387	4.618	2.26044	3.40877e-10	Znf423	8.02191e-10
MA0788.1	MA0788.1	65	2119	9.83359	4.238	2.32034	4.08091e-10	POU3F3	9.57346e-10
MA1153.1	MA1153.1	68	2273	10.2874	4.546	2.26297	4.41944e-10	Smad4	1.03351e-09
MA1103.2	MA1103.2	69	2326	10.4387	4.652	2.24392	4.63151e-10	FOXK2	1.07972e-09
MA0625.1	MA0625.1	68	2280	10.2874	4.56	2.25602	5.01726e-10	NFATC3	1.166e-09
MA1657.1	MA1657.1	62	1989	9.37973	3.978	2.3579	5.74397e-10	ZNF652	1.33075e-09
MA0799.1	MA0799.1	53	1564	8.01815	3.128	2.56335	6.45616e-10	RFX4	1.49111e-09
MA1683.1	MA1683.1	71	2450	10.7413	4.9	2.1921	6.84475e-10	FOXA3	1.57598e-09
MA0624.1	MA0624.1	68	2298	10.2874	4.596	2.23835	6.93139e-10	NFATC1	1.59102e-09
MA0502.2	MA0502.2	67	2256	10.1362	4.512	2.24649	8.07232e-10	NFYB	1.84722e-09
MA1541.1	MA1541.1	78	2831	11.8003	5.662	2.08412	9.02581e-10	NR6A1	2.05282e-09
MA0650.2	MA0650.2	59	1869	8.92587	3.738	2.38787	9.65597e-10	HOXA13	2.18283e-09
MA1471.1	MA1471.1	49	1400	7.41301	2.8	2.6475	1.03068e-09	BARX2	2.31592e-09
MA1493.1	MA1493.1	42	1090	6.35401	2.18	2.91468	1.05496e-09	HES6	2.36337e-09
MA0156.2	MA0156.2	64	2134	9.6823	4.268	2.26858	1.36072e-09	FEV	3.03922e-09
MA1650.1	MA1650.1	43	1144	6.5053	2.288	2.84322	1.39654e-09	ZBTB14	3.10065e-09
MA0148.4	MA0148.4	69	2393	10.4387	4.786	2.1811	1.49404e-09	FOXA1	3.30729e-09
MA1539.1	MA1539.1	46	1287	6.95915	2.574	2.70363	1.78307e-09	NR2F6(var.3)	3.93542e-09
MA0468.1	MA0468.1	48	1381	7.26172	2.762	2.62915	1.91735e-09	DUX4	4.21931e-09
MA0633.1	MA0633.1	55	1715	8.32073	3.43	2.42587	2.13252e-09	Twist2	4.67899e-09
MA0141.3	MA0141.3	72	2570	10.8926	5.14	2.11918	2.14268e-09	ESRRB	4.6875e-09
MA0042.2	MA0042.2	69	2417	10.4387	4.834	2.15944	2.24146e-09	FOXI1	4.83274e-09
MA0033.2	MA0033.2	69	2417	10.4387	4.834	2.15944	2.24146e-09	FOXL1	4.83274e-09
MA0848.1	MA0848.1	69	2417	10.4387	4.834	2.15944	2.24146e-09	FOXO4	4.83274e-09
MA0849.1	MA0849.1	69	2417	10.4387	4.834	2.15944	2.24146e-09	FOXO6	4.83274e-09
MA0850.1	MA0850.1	69	2417	10.4387	4.834	2.15944	2.24146e-09	FOXP3	4.83274e-09
MA0807.1	MA0807.1	60	1966	9.07716	3.932	2.30853	2.43096e-09	TBX5	5.22622e-09
MA0646.1	MA0646.1	38	951	5.74887	1.902	3.02254	2.51708e-09	GCM1	5.3958e-09
MA0032.2	MA0032.2	76	2792	11.4977	5.584	2.05905	2.56378e-09	FOXC1	5.48018e-09
MA0869.1	MA0869.1	63	2137	9.53101	4.274	2.23	3.54586e-09	Sox11	7.55774e-09
MA0014.3	MA0014.3	35	840	5.29501	1.68	3.15179	3.76558e-09	PAX5	8.00319e-09
MA0479.1	MA0479.1	59	1942	8.92587	3.884	2.29811	3.92178e-09	FOXH1	8.3115e-09
MA0638.1	MA0638.1	32	723	4.84115	1.446	3.34796	4.25997e-09	CREB3	9.00267e-09
MA0688.1	MA0688.1	59	1948	8.92587	3.896	2.29103	4.38327e-09	TBX2	9.23707e-09
MA0731.1	MA0731.1	68	2406	10.2874	4.812	2.13787	4.40841e-09	BCL6B	9.26387e-09
MA1474.1	MA1474.1	37	931	5.59758	1.862	3.00622	4.7167e-09	CREB3L4	9.88387e-09
MA1520.1	MA1520.1	56	1804	8.47201	3.608	2.34812	4.74442e-09	MAF	9.91411e-09
MA1131.1	MA1131.1	54	1708	8.16944	3.416	2.39152	4.88745e-09	FOSL2::JUN(var.2)	1.01845e-08
MA0786.1	MA0786.1	65	2261	9.83359	4.522	2.17461	5.19426e-09	POU3F1	1.07637e-08
MA0865.1	MA0865.1	51	1570	7.71558	3.14	2.45719	5.55278e-09	E2F8	1.14747e-08
MA0619.1	MA0619.1	61	2070	9.22844	4.14	2.22909	6.48336e-09	LIN54	1.32873e-08
MA0600.2	MA0600.2	47	1389	7.11044	2.778	2.55955	6.52037e-09	RFX2	1.33266e-08
MA1603.1	MA1603.1	60	2034	9.07716	4.068	2.23136	8.38252e-09	Dmrt1	1.70391e-08
MA1535.1	MA1535.1	62	2140	9.37973	4.28	2.19153	9.05229e-09	NR2C1	1.83506e-08
MA0074.1	MA0074.1	50	1551	7.5643	3.102	2.43852	1.00475e-08	RXRA::VDR	2.02033e-08
MA0626.1	MA0626.1	45	1317	6.80787	2.634	2.58461	1.03588e-08	Npas2	2.07732e-08
MA0070.1	MA0070.1	45	1322	6.80787	2.644	2.57484	1.15852e-08	PBX1	2.31703e-08
MA1574.1	MA1574.1	73	2732	11.0439	5.464	2.02121	1.16697e-08	THRB	2.32771e-08
MA0047.3	MA0047.3	70	2582	10.59	5.164	2.05074	1.35775e-08	FOXA2	2.6867e-08
MA0122.3	MA0122.3	52	1668	7.86687	3.336	2.35817	1.504e-08	Nkx3-2	2.96037e-08
MA0510.2	MA0510.2	49	1523	7.41301	3.046	2.43369	1.50897e-08	RFX5	2.96235e-08
MA0863.1	MA0863.1	47	1428	7.11044	2.856	2.48965	1.51556e-08	MTF1	2.96747e-08
MA0063.2	MA0063.2	59	2019	8.92587	4.038	2.21047	1.5659e-08	NKX2-5	3.05801e-08
MA0108.2	MA0108.2	44	1290	6.65658	2.58	2.58007	1.59502e-08	TBP	3.10675e-08
MA0112.3	MA0112.3	50	1577	7.5643	3.154	2.39832	1.69827e-08	ESR1	3.27367e-08
MA0084.1	MA0084.1	48	1488	7.26172	2.976	2.4401	1.9634e-08	SRY	3.76529e-08
MA1584.1	MA1584.1	62	2189	9.37973	4.378	2.14247	2.06247e-08	ZIC5	3.93505e-08
MA1099.2	MA1099.2	33	816	4.99244	1.632	3.05909	2.14197e-08	HES1	4.07631e-08
MA1120.1	MA1120.1	58	1994	8.77458	3.988	2.20025	2.44857e-08	SOX13	4.62438e-08
MA0506.1	MA0506.1	46	1407	6.95915	2.814	2.47305	2.63869e-08	NRF1	4.94589e-08
MA0092.1	MA0092.1	65	2371	9.83359	4.742	2.07372	3.09578e-08	Hand1::Tcf3	5.78811e-08
MA0844.1	MA0844.1	28	626	4.23601	1.252	3.38339	3.17837e-08	XBP1	5.92766e-08
MA1149.1	MA1149.1	68	2532	10.2874	5.064	2.03149	3.18853e-08	RARA::RXRG	5.93178e-08
MA0043.3	MA0043.3	56	1908	8.47201	3.816	2.22013	3.20323e-08	HLF	5.9443e-08
MA0147.3	MA0147.3	46	1419	6.95915	2.838	2.45213	3.38583e-08	MYC	6.25206e-08
MA0465.2	MA0465.2	62	2220	9.37973	4.44	2.11255	3.41476e-08	CDX2	6.2899e-08
MA0656.1	MA0656.1	47	1476	7.11044	2.952	2.40869	4.07202e-08	JDP2(var.2)	7.48209e-08
MA0164.1	MA0164.1	65	2395	9.83359	4.79	2.05294	4.48027e-08	Nr2e3	8.15191e-08
MA0884.1	MA0884.1	42	1244	6.35401	2.488	2.55386	4.50624e-08	DUXA	8.17921e-08
MA0059.1	MA0059.1	55	1880	8.32073	3.76	2.21296	4.75386e-08	MAX::MYC	8.60773e-08
MA1592.1	MA1592.1	65	2415	9.83359	4.83	2.03594	6.06496e-08	ZNF274	1.09551e-07
MA0631.1	MA0631.1	34	901	5.14372	1.802	2.85445	6.86476e-08	Six3	1.23698e-07
MA0690.1	MA0690.1	58	2056	8.77458	4.112	2.1339	6.93017e-08	TBX21	1.24576e-07
MA0787.1	MA0787.1	60	2164	9.07716	4.328	2.09731	7.38744e-08	POU3F2	1.32159e-07
MA0715.1	MA0715.1	37	1041	5.59758	2.082	2.68856	8.18973e-08	PROP1	1.45812e-07
MA0823.1	MA0823.1	34	908	5.14372	1.816	2.83245	8.23355e-08	HEY1	1.46244e-07
MA1523.1	MA1523.1	64	2388	9.6823	4.776	2.02728	8.98639e-08	MSANTD3	1.59086e-07
MA1122.1	MA1122.1	36	1000	5.44629	2	2.72315	8.99924e-08	TFDP1	1.59086e-07
MA0800.1	MA0800.1	56	1972	8.47201	3.944	2.14808	9.5096e-08	EOMES	1.67711e-07
MA1570.1	MA1570.1	46	1478	6.95915	2.956	2.35425	1.0989e-07	TFAP4(var.2)	1.93345e-07
MA0025.2	MA0025.2	58	2085	8.77458	4.17	2.10422	1.10621e-07	NFIL3	1.94172e-07
MA0713.1	MA0713.1	38	1101	5.74887	2.202	2.61075	1.14879e-07	PHOX2A	2.01174e-07
MA0899.1	MA0899.1	59	2146	8.92587	4.292	2.07965	1.26824e-07	HOXA10	2.21052e-07
MA0046.2	MA0046.2	44	1389	6.65658	2.778	2.39618	1.28669e-07	HNF1A	2.23746e-07
MA0689.1	MA0689.1	59	2150	8.92587	4.3	2.07578	1.34971e-07	TBX20	2.34158e-07
MA1151.1	MA1151.1	50	1692	7.5643	3.384	2.23531	1.47057e-07	RORC	2.54535e-07
MA1499.1	MA1499.1	37	1069	5.59758	2.138	2.61814	1.57537e-07	HOXB4	2.71414e-07
MA1507.1	MA1507.1	37	1069	5.59758	2.138	2.61814	1.57537e-07	HOXD4	2.71414e-07
MA0019.1	MA0019.1	43	1357	6.5053	2.714	2.39694	1.77718e-07	Ddit3::Cebpa	3.05478e-07
MA0660.1	MA0660.1	50	1708	7.5643	3.416	2.21437	1.94692e-07	MEF2B	3.33119e-07
MA0878.2	MA0878.2	49	1658	7.41301	3.316	2.23553	1.96119e-07	CDX1	3.34794e-07
MA0759.1	MA0759.1	60	2228	9.07716	4.456	2.03706	1.98218e-07	ELK3	3.37604e-07
MA0609.2	MA0609.2	40	1221	6.05144	2.442	2.47807	2.06407e-07	CREM	3.50751e-07
MA0153.2	MA0153.2	34	947	5.14372	1.894	2.7158	2.18392e-07	HNF1B	3.70273e-07
MA0722.1	MA0722.1	34	950	5.14372	1.9	2.70722	2.34813e-07	VAX1	3.96313e-07
MA0723.1	MA0723.1	34	950	5.14372	1.9	2.70722	2.34813e-07	VAX2	3.96313e-07
MA0467.1	MA0467.1	51	1771	7.71558	3.542	2.17831	2.39996e-07	Crx	4.04146e-07
MA0647.1	MA0647.1	34	951	5.14372	1.902	2.70438	2.40537e-07	GRHL1	4.04146e-07
MA1110.1	MA1110.1	48	1622	7.26172	3.244	2.23851	2.52366e-07	NR1H4	4.23067e-07
MA0793.1	MA0793.1	44	1424	6.65658	2.848	2.33728	2.54212e-07	POU6F2	4.25207e-07
MA0673.1	MA0673.1	58	2147	8.77458	4.294	2.04345	2.89243e-07	NKX2-8	4.82719e-07
MA0602.1	MA0602.1	36	1058	5.44629	2.116	2.57386	3.47281e-07	Arid5a	5.78285e-07
MA0058.3	MA0058.3	41	1295	6.20272	2.59	2.39487	3.52415e-07	MAX	5.85527e-07
MA0870.1	MA0870.1	43	1397	6.5053	2.794	2.32831	3.86068e-07	Sox1	6.38597e-07
MA0695.1	MA0695.1	38	1157	5.74887	2.314	2.48438	3.91771e-07	ZBTB7C	6.46595e-07
MA0777.1	MA0777.1	18	326	2.72315	0.652	4.17661	4.68697e-07	MYBL2	7.70149e-07
MA0825.1	MA0825.1	38	1170	5.74887	2.34	2.45678	5.13868e-07	MNT	8.42518e-07
MA1639.1	MA1639.1	46	1563	6.95915	3.126	2.22622	5.25132e-07	MEIS1(var.2)	8.57217e-07
MA1549.1	MA1549.1	48	1666	7.26172	3.332	2.17939	5.4051e-07	POU6F1(var.2)	8.80395e-07
MA1494.1	MA1494.1	56	2085	8.47201	4.17	2.03166	5.60702e-07	HNF4A(var.2)	9.11293e-07
MA0104.4	MA0104.4	35	1034	5.29501	2.068	2.56045	5.69442e-07	MYCN	9.23486e-07
MA0804.1	MA0804.1	33	943	4.99244	1.886	2.6471	5.79915e-07	TBX19	9.3843e-07
MA0632.2	MA0632.2	32	898	4.84115	1.796	2.69552	5.82671e-07	TCFL5	9.4085e-07
MA0031.1	MA0031.1	51	1831	7.71558	3.662	2.10693	6.4248e-07	FOXD1	1.03295e-06
MA0157.2	MA0157.2	51	1831	7.71558	3.662	2.10693	6.4248e-07	FOXO3	1.03295e-06
MA1534.1	MA1534.1	50	1792	7.5643	3.584	2.11057	7.89983e-07	NR1I3	1.26194e-06
MA0035.4	MA0035.4	44	1487	6.65658	2.974	2.23826	8.08736e-07	GATA1	1.28914e-06
MA0113.3	MA0113.3	40	1297	6.05144	2.594	2.33286	9.4094e-07	NR3C1	1.49668e-06
MA0776.1	MA0776.1	18	344	2.72315	0.688	3.95806	1.01607e-06	MYBL1	1.61274e-06
MA0866.1	MA0866.1	50	1810	7.5643	3.62	2.08958	1.05047e-06	SOX21	1.6638e-06
MA1496.1	MA1496.1	42	1403	6.35401	2.806	2.26444	1.07592e-06	HOXA4	1.7005e-06
MA0683.1	MA0683.1	48	1710	7.26172	3.42	2.12331	1.11828e-06	POU4F2	1.76372e-06
MA0605.2	MA0605.2	42	1407	6.35401	2.814	2.258	1.15631e-06	ATF3	1.8122e-06
MA0895.1	MA0895.1	33	978	4.99244	1.956	2.55237	1.2805e-06	HMBOX1	2.00263e-06
MA0885.1	MA0885.1	29	798	4.38729	1.596	2.74893	1.33402e-06	Dlx2	2.08196e-06
MA1608.1	MA1608.1	38	1219	5.74887	2.438	2.35803	1.36901e-06	Isl1	2.13212e-06
MA1478.1	MA1478.1	40	1319	6.05144	2.638	2.29395	1.42053e-06	DMRTA2	2.20315e-06
MA0871.2	MA0871.2	41	1370	6.20272	2.74	2.26377	1.45714e-06	TFEC	2.25524e-06
MA0461.2	MA0461.2	30	847	4.53858	1.694	2.67921	1.47838e-06	Atoh1	2.28338e-06
MA0822.1	MA0822.1	29	805	4.38729	1.61	2.72503	1.58395e-06	HES7	2.44138e-06
MA0067.1	MA0067.1	29	814	4.38729	1.628	2.6949	1.96874e-06	Pax2	3.02821e-06
MA0763.1	MA0763.1	50	1853	7.5643	3.706	2.04109	2.03306e-06	ETV3	3.12071e-06
MA1533.1	MA1533.1	41	1397	6.20272	2.794	2.22002	2.35297e-06	NR1I2	3.60434e-06
MA0757.1	MA0757.1	43	1503	6.5053	3.006	2.1641	2.54295e-06	ONECUT3	3.87943e-06
MA1530.1	MA1530.1	39	1302	5.90015	2.604	2.2658	2.57578e-06	NKX6-3	3.92149e-06
MA0009.2	MA0009.2	34	1074	5.14372	2.148	2.39466	3.54212e-06	TBXT	5.37078e-06
MA1147.1	MA1147.1	35	1123	5.29501	2.246	2.35753	3.58619e-06	NR4A2::RXRA	5.42657e-06
MA1524.1	MA1524.1	38	1285	5.74887	2.57	2.23691	4.63988e-06	MSGN1	7.00678e-06
MA0622.1	MA0622.1	36	1187	5.44629	2.374	2.29414	4.76337e-06	Mlxip	7.17874e-06
MA1146.1	MA1146.1	37	1241	5.59758	2.482	2.25527	5.16022e-06	NR1H4::RXRA	7.76113e-06
MA0072.1	MA0072.1	48	1811	7.26172	3.622	2.00489	5.25544e-06	RORA(var.2)	7.88845e-06
MA1545.1	MA1545.1	15	278	2.26929	0.556	4.08145	5.51188e-06	OVOL2	8.25675e-06
MA0735.1	MA0735.1	26	723	3.93343	1.446	2.72022	5.61144e-06	GLIS1	8.38904e-06
MA0649.1	MA0649.1	29	861	4.38729	1.722	2.54779	5.78567e-06	HEY2	8.61499e-06
MA1580.1	MA1580.1	43	1561	6.5053	3.122	2.08369	6.4838e-06	ZBTB32	9.63529e-06
MA1133.1	MA1133.1	37	1256	5.59758	2.512	2.22834	6.73457e-06	JUN::JUNB(var.2)	9.96824e-06
MA0648.1	MA0648.1	30	915	4.53858	1.83	2.4801	6.75578e-06	GSC	9.97982e-06
MA0616.2	MA0616.2	28	826	4.23601	1.652	2.56417	7.42805e-06	HES2	1.09296e-05
MA1470.1	MA1470.1	29	873	4.38729	1.746	2.51277	7.50774e-06	BACH2(var.2)	1.10251e-05
MA1568.1	MA1568.1	38	1317	5.74887	2.634	2.18256	8.0741e-06	TCF21(var.2)	1.18335e-05
MA1476.1	MA1476.1	29	882	4.38729	1.764	2.48713	9.09418e-06	DLX5	1.32764e-05
MA0124.2	MA0124.2	45	1690	6.80787	3.38	2.01416	9.26478e-06	Nkx3-1	1.34728e-05
MA0135.1	MA0135.1	40	1430	6.05144	2.86	2.11589	9.6009e-06	Lhx3	1.39073e-05
MA1575.1	MA1575.1	37	1281	5.59758	2.562	2.18485	1.03714e-05	THRB(var.2)	1.49365e-05
MA0077.1	MA0077.1	40	1435	6.05144	2.87	2.10851	1.03998e-05	SOX9	1.49485e-05
MA1557.1	MA1557.1	25	704	3.78215	1.408	2.68618	1.0456e-05	SMAD5	1.50004e-05
MA1544.1	MA1544.1	15	295	2.26929	0.59	3.84625	1.11871e-05	OVOL1	1.59877e-05
MA0840.1	MA0840.1	37	1294	5.59758	2.588	2.1629	1.29078e-05	Creb5	1.82372e-05
MA0767.1	MA0767.1	21	538	3.177	1.076	2.95261	1.32424e-05	GCM2	1.86745e-05
MA0620.3	MA0620.3	40	1468	6.05144	2.936	2.06112	1.74091e-05	MITF	2.44121e-05
MA1560.1	MA1560.1	25	726	3.78215	1.452	2.60479	1.74645e-05	SOHLH2	2.44437e-05
MA0795.1	MA0795.1	29	914	4.38729	1.828	2.40005	1.75404e-05	SMAD3	2.4504e-05
MA0821.1	MA0821.1	28	873	4.23601	1.746	2.42612	2.01444e-05	HES5	2.80368e-05
MA1519.1	MA1519.1	34	1178	5.14372	2.356	2.18324	2.39039e-05	LHX5	3.32073e-05
MA1562.1	MA1562.1	34	1192	5.14372	2.384	2.1576	3.02397e-05	SOX14	4.18531e-05
MA0083.3	MA0083.3	29	949	4.38729	1.898	2.31153	3.4509e-05	SRF	4.75854e-05
MA0898.1	MA0898.1	39	1467	5.90015	2.934	2.01096	3.77735e-05	Hmx3	5.19908e-05
MA0623.2	MA0623.2	26	810	3.93343	1.62	2.42805	3.89348e-05	NEUROG1	5.34906e-05
MA0131.2	MA0131.2	16	374	2.42057	0.748	3.23606	4.74475e-05	HINFP	6.48275e-05
MA0758.1	MA0758.1	30	1019	4.53858	2.038	2.22698	4.99781e-05	E2F7	6.80359e-05
MA0610.1	MA0610.1	34	1224	5.14372	2.448	2.10119	5.08403e-05	DMRT3	6.90836e-05
MA1500.1	MA1500.1	31	1072	4.68986	2.144	2.18744	5.22975e-05	HOXB6	7.06774e-05
MA0749.1	MA0749.1	10	158	1.51286	0.316	4.78753	5.287e-05	ZBED1	7.13219e-05
MA0903.1	MA0903.1	31	1075	4.68986	2.15	2.18133	5.50343e-05	HOXB3	7.41076e-05
MA1136.1	MA1136.1	33	1178	4.99244	2.356	2.11903	5.56818e-05	FOSB::JUNB(var.2)	7.47098e-05
MA0794.1	MA0794.1	25	787	3.78215	1.574	2.40289	6.42756e-05	PROX1	8.57775e-05
MA1464.1	MA1464.1	32	1139	4.84115	2.278	2.12518	6.81562e-05	ARNT2	9.07938e-05
MA1505.1	MA1505.1	19	514	2.87443	1.028	2.79614	6.94285e-05	HOXC8	9.21595e-05
MA0485.2	MA0485.2	23	697	3.47958	1.394	2.49611	7.11336e-05	HOXC9	9.42552e-05
MA0608.1	MA0608.1	33	1200	4.99244	2.4	2.08018	7.88967e-05	Creb3l2	0.000104356
MA1497.1	MA1497.1	26	849	3.93343	1.698	2.31651	8.35791e-05	HOXA6	0.000110354
MA0727.1	MA0727.1	35	1318	5.29501	2.636	2.00873	9.56217e-05	NR3C2	0.000125588
MA0781.1	MA0781.1	27	907	4.08472	1.814	2.25178	9.79267e-05	PAX9	0.000128389
MA0603.1	MA0603.1	33	1216	4.99244	2.432	2.05281	0.000100931	Arntl	0.000132096
MA1480.1	MA1480.1	26	867	3.93343	1.734	2.26842	0.00011664	DPRX	0.000151591
MA0861.1	MA0861.1	33	1242	4.99244	2.484	2.00984	0.000148756	TP73	0.000192994
MA0618.1	MA0618.1	28	987	4.23601	1.974	2.1459	0.000162803	LBX1	0.000210486
MA0905.1	MA0905.1	26	886	3.93343	1.772	2.21977	0.000163774	HOXC10	0.000211376
MA1475.1	MA1475.1	24	787	3.63086	1.574	2.30677	0.000164628	CREB3L4(var.2)	0.000212111
MA0756.1	MA0756.1	25	840	3.78215	1.68	2.25128	0.00017576	ONECUT2	0.000225674
MA0069.1	MA0069.1	29	1047	4.38729	2.094	2.09517	0.000186756	PAX6	0.000239382
MA1143.1	MA1143.1	27	951	4.08472	1.902	2.14759	0.0002091	FOSL1::JUND(var.2)	0.000267562
MA0827.1	MA0827.1	25	850	3.78215	1.7	2.22479	0.000209999	OLIG3	0.000268252
MA0158.2	MA0158.2	23	751	3.47958	1.502	2.31663	0.00021037	HOXA5	0.000268266
MA0819.1	MA0819.1	24	804	3.63086	1.608	2.258	0.000225136	CLOCK	0.000286118
MA1503.1	MA1503.1	22	715	3.32829	1.43	2.32748	0.000268732	HOXB9	0.000340363
MA0145.3	MA0145.3	22	716	3.32829	1.432	2.32423	0.000273898	TFCP2	0.000346318
MA0779.1	MA0779.1	25	871	3.78215	1.742	2.17115	0.000301714	PAX1	0.000380843
MA0694.1	MA0694.1	26	946	3.93343	1.892	2.07898	0.000442544	ZBTB7B	0.000552995
MA0906.1	MA0906.1	20	645	3.02572	1.29	2.34552	0.00045537	HOXC12	0.000567122
MA0879.1	MA0879.1	21	704	3.177	1.408	2.2564	0.000547467	Dlx1	0.000678422
MA1501.1	MA1501.1	23	812	3.47958	1.624	2.1426	0.00061903	HOXB7	0.00076204
MA0525.2	MA0525.2	25	921	3.78215	1.842	2.05328	0.000674515	TP63	0.000824899
MA0259.1	MA0259.1	16	476	2.42057	0.952	2.54262	0.000707701	ARNT::HIF1A	0.000862656
MA0724.1	MA0724.1	17	523	2.57186	1.046	2.45876	0.000709242	VENTX	0.000863123
MA0663.1	MA0663.1	25	925	3.78215	1.85	2.0444	0.000716953	MLX	0.000871086
MA0725.1	MA0725.1	21	729	3.177	1.458	2.17902	0.000850164	VSX1	0.00103126
MA1498.1	MA1498.1	20	681	3.02572	1.362	2.22153	0.000886656	HOXA7	0.00106857
MA1502.1	MA1502.1	20	681	3.02572	1.362	2.22153	0.000886656	HOXB8	0.00106857
MA0910.2	MA0910.2	20	681	3.02572	1.362	2.22153	0.000886656	HOXD8	0.00106857
MA0132.2	MA0132.2	22	798	3.32829	1.596	2.0854	0.00113669	PDX1	0.00135675
MA0661.1	MA0661.1	23	858	3.47958	1.716	2.02773	0.00127857	MEOX1	0.00152124
MA0664.1	MA0664.1	23	862	3.47958	1.724	2.01832	0.00135736	MLXIPL	0.00161241
MA0826.1	MA0826.1	21	763	3.177	1.526	2.08192	0.00148633	OLIG1	0.00176
MA0888.1	MA0888.1	17	563	2.57186	1.126	2.28407	0.00156492	EVX2	0.0018472
MA0635.1	MA0635.1	16	525	2.42057	1.05	2.30531	0.00193372	BARHL2	0.00227174
MA1506.1	MA1506.1	21	782	3.177	1.564	2.03133	0.00199341	HOXD10	0.00233818
MA0911.1	MA0911.1	19	678	2.87443	1.356	2.11979	0.00200061	Hoxa11	0.00234295
MA1106.1	MA1106.1	16	540	2.42057	1.08	2.24127	0.0025536	HIF1A	0.00297189
MA1546.1	MA1546.1	17	611	2.57186	1.222	2.10463	0.00360848	PAX3(var.2)	0.0041224
MA0642.1	MA0642.1	18	675	2.72315	1.35	2.01715	0.0043298	EN2	0.00491633
MA0637.1	MA0637.1	10	285	1.51286	0.57	2.65414	0.00500695	CENPB	0.00565081
MA0873.1	MA0873.1	17	639	2.57186	1.278	2.01241	0.00558746	HOXD12	0.00628695
MA0711.1	MA0711.1	7	170	1.059	0.34	3.11471	0.00774198	OTX1	0.00860733
MA0755.1	MA0755.1	10	306	1.51286	0.612	2.47199	0.00809129	CUX2	0.00898229
MA0754.1	MA0754.1	10	308	1.51286	0.616	2.45594	0.00844772	CUX1	0.00936404
MA0594.2	MA0594.2	8	221	1.21029	0.442	2.73821	0.00960975	HOXA9	0.0105778
MA1495.1	MA1495.1	12	413	1.81543	0.826	2.19786	0.00962776	HOXA1	0.0105778
MA0904.2	MA0904.2	12	413	1.81543	0.826	2.19786	0.00962776	HOXB5	0.0105778
MA0469.3	MA0469.3	6	157	0.907716	0.314	2.89081	0.0184884	E2F3	0.0199311
MA0877.2	MA0877.2	9	325	1.36157	0.65	2.09473	0.0301353	BARHL1	0.0322077
MA0615.1	MA0615.1	7	240	1.059	0.48	2.20625	0.0414732	Gmeb1	0.0439475
