# Supplementary material for: Rare epigenetic alterations are conserved across hematopoietic differentiation stages after mycobacterial infection
Source: JCI Insight. 2025 Dec 9;11(2):e193686. doi: 10.1172/jci.insight.193686 (PMC12892905; doi:10.1172/jci.insight.193686)
Supplement: Supplemental table 26 [file jciinsight-11-193686-s251.xlsx]

## Sheet: Sheet1
Supplementary Data 26: Materials and Tools used for experiments
Reagent or Resource	Source	Identifier
Antibodies
Anti-mouse CD45.1 (eFLour 450 conjugated, clone A20)	eBioscience	Ref 48-0453-82
Anti-mouse CD45.1 (PE conjugated, clone A20)	BioLegend	Cat #110708
Anti-mouse CD45.1 (BUV737 conjugated, A20)	BD Biosciences	Cat #612811
Anti-mouse CD45.2 (PB conjugated, clone 104)	BioLegend	Cat #109820
Anti-mouse, CD45.2 (PE conjugated,	eBioscience	Ref 12-0454-82
Anti-mouse CD3 (PE conjugated, clone 17A2)	BioLegend	Cat #100206
Anti-mouse CD4 (eFlour 450 conjugated, clone GK1.5)	Invitrogen	Ref 48-0041-82
Anti-mouse CD4 (PE conjugated, clone GK1.5)	BioLegend	Cat #100408
Anti-mouse CD4 (PE-Cy5 conjugated, clone GK1.5)	invitrogen	Ref 15-0041-82
Anti-mouse CD8 (eFlour 450 conjugated, clone 53-6.7)	Invitrogen	Ref 48-0081-82
Anti-mouse CD8 (PE conjugated, clone 53-6.7)	BioLegend	Cat #100708
Anti-mouse CD8 (PE-Cy5 conjugated, clone 53-6.7)	BioLegend	Cat #100710
Anti-human/mouse B220 (eFlour 450 conjugated, clone RA3-6B2)	Invitrogen	Ref 48-0452-82
Anti-mouse B220 (PE conjugated, clone RA3-6B2)	Invitrogen	Ref 12-0452-82
Anti-mouse B220 (PE-Cy5 conjugated, clone RA3-6B2)	BioLegend	Cat #103210
Anti-mouse/human B220 (PE-Cy7 conjugated, clone RA3-6B2)	BioLegend	Cat #103222
Anti-mouse Gr-1 (PB conjugated, clone RB6-8C5)	BioLegend	Cat #108430
Anti-mouse Gr-1 (PE conjugated, clone RB6-8C5)	BioLegend	Cat #108408
Anti-mouse Gr-1 (PE-Cy5 conjugated, clone RB6-8C5)	BioLegend	Cat #108410
Anti-mouse CD11b (eFlour450 conjugated, clone M1/70)	Invitrogen	Ref 48-0112-82
Anti-mouse/human CD11b (PE conjugated, clone M1/70 )	BioLegend	Cat #101208
Anti-mouse CD11b (PE-Cy5 conjugated, clone M1/70)	Invitrogen	Ref 15-0112-82
Anti-mouse CD11b (PE-Cy7 conjugated, clone M1/70)	BioLegend	Cat #101216
Anti-mouse CD11c (PB conjugated, clone N418)	BioLegend	Cat #117322
Anti-mouse NK1.1 (PE conjugated, clone PK136)	Invitrogen	Cat #12-5941-83
Anti-mouse Ter119 (PB conjugated, TER-119)	BioLegend	Cat #116232
Anti-mouse Ter119 (PE conjugated, TER-119)	Invitrogen	Ref 15-5921-83
Anti-mouse Ter119 (PE-Cy5 conjugated, clone TER-119)	BioLegend	Cat #116210
Anti-mouse CD117 (APC-Cy7 conjugated, clone ACK2)	BioLegend	Cat #135136
Anti-mouse CD41 (Pe-Cy7 conjugated, clone eBioMNReg30)	Invitrogen	Ref #25-0411-82
Anti-mouse CD150 (PE-Cy7 conjugated, clone TC15-12F12.2)	BioLegend	Cat #115914
Anti-mouse CD150 (APC conjugated, clone TC15-12FL12.2)	BioLegend	Cat #115910
Anti-mouse CD48 (APC conjugated, clone HM48-1)	BioLegend	Cat #103412
Anti-mouse CD48 (FITC conjugated, clone HM48-1)	Invitrogen	Ref #11-0481-82
Anti-mouse CD34 (FITC conjugated, clone 11-0341-85)	Invitrogen	Ref #11-0341-85
Anti-mouse CD34 (PB conjugated, clone RAM34)	Invitrogen	Ref #48-0341-82
Anti-mouse Flk2/Flt3/CD135 (PE conjugated, clone A2F10)	BioLegend	Cat #135306
Anti-mouse CD16/32 (PE conjugated, clone 93)	Invitrogen	Ref #12-0161-83
Anti-mouse CD16/32 (BV605 conjugated, clone 2.4G2)	BD Biosciences	Cat #563006
Anti-mouse IL7R-alpha/CD127 (AF700 conjugated, clone A7R34)	Invitrogen	Ref #56-1271-82
Anti-mouse Ly6g (FITC conjugated, clone 1A8)	BioLegend	Cat #127606
Anti-mouse Ly6g (AF700 conjugated, clone 1A8)	BioLegend	Cat #127621
Anti-mouse Ly6c (APC conjugated, clone HK1.4)	BioLegend	Cat #128016
Anti-mouse F4/80 (FITC conjugated, clone BMB)	Invitrogen	Ref #11-4801-82
DAPI	Life technologies	Cat #1306
Tri-Methyl-Histone H3 (Lys4) (C42D8) Rabbit mAb	Cell Signaling	Cat #9751.
Acetyl-Histone H3 (Lys27) (D5E4) XP® Rabbit mAb	Cell Signaling	Cat #8173
Oligonucleotides
IRF1 forward primer : GGGGTACCTTGCCTTCCTCC	IDT	N/A
IRF1 reverse primer: TGGTTCTTGGTGAGAGGTGG	IDT	N/A
GBP6 forward primer: GGGAAACACTGAGACAGAGA	IDT	N/A
GBP6 reverse primer:CGTAAGGTAGTGGTTTGGTGG	IDT	N/A
GBP6 sgRNA #1: UUGUAGGACUGUACCGUACA	Synthego	N/A
GBP6 sgRNA #2: CUCUACCCCAGAGCACAUGA	Synthego	N/A
IRF1 sgRNA #1: GAACUCCCUGCCAGAUAUCG	Synthego	Benaoudia et al., Embo Reports 2019
IRF1 sgRNA #2: UCUAGGCCGAUACAAAGCAG	Synthego	Benaoudia et al., Embo Reports 2019
GAPDH forward primer: CAGGAGAGTGTTTCCTCGTCC	IDT	N/A
GAPDH reverse primer:TTCCCATTCTCGGCCTTGAC	IDT	N/A
Bacterial stains
Mycobacterium avium	N/A	Smt2151
Chemicals, peptides, and recombinant proteins
CUTANAtm pAG-MNase for ChIC/CUT&RUN Workflows	Epicypher	Cat #15-1016
cOmpleteTM, EDTA-free Protease Inhibitor Cocktail	Sigma Aldritch	Cat #11873580001
Concanavalin-A magnetic Beads	Bang Laboratories	Cat #BP531
UltraPureTM Phenol:Chloroform: Isoamyl Alcohol	Invitrogen	Cat # 15593-031
Chloroform	Sigma-Aldrich	Cat #496189
Digitonin	Millipore	Cat #300410
Mouse CD117 Microbeads	MACS Miltenyi Biotec	Cat# 130-091-224
Murine Recombinant M-CSF	Peprotech	Cat #315-02
Murine Recombinant IL-3	Peprotech	Cat #213-13
Human recombinant SCF	Peprotech	Cat #300-07
Human recombinant IL-3	Peprotech	Cat #200-03
Human recombinant M-CSF	Peprotech	Cat #300-25
Human recombinant IL-6	Peprotech	Cat #200-06
Human recombinant Flt3	Peprotech	Cat # 300-18
Human recombinant TPO	Peprotech	Cat #300-19
Stored data
CUT&RUN data (HSC H3K27ac)	Le et al., iScience 2023	GEO #GSE206277
CUT&RUN data (remainder)	This paper	GEO #GSE277899
single cell ATAC-seq data	This paper	GEO #GSE280820
Software and algorithms
Prism 9		https://www.graphpad.com/scientific-
		software/prism
Adobe Illustrator	Adobe	https://www.adobe.com/products/illustrator.html
FlowJo		https://www.flowjo.com/solutions/
		flowjo/downloads
Illumina Basespace		https://basespace.illumina.com/
BWA Aligner
R Project for Statistical Computing		https://www.r-project.org/
RStudio		https://www.rstudio.com/products/
		rstudio/ download/#download
Anaconda v22.9.0		https://www.anaconda.com/
Macs2		https://anaconda.org/bioconda/macs2
Diffbind		https://bioconductor.org/packages/release/bioc/html/DiffBind.html
DESeq2		https://bioconductor.org/packages/release/bioc/html/DESeq2.html
rGREAT		https://www.bioconductor.org/packages/release/bioc/html/rGREAT.html
GREAT v4.04		http://great.stanford.edu/public/html/
EaSeq		https://easeq.net/
Integrative Genomic Viewer		https://igv.org/
Seurat		https://satijalab.org/seurat/
Cell Ranger	10X Genomics	https://www.10xgenomics.com/support/software/cell-ranger/latest
Signac		https://stuartlab.org/signac/
Biorender		https://www.biorender.com/
Experimental models: Organisms/strains
Mice: CD45.1	CCM core – BCM
Mice: CD45.2	CCM core - BCM
Critical commerical assay kits
NeonTM Transfection System 10uL Kit	Thermofisher	MPK1025
Seahorse XFp Mitostress test kit	Agilent Technologies	103010-100
