# Supplementary material for: Rare epigenetic alterations are conserved across hematopoietic differentiation stages after mycobacterial infection
Source: JCI Insight. 2025 Dec 9;11(2):e193686. doi: 10.1172/jci.insight.193686 (PMC12892905; doi:10.1172/jci.insight.193686)
Supplement: Supplemental tables 8-17 [file jciinsight-11-193686-s252.xlsx]

## Sheet: Table S8
Supplementary Table 8: CUT&RUN Differential Analysis of H3K4me3 presence in M. avium infected HSCs vs naive HSCs (p.adj <0.05) related to Figure 3.
seqnames	start	end	width	strand	Conc	Conc_Infected	Conc_Naive	Fold	p.value	FDR
chr4	98923960	98924360	401	*	5.67724	6.62638	1.8258	4.12959	1.48489e-10	1.4301e-06
chr8	105171037	105171437	401	*	5.02916	5.98073	1.10838	3.93583	1.49139e-07	0.000718177
chr18	60377106	60377506	401	*	4.9583	5.91468	0.889087	3.83085	5.85106e-07	0.00187838
chr13	56703085	56703485	401	*	4.42493	5.42493	0	3.92058	1.89583e-06	0.00456468
chr18	60238786	60239186	401	*	5.08486	5.95122	2.58619	2.91888	2.93069e-06	0.0056451
chr5	76304081	76304481	401	*	4.77127	5.69172	1.55091	3.25214	4.53283e-06	0.00727594
chr5	36695507	36695907	401	*	4.61582	5.57437	0.474049	3.48054	6.89255e-06	0.00948316
chr18	60355112	60355512	401	*	4.11892	5.11892	0	2.9616	9.92804e-06	0.0113448
chr13	49215508	49215908	401	*	5.57556	6.34358	3.82439	2.25163	1.06015e-05	0.0113448
chr10	98914758	98915158	401	*	4.96653	5.81699	2.62226	2.67649	1.38683e-05	0.0133566
chr8	74993692	74994092	401	*	5.00111	5.84371	2.72686	2.60591	1.61598e-05	0.0141487
chr17	24141265	24141665	401	*	5.29038	6.10251	3.25657	2.37905	1.99095e-05	0.0157186
chr3	142881679	142882079	401	*	5.16926	6.00961	2.91441	2.55769	2.20229e-05	0.0157186
chr3	103279959	103280359	401	*	4.68989	5.58724	1.8258	2.80185	2.28491e-05	0.0157186
chr5	105293198	105293598	401	*	4.61577	5.53163	1.47405	2.72431	3.62303e-05	0.0232623
chr2	30066605	30067005	401	*	4.90422	5.79623	2.11071	2.59376	4.01246e-05	0.0236013
chr15	85671448	85671848	401	*	5.4649	6.20962	3.84049	1.95818	4.40342e-05	0.0236013
chr11	58184200	58184600	401	*	5.82554	6.53584	4.36698	1.8272	4.41099e-05	0.0236013
chr11	109651067	109651467	401	*	4.68311	5.55177	2.16061	2.36132	6.11627e-05	0.0303555
chr7	106643684	106644084	401	*	5.13779	5.96375	3.00039	2.20592	6.54614e-05	0.0303555
chr1	55131298	55131698	401	*	5.17931	5.96111	3.34655	2.00236	6.6189e-05	0.0303555
chr12	3572349	3572749	401	*	3.76614	4.76614	0	1.55229	7.20276e-05	0.0315317
chr15	84923424	84923824	401	*	5.81467	6.4955	4.48164	1.56523	9.03206e-05	0.0370224
chr11	104469082	104469482	401	*	5.22436	5.99958	3.43124	1.87438	9.44074e-05	0.0370224
chr13	9094131	9094531	401	*	5.45569	6.18046	3.9302	1.71158	9.71314e-05	0.0370224
chr8	83996863	83997263	401	*	4.26825	5.21529	0.474049	2.19421	9.99463e-05	0.0370224
chr7	114117446	114117846	401	*	4.89827	5.72024	2.79164	2.02675	0.000105664	0.0376907
chr15	78326124	78326524	401	*	4.99518	5.78977	3.08154	1.85859	0.000128164	0.044084
chr5	73255842	73256242	401	*	4.99145	5.80948	2.91441	1.89623	0.000140274	0.0465854

## Sheet: Table S9
Supplementary Table 9: Gene ontology of gene loci associated with significantly increased H3K4me3 presence in HSCs (FDR < 0.05) related to Figure 3.
	Ontology	ID	Desc	BinomRank	BinomP	BinomBonfP	BinomFdrQ	RegionFoldEnrich	ExpRegions	ObsRegions	GenomeFrac	SetCov	HyperRank	HyperP	HyperBonfP	HyperFdrQ	GeneFoldEnrich	ExpGenes	ObsGenes	TotalGenes	GeneSetCov	TermCov	Regions	Genes
GO Molecular Function.1	GO Molecular Function	GO:0005525	GTP binding	1	3.85626e-06	0.0159302	0.0159302	10.2963	0.679857	7	0.0234434	0.241379	1	1.60654e-08	6.63661e-05	6.63661e-05	13.4166	0.670811	9	368	0.230769	0.0244565	1243/chr11:58184199-58184600,4203/chr18:60238785-60239186,4204/chr18:60355111-60355512,4205/chr18:60377105-60377506,6775/chr5:105293197-105293598,8102/chr7:106643683-106644084,8125/chr7:114117445-114117846	F830016B08Rik,Gbp6,Gm4070,Gm43302,Gm4841,Gm4951,Igtp,Iigp1,Rras2
GO Molecular Function.2	GO Molecular Function	GO:0032561	guanyl ribonucleotide binding	2	6.23249e-06	0.0257464	0.0128732	9.56595	0.731762	7	0.0252332	0.241379	2	2.37074e-08	9.79354e-05	4.89677e-05	12.8242	0.7018	9	385	0.230769	0.0233766	1243/chr11:58184199-58184600,4203/chr18:60238785-60239186,4204/chr18:60355111-60355512,4205/chr18:60377105-60377506,6775/chr5:105293197-105293598,8102/chr7:106643683-106644084,8125/chr7:114117445-114117846	F830016B08Rik,Gbp6,Gm4070,Gm43302,Gm4841,Gm4951,Igtp,Iigp1,Rras2
GO Molecular Function.3	GO Molecular Function	GO:0019001	guanyl nucleotide binding	3	6.30292e-06	0.0260374	0.00867912	9.54944	0.733027	7	0.0252768	0.241379	3	2.42424e-08	0.000100145	3.33818e-05	12.791	0.703622	9	386	0.230769	0.0233161	1243/chr11:58184199-58184600,4203/chr18:60238785-60239186,4204/chr18:60355111-60355512,4205/chr18:60377105-60377506,6775/chr5:105293197-105293598,8102/chr7:106643683-106644084,8125/chr7:114117445-114117846	F830016B08Rik,Gbp6,Gm4070,Gm43302,Gm4841,Gm4951,Igtp,Iigp1,Rras2
GO Molecular Function.4	GO Molecular Function	GO:0003924	GTPase activity	4	8.6101e-06	0.0355683	0.00889208	12.0634	0.497374	6	0.0171508	0.206897	4	3.18883e-08	0.000131731	3.29327e-05	15.7868	0.506754	8	278	0.205128	0.028777	1243/chr11:58184199-58184600,4203/chr18:60238785-60239186,4204/chr18:60355111-60355512,4205/chr18:60377105-60377506,6775/chr5:105293197-105293598,8125/chr7:114117445-114117846	F830016B08Rik,Gbp6,Gm43302,Gm4841,Gm4951,Igtp,Iigp1,Rras2
GO Molecular Function.5	GO Molecular Function	GO:0032555	purine ribonucleotide binding	5	5.43351e-05	0.224458	0.0448916	3.22628	4.0294	13	0.138945	0.448276	5	4.28747e-07	0.00177115	0.00035423	4.39106	3.41603	15	1874	0.384615	0.00800427	1243/chr11:58184199-58184600,1696/chr11:109651066-109651467,3637/chr17:24141264-24141665,4203/chr18:60238785-60239186,4204/chr18:60355111-60355512,4205/chr18:60377105-60377506,4775/chr2:30066604-30067005,5797/chr3:142881678-142882079,6617/chr5:36695506-36695907,6775/chr5:105293197-105293598,8102/chr7:106643683-106644084,8125/chr7:114117445-114117846,912/chr10:98914757-98915158	Atp2b1,D5Ertd579e,F830016B08Rik,Gbp6,Gm4070,Gm43302,Gm4841,Gm4951,Igtp,Iigp1,Pdpk1,Pkn2,Pkn3,Prkar1a,Rras2
GO Molecular Function.6	GO Molecular Function	GO:0017076	purine nucleotide binding	6	5.52326e-05	0.228166	0.0380276	3.22133	4.0356	13	0.139159	0.448276	6	4.56132e-07	0.00188428	0.000314047	4.37007	3.43244	15	1883	0.384615	0.00796601	1243/chr11:58184199-58184600,1696/chr11:109651066-109651467,3637/chr17:24141264-24141665,4203/chr18:60238785-60239186,4204/chr18:60355111-60355512,4205/chr18:60377105-60377506,4775/chr2:30066604-30067005,5797/chr3:142881678-142882079,6617/chr5:36695506-36695907,6775/chr5:105293197-105293598,8102/chr7:106643683-106644084,8125/chr7:114117445-114117846,912/chr10:98914757-98915158	Atp2b1,D5Ertd579e,F830016B08Rik,Gbp6,Gm4070,Gm43302,Gm4841,Gm4951,Igtp,Iigp1,Pdpk1,Pkn2,Pkn3,Prkar1a,Rras2
GO Molecular Function.7	GO Molecular Function	GO:0032553	ribonucleotide binding	7	5.96039e-05	0.246224	0.0351749	3.19838	4.06456	13	0.140157	0.448276	7	4.72023e-07	0.00194993	0.000278561	4.3585	3.44155	15	1888	0.384615	0.00794492	1243/chr11:58184199-58184600,1696/chr11:109651066-109651467,3637/chr17:24141264-24141665,4203/chr18:60238785-60239186,4204/chr18:60355111-60355512,4205/chr18:60377105-60377506,4775/chr2:30066604-30067005,5797/chr3:142881678-142882079,6617/chr5:36695506-36695907,6775/chr5:105293197-105293598,8102/chr7:106643683-106644084,8125/chr7:114117445-114117846,912/chr10:98914757-98915158	Atp2b1,D5Ertd579e,F830016B08Rik,Gbp6,Gm4070,Gm43302,Gm4841,Gm4951,Igtp,Iigp1,Pdpk1,Pkn2,Pkn3,Prkar1a,Rras2
GO Molecular Function.8	GO Molecular Function	GO:0000166	nucleotide binding	8	0.000155917	0.644095	0.0805118	2.91887	4.45378	13	0.153579	0.448276	8	2.03641e-06	0.00841239	0.00105155	3.88703	3.85899	15	2117	0.384615	0.0070855	1243/chr11:58184199-58184600,1696/chr11:109651066-109651467,3637/chr17:24141264-24141665,4203/chr18:60238785-60239186,4204/chr18:60355111-60355512,4205/chr18:60377105-60377506,4775/chr2:30066604-30067005,5797/chr3:142881678-142882079,6617/chr5:36695506-36695907,6775/chr5:105293197-105293598,8102/chr7:106643683-106644084,8125/chr7:114117445-114117846,912/chr10:98914757-98915158	Atp2b1,D5Ertd579e,F830016B08Rik,Gbp6,Gm4070,Gm43302,Gm4841,Gm4951,Igtp,Iigp1,Pdpk1,Pkn2,Pkn3,Prkar1a,Rras2
GO Molecular Function.9	GO Molecular Function	GO:0035639	purine ribonucleoside triphosphate binding	9	0.000197045	0.813993	0.0904437	3.07228	3.9059	12	0.134686	0.413793	9	2.12516e-06	0.00877905	0.00097545	4.18771	3.34312	14	1834	0.358974	0.00763359	1243/chr11:58184199-58184600,3637/chr17:24141264-24141665,4203/chr18:60238785-60239186,4204/chr18:60355111-60355512,4205/chr18:60377105-60377506,4775/chr2:30066604-30067005,5797/chr3:142881678-142882079,6617/chr5:36695506-36695907,6775/chr5:105293197-105293598,8102/chr7:106643683-106644084,8125/chr7:114117445-114117846,912/chr10:98914757-98915158	Atp2b1,D5Ertd579e,F830016B08Rik,Gbp6,Gm4070,Gm43302,Gm4841,Gm4951,Igtp,Iigp1,Pdpk1,Pkn2,Pkn3,Rras2
GO Molecular Function.10	GO Molecular Function	GO:0032550	purine ribonucleoside binding	10	0.00020975	0.866479	0.0866478	3.05239	3.93135	12	0.135564	0.413793	10	2.20935e-06	0.00912684	0.000912684	4.17405	3.35405	14	1840	0.358974	0.0076087	1243/chr11:58184199-58184600,3637/chr17:24141264-24141665,4203/chr18:60238785-60239186,4204/chr18:60355111-60355512,4205/chr18:60377105-60377506,4775/chr2:30066604-30067005,5797/chr3:142881678-142882079,6617/chr5:36695506-36695907,6775/chr5:105293197-105293598,8102/chr7:106643683-106644084,8125/chr7:114117445-114117846,912/chr10:98914757-98915158	Atp2b1,D5Ertd579e,F830016B08Rik,Gbp6,Gm4070,Gm43302,Gm4841,Gm4951,Igtp,Iigp1,Pdpk1,Pkn2,Pkn3,Rras2
GO Molecular Function.11	GO Molecular Function	GO:0001883	purine nucleoside binding	11	0.000211091	0.872019	0.0792744	3.05036	3.93396	12	0.135654	0.413793	11	2.25256e-06	0.00930534	0.00084594	4.16726	3.35952	14	1843	0.358974	0.00759631	1243/chr11:58184199-58184600,3637/chr17:24141264-24141665,4203/chr18:60238785-60239186,4204/chr18:60355111-60355512,4205/chr18:60377105-60377506,4775/chr2:30066604-30067005,5797/chr3:142881678-142882079,6617/chr5:36695506-36695907,6775/chr5:105293197-105293598,8102/chr7:106643683-106644084,8125/chr7:114117445-114117846,912/chr10:98914757-98915158	Atp2b1,D5Ertd579e,F830016B08Rik,Gbp6,Gm4070,Gm43302,Gm4841,Gm4951,Igtp,Iigp1,Pdpk1,Pkn2,Pkn3,Rras2
GO Molecular Function.12	GO Molecular Function	GO:0032549	ribonucleoside binding	12	0.000211408	0.873326	0.0727772	3.04989	3.93457	12	0.135675	0.413793	11	2.25256e-06	0.00930534	0.00084594	4.16726	3.35952	14	1843	0.358974	0.00759631	1243/chr11:58184199-58184600,3637/chr17:24141264-24141665,4203/chr18:60238785-60239186,4204/chr18:60355111-60355512,4205/chr18:60377105-60377506,4775/chr2:30066604-30067005,5797/chr3:142881678-142882079,6617/chr5:36695506-36695907,6775/chr5:105293197-105293598,8102/chr7:106643683-106644084,8125/chr7:114117445-114117846,912/chr10:98914757-98915158	Atp2b1,D5Ertd579e,F830016B08Rik,Gbp6,Gm4070,Gm43302,Gm4841,Gm4951,Igtp,Iigp1,Pdpk1,Pkn2,Pkn3,Rras2
GO Molecular Function.13	GO Molecular Function	GO:0001882	nucleoside binding	13	0.000216042	0.89247	0.0686515	3.04301	3.94346	12	0.135981	0.413793	13	2.37153e-06	0.00979679	0.000753599	4.14925	3.37411	14	1851	0.358974	0.00756348	1243/chr11:58184199-58184600,3637/chr17:24141264-24141665,4203/chr18:60238785-60239186,4204/chr18:60355111-60355512,4205/chr18:60377105-60377506,4775/chr2:30066604-30067005,5797/chr3:142881678-142882079,6617/chr5:36695506-36695907,6775/chr5:105293197-105293598,8102/chr7:106643683-106644084,8125/chr7:114117445-114117846,912/chr10:98914757-98915158	Atp2b1,D5Ertd579e,F830016B08Rik,Gbp6,Gm4070,Gm43302,Gm4841,Gm4951,Igtp,Iigp1,Pdpk1,Pkn2,Pkn3,Rras2
GO Molecular Function.14	GO Molecular Function	GO:0097367	carbohydrate derivative binding	14	0.000405998	1	0.119798	2.65841	4.89014	13	0.168626	0.448276	14	2.92826e-06	0.0120967	0.000864047	3.77643	3.972	15	2179	0.384615	0.00688389	1243/chr11:58184199-58184600,1696/chr11:109651066-109651467,3637/chr17:24141264-24141665,4203/chr18:60238785-60239186,4204/chr18:60355111-60355512,4205/chr18:60377105-60377506,4775/chr2:30066604-30067005,5797/chr3:142881678-142882079,6617/chr5:36695506-36695907,6775/chr5:105293197-105293598,8102/chr7:106643683-106644084,8125/chr7:114117445-114117846,912/chr10:98914757-98915158	Atp2b1,D5Ertd579e,F830016B08Rik,Gbp6,Gm4070,Gm43302,Gm4841,Gm4951,Igtp,Iigp1,Pdpk1,Pkn2,Pkn3,Prkar1a,Rras2
GO Molecular Function.15	GO Molecular Function	GO:0036094	small molecule binding	15	0.000482257	1	0.132814	2.61331	4.97454	13	0.171536	0.448276	15	9.31604e-06	0.0384845	0.00256564	3.44015	4.36027	15	2392	0.384615	0.0062709	1243/chr11:58184199-58184600,1696/chr11:109651066-109651467,3637/chr17:24141264-24141665,4203/chr18:60238785-60239186,4204/chr18:60355111-60355512,4205/chr18:60377105-60377506,4775/chr2:30066604-30067005,5797/chr3:142881678-142882079,6617/chr5:36695506-36695907,6775/chr5:105293197-105293598,8102/chr7:106643683-106644084,8125/chr7:114117445-114117846,912/chr10:98914757-98915158	Atp2b1,D5Ertd579e,F830016B08Rik,Gbp6,Gm4070,Gm43302,Gm4841,Gm4951,Igtp,Iigp1,Pdpk1,Pkn2,Pkn3,Prkar1a,Rras2
GO Molecular Function.16	GO Molecular Function	GO:0004676	3-phosphoinositide-dependent protein kinase activity	16	0.000922767	1	0.238247	1083.21	0.000923178	1	3.18337e-05	0.0344828	25	0.00182286	1	0.301209	548.59	0.00182286	1	1	0.025641	1	3637/chr17:24141264-24141665	Pdpk1
GO Molecular Function.17	GO Molecular Function	GO:0017111	nucleoside-triphosphatase activity	17	0.00094397	1	0.229385	4.277	1.63666	7	0.0564366	0.241379	17	1.0981e-05	0.0453626	0.00266839	6.14093	1.46558	9	804	0.230769	0.011194	1243/chr11:58184199-58184600,4203/chr18:60238785-60239186,4204/chr18:60355111-60355512,4205/chr18:60377105-60377506,6775/chr5:105293197-105293598,8125/chr7:114117445-114117846,912/chr10:98914757-98915158	Atp2b1,F830016B08Rik,Gbp6,Gm43302,Gm4841,Gm4951,Igtp,Iigp1,Rras2
GO Molecular Function.18	GO Molecular Function	GO:0016462	pyrophosphatase activity	18	0.00135199	1	0.310283	4.02199	1.74043	7	0.0600149	0.241379	19	1.66393e-05	0.0687371	0.00361774	5.82917	1.54396	9	847	0.230769	0.0106257	1243/chr11:58184199-58184600,4203/chr18:60238785-60239186,4204/chr18:60355111-60355512,4205/chr18:60377105-60377506,6775/chr5:105293197-105293598,8125/chr7:114117445-114117846,912/chr10:98914757-98915158	Atp2b1,F830016B08Rik,Gbp6,Gm43302,Gm4841,Gm4951,Igtp,Iigp1,Rras2
GO Molecular Function.19	GO Molecular Function	GO:0016818	hydrolase activity, acting on acid anhydrides, in phosphorus-containing anhydrides	19	0.00136686	1	0.297185	4.01442	1.74371	7	0.060128	0.241379	20	1.69541e-05	0.0700373	0.00350186	5.81544	1.5476	9	849	0.230769	0.0106007	1243/chr11:58184199-58184600,4203/chr18:60238785-60239186,4204/chr18:60355111-60355512,4205/chr18:60377105-60377506,6775/chr5:105293197-105293598,8125/chr7:114117445-114117846,912/chr10:98914757-98915158	Atp2b1,F830016B08Rik,Gbp6,Gm43302,Gm4841,Gm4951,Igtp,Iigp1,Rras2
GO Molecular Function.20	GO Molecular Function	GO:0016817	hydrolase activity, acting on acid anhydrides	20	0.00137955	1	0.284945	4.00804	1.74649	7	0.0602238	0.241379	21	1.72739e-05	0.0713585	0.00339802	5.80177	1.55125	9	851	0.230769	0.0105758	1243/chr11:58184199-58184600,4203/chr18:60238785-60239186,4204/chr18:60355111-60355512,4205/chr18:60377105-60377506,6775/chr5:105293197-105293598,8125/chr7:114117445-114117846,912/chr10:98914757-98915158	Atp2b1,F830016B08Rik,Gbp6,Gm43302,Gm4841,Gm4951,Igtp,Iigp1,Rras2
GO Molecular Function.21	GO Molecular Function	GO:1901363	heterocyclic compound binding	21	0.00150845	1	0.296733	1.72521	11.5928	20	0.399751	0.689655	16	1.06037e-05	0.0438038	0.00273774	2.2169	10.8259	24	5939	0.615385	0.00404108	1243/chr11:58184199-58184600,1696/chr11:109651066-109651467,2164/chr13:9094130-9094531,2364/chr13:56703084-56703485,3145/chr15:85671447-85671848,3637/chr17:24141264-24141665,4203/chr18:60238785-60239186,4204/chr18:60355111-60355512,4205/chr18:60377105-60377506,4775/chr2:30066604-30067005,5678/chr3:103279958-103280359,5797/chr3:142881678-142882079,6617/chr5:36695506-36695907,6706/chr5:76304080-763…	Atp2b1,Cbfb,Clock,D5Ertd579e,F830016B08Rik,Gbp6,Gm4070,Gm43302,Gm4841,Gm4951,Hmgxb4,Igtp,Iigp1,Larp4b,Mrpl22,Pdpk1,Pkn2,Pkn3,Ppara,Prkar1a,Rras2,Set,Smad5,Trim33
GO Molecular Function.22	GO Molecular Function	GO:0097159	organic cyclic compound binding	22	0.00182781	1	0.343213	1.70256	11.747	20	0.40507	0.689655	18	1.4159e-05	0.0584908	0.00324949	2.18272	10.9955	24	6032	0.615385	0.00397878	1243/chr11:58184199-58184600,1696/chr11:109651066-109651467,2164/chr13:9094130-9094531,2364/chr13:56703084-56703485,3145/chr15:85671447-85671848,3637/chr17:24141264-24141665,4203/chr18:60238785-60239186,4204/chr18:60355111-60355512,4205/chr18:60377105-60377506,4775/chr2:30066604-30067005,5678/chr3:103279958-103280359,5797/chr3:142881678-142882079,6617/chr5:36695506-36695907,6706/chr5:76304080-763…	Atp2b1,Cbfb,Clock,D5Ertd579e,F830016B08Rik,Gbp6,Gm4070,Gm43302,Gm4841,Gm4951,Hmgxb4,Igtp,Iigp1,Larp4b,Mrpl22,Pdpk1,Pkn2,Pkn3,Ppara,Prkar1a,Rras2,Set,Smad5,Trim33
GO Molecular Function.23	GO Molecular Function	GO:0004697	protein kinase C activity	23	0.00212874	1	0.382341	29.4923	0.0678142	2	0.00233842	0.0689655	23	0.00038231	1	0.0686662	68.5737	0.0291657	2	16	0.0512821	0.125	4775/chr2:30066604-30067005,5797/chr3:142881678-142882079	Pkn2,Pkn3
GO Molecular Function.24	GO Molecular Function	GO:0043168	anion binding	24	0.00272286	1	0.468672	2.18612	5.94662	13	0.205056	0.448276	22	3.71394e-05	0.153423	0.00697376	3.06818	4.8889	15	2682	0.384615	0.00559284	1243/chr11:58184199-58184600,1696/chr11:109651066-109651467,3637/chr17:24141264-24141665,4203/chr18:60238785-60239186,4204/chr18:60355111-60355512,4205/chr18:60377105-60377506,4775/chr2:30066604-30067005,5797/chr3:142881678-142882079,6617/chr5:36695506-36695907,6775/chr5:105293197-105293598,8102/chr7:106643683-106644084,8125/chr7:114117445-114117846,912/chr10:98914757-98915158	Atp2b1,D5Ertd579e,F830016B08Rik,Gbp6,Gm4070,Gm43302,Gm4841,Gm4951,Igtp,Iigp1,Pdpk1,Pkn2,Pkn3,Prkar1a,Rras2
GO Molecular Function.25	GO Molecular Function	GO:0004402	histone acetyltransferase activity	25	0.00373831	1	0.617719	22.0998	0.0904985	2	0.00312064	0.0689655	27	0.00485067	1	0.742152	19.2488	0.103903	2	57	0.0512821	0.0350877	1668/chr11:104469081-104469482,6706/chr5:76304080-76304481	Clock,Kansl1
GO Molecular Function.26	GO Molecular Function	GO:0061733	peptide-lysine-N-acetyltransferase activity	26	0.00400824	1	0.636847	21.3209	0.0938045	2	0.00323464	0.0689655	28	0.00518827	1	0.765456	18.5963	0.107549	2	59	0.0512821	0.0338983	1668/chr11:104469081-104469482,6706/chr5:76304080-76304481	Clock,Kansl1
GO Molecular Function.27	GO Molecular Function	GO:0051525	NFAT protein binding	27	0.00405444	1	0.620329	246.16	0.0040624	1	0.000140083	0.0344828	31	0.00727202	1	0.969055	137.147	0.00729142	1	4	0.025641	0.25	3145/chr15:85671447-85671848	Ppara
GO Molecular Function.28	GO Molecular Function	GO:0034212	peptide N-acetyltransferase activity	28	0.00566351	1	0.83557	17.8354	0.112137	2	0.00386678	0.0689655	30	0.00703274	1	0.968408	15.9011	0.125777	2	69	0.0512821	0.0289855	1668/chr11:104469081-104469482,6706/chr5:76304080-76304481	Clock,Kansl1
GO Molecular Function.29	GO Molecular Function	GO:0008080	N-acetyltransferase activity	29	0.00782039	1	1	15.0824	0.132605	2	0.00457258	0.0689655	33	0.0117211	1	1	12.1909	0.164057	2	90	0.0512821	0.0222222	1668/chr11:104469081-104469482,6706/chr5:76304080-76304481	Clock,Kansl1
GO Molecular Function.30	GO Molecular Function	GO:0019003	GDP binding	30	0.00885348	1	1	14.1364	0.141478	2	0.00487856	0.0689655	94	0.102186	1	1	9.29813	0.107549	1	59	0.025641	0.0169491	4204/chr18:60355111-60355512,4205/chr18:60377105-60377506	Iigp1
GO Molecular Function.31	GO Molecular Function	GO:0016407	acetyltransferase activity	31	0.00975501	1	1	13.4369	0.148844	2	0.00513255	0.0689655	42	0.0168566	1	1	10.0659	0.198691	2	109	0.0512821	0.0183486	1668/chr11:104469081-104469482,6706/chr5:76304080-76304481	Clock,Kansl1
GO Molecular Function.32	GO Molecular Function	GO:0008603	cAMP-dependent protein kinase regulator activity	32	0.0104499	1	1	95.211	0.010503	1	0.000362172	0.0344828	32	0.00908196	1	1	109.718	0.00911428	1	5	0.025641	0.2	1696/chr11:109651066-109651467	Prkar1a
GO Molecular Function.33	GO Molecular Function	GO:0016410	N-acyltransferase activity	33	0.0109777	1	1	12.6294	0.15836	2	0.0054607	0.0689655	42	0.0168566	1	1	10.0659	0.198691	2	109	0.0512821	0.0183486	1668/chr11:104469081-104469482,6706/chr5:76304080-76304481	Clock,Kansl1
GO Molecular Function.34	GO Molecular Function	GO:0046972	histone acetyltransferase activity (H4-K16 specific)	34	0.0123921	1	1	80.2128	0.0124668	1	0.000429891	0.0344828	39	0.0162896	1	1	60.9544	0.0164057	1	9	0.025641	0.111111	1668/chr11:104469081-104469482	Kansl1
GO Molecular Function.35	GO Molecular Function	GO:0043995	histone acetyltransferase activity (H4-K5 specific)	34	0.0123921	1	1	80.2128	0.0124668	1	0.000429891	0.0344828	39	0.0162896	1	1	60.9544	0.0164057	1	9	0.025641	0.111111	1668/chr11:104469081-104469482	Kansl1
GO Molecular Function.36	GO Molecular Function	GO:0043996	histone acetyltransferase activity (H4-K8 specific)	34	0.0123921	1	1	80.2128	0.0124668	1	0.000429891	0.0344828	39	0.0162896	1	1	60.9544	0.0164057	1	9	0.025641	0.111111	1668/chr11:104469081-104469482	Kansl1
GO Molecular Function.37	GO Molecular Function	GO:0097371	MDM2/MDM4 family protein binding	37	0.0163297	1	1	60.7539	0.0164599	1	0.000567581	0.0344828	35	0.0144925	1	1	68.5737	0.0145828	1	8	0.025641	0.125	3145/chr15:85671447-85671848	Ppara
GO Molecular Function.38	GO Molecular Function	GO:1902379	chemoattractant activity involved in axon guidance	38	0.0175109	1	1	56.6232	0.0176606	1	0.000608986	0.0344828	26	0.00364247	1	0.578733	274.295	0.00364571	1	2	0.025641	0.5	3145/chr15:85671447-85671848	Wnt7b
GO Molecular Function.39	GO Molecular Function	GO:0016004	phospholipase activator activity	39	0.0179395	1	1	55.2586	0.0180967	1	0.000624026	0.0344828	47	0.0216618	1	1	45.7158	0.0218743	1	12	0.025641	0.0833333	3637/chr17:24141264-24141665	Pdpk1
GO Molecular Function.40	GO Molecular Function	GO:0060229	lipase activator activity	40	0.0190075	1	1	52.1264	0.0191841	1	0.000661522	0.0344828	48	0.0252274	1	1	39.185	0.02552	1	14	0.025641	0.0714286	3637/chr17:24141264-24141665	Pdpk1
GO Molecular Function.41	GO Molecular Function	GO:0010485	H4 histone acetyltransferase activity	41	0.0202097	1	1	48.9967	0.0204095	1	0.000703777	0.0344828	52	0.034086	1	1	28.8731	0.0346343	1	19	0.025641	0.0526316	1668/chr11:104469081-104469482	Kansl1
GO Molecular Function.42	GO Molecular Function	GO:0004862	cAMP-dependent protein kinase inhibitor activity	42	0.0235345	1	1	42.0061	0.0238061	1	0.000820899	0.0344828	35	0.0144925	1	1	68.5737	0.0145828	1	8	0.025641	0.125	1696/chr11:109651066-109651467	Prkar1a
GO Molecular Function.43	GO Molecular Function	GO:0017151	DEAD/H-box RNA helicase binding	43	0.0286285	1	1	34.445	0.0290318	1	0.0010011	0.0344828	35	0.0144925	1	1	68.5737	0.0145828	1	8	0.025641	0.125	2364/chr13:56703084-56703485	Smad5
GO Molecular Function.44	GO Molecular Function	GO:0001190	transcriptional activator activity, RNA polymerase II transcription factor binding	44	0.0330122	1	1	7.00432	0.285538	2	0.00984614	0.0689655	29	0.00607819	1	0.865828	17.1434	0.116663	2	64	0.0512821	0.03125	3145/chr15:85671447-85671848,6706/chr5:76304080-76304481	Clock,Ppara
GO Molecular Function.45	GO Molecular Function	GO:0043167	ion binding	45	0.0345117	1	1	1.42546	12.6275	18	0.435432	0.62069	24	0.00163778	1	0.281904	1.84121	10.8624	20	5959	0.512821	0.00335627	122/chr1:55131297-55131698,1243/chr11:58184199-58184600,1696/chr11:109651066-109651467,1803/chr12:3572348-3572749,2364/chr13:56703084-56703485,3145/chr15:85671447-85671848,3637/chr17:24141264-24141665,4203/chr18:60238785-60239186,4204/chr18:60355111-60355512,4205/chr18:60377105-60377506,4775/chr2:30066604-30067005,5678/chr3:103279958-103280359,5797/chr3:142881678-142882079,6617/chr5:36695506-3669…	Atp2b1,D5Ertd579e,Dtnb,F830016B08Rik,Gbp6,Gm4070,Gm43302,Gm4841,Gm4951,Igtp,Iigp1,Mob4,Pdpk1,Pkn2,Pkn3,Ppara,Prkar1a,Rras2,Smad5,Trim33
GO Molecular Function.46	GO Molecular Function	GO:0005388	calcium-transporting ATPase activity	46	0.0362457	1	1	27.1037	0.0368954	1	0.00127225	0.0344828	48	0.0252274	1	1	39.185	0.02552	1	14	0.025641	0.0714286	912/chr10:98914757-98915158	Atp2b1
GO Molecular Function.47	GO Molecular Function	GO:0070410	co-SMAD binding	47	0.0403968	1	1	24.2682	0.0412061	1	0.0014209	0.0344828	44	0.0180835	1	1	54.859	0.0182286	1	10	0.025641	0.1	5678/chr3:103279958-103280359	Trim33
GO Molecular Function.48	GO Molecular Function	GO:0043274	phospholipase binding	48	0.0443786	1	1	22.0469	0.0453579	1	0.00156407	0.0344828	51	0.0287803	1	1	34.2869	0.0291657	1	16	0.025641	0.0625	3637/chr17:24141264-24141665	Pdpk1
GO Molecular Function.49	GO Molecular Function	GO:0016747	transferase activity, transferring acyl groups other than amino-acyl groups	49	0.0515514	1	1	5.4699	0.365638	2	0.0126082	0.0689655	75	0.0623048	1	1	4.92009	0.406497	2	223	0.0512821	0.00896861	1668/chr11:104469081-104469482,6706/chr5:76304080-76304481	Clock,Kansl1
GO Molecular Function.50	GO Molecular Function	GO:0043539	protein serine/threonine kinase activator activity	50	0.0521358	1	1	18.6934	0.0534947	1	0.00184464	0.0344828	63	0.0463564	1	1	21.0996	0.0473942	1	26	0.025641	0.0384615	1696/chr11:109651066-109651467	Fam20a
GO Molecular Function.51	GO Molecular Function	GO:0048018	receptor agonist activity	51	0.0551367	1	1	17.6492	0.0566596	1	0.00195378	0.0344828	63	0.0463564	1	1	21.0996	0.0473942	1	26	0.025641	0.0384615	3145/chr15:85671447-85671848	Wnt7b
GO Molecular Function.52	GO Molecular Function	GO:0019899	enzyme binding	52	0.0615297	1	1	1.82088	4.39349	8	0.1515	0.275862	46	0.0206877	1	1	2.28341	3.50353	8	1922	0.205128	0.00416233	122/chr1:55131297-55131698,1668/chr11:104469081-104469482,1696/chr11:109651066-109651467,2364/chr13:56703084-56703485,3141/chr15:84923423-84923824,3145/chr15:85671447-85671848,3637/chr17:24141264-24141665,5797/chr3:142881678-142882079	Cdc27,Mob4,Nup50,Pdpk1,Pkn2,Ppara,Prkar1a,Smad5
GO Molecular Function.53	GO Molecular Function	GO:0001191	transcriptional repressor activity, RNA polymerase II transcription factor binding	53	0.0629815	1	1	4.88313	0.409574	2	0.0141232	0.0689655	38	0.0148699	1	1	10.7567	0.185931	2	102	0.0512821	0.0196078	3145/chr15:85671447-85671848,6706/chr5:76304080-76304481	Clock,Ppara
GO Molecular Function.54	GO Molecular Function	GO:0019902	phosphatase binding	54	0.0637105	1	1	4.85113	0.412275	2	0.0142164	0.0689655	55	0.036761	1	1	6.60952	0.302594	2	166	0.0512821	0.0120482	1668/chr11:104469081-104469482,3145/chr15:85671447-85671848	Cdc27,Ppara
GO Molecular Function.55	GO Molecular Function	GO:0034236	protein kinase A catalytic subunit binding	55	0.0660989	1	1	14.6404	0.0683041	1	0.00235532	0.0344828	48	0.0252274	1	1	39.185	0.02552	1	14	0.025641	0.0714286	1696/chr11:109651066-109651467	Prkar1a
GO Molecular Function.56	GO Molecular Function	GO:0030291	protein serine/threonine kinase inhibitor activity	56	0.0671325	1	1	14.4074	0.0694089	1	0.00239341	0.0344828	67	0.0515685	1	1	18.9169	0.0528628	1	29	0.025641	0.0344828	1696/chr11:109651066-109651467	Prkar1a
GO Molecular Function.57	GO Molecular Function	GO:0008536	Ran GTPase binding	57	0.067462	1	1	14.3346	0.0697614	1	0.00240557	0.0344828	72	0.0584749	1	1	16.6239	0.0601542	1	33	0.025641	0.030303	3141/chr15:84923423-84923824	Nup50
GO Molecular Function.58	GO Molecular Function	GO:0016746	transferase activity, transferring acyl groups	58	0.0693298	1	1	4.62162	0.432749	2	0.0149224	0.0689655	87	0.0797021	1	1	4.26918	0.468474	2	257	0.0512821	0.0077821	1668/chr11:104469081-104469482,6706/chr5:76304080-76304481	Clock,Kansl1
GO Molecular Function.59	GO Molecular Function	GO:0001103	RNA polymerase II repressing transcription factor binding	59	0.0697559	1	1	13.8469	0.0722182	1	0.00249028	0.0344828	67	0.0515685	1	1	18.9169	0.0528628	1	29	0.025641	0.0344828	3145/chr15:85671447-85671848	Ppara
GO Molecular Function.60	GO Molecular Function	GO:0015662	ATPase activity, coupled to transmembrane movement of ions, phosphorylative mechanism	60	0.0716552	1	1	13.4668	0.0742568	1	0.00256058	0.0344828	85	0.0755271	1	1	12.7579	0.0783828	1	43	0.025641	0.0232558	912/chr10:98914757-98915158	Atp2b1
GO Molecular Function.61	GO Molecular Function	GO:0001223	transcription coactivator binding	61	0.0758391	1	1	12.6965	0.0787619	1	0.00271593	0.0344828	52	0.034086	1	1	28.8731	0.0346343	1	19	0.025641	0.0526316	3145/chr15:85671447-85671848	Ppara
GO Molecular Function.62	GO Molecular Function	GO:0030546	receptor activator activity	62	0.0760089	1	1	12.667	0.0789452	1	0.00272225	0.0344828	81	0.0687426	1	1	14.0664	0.0710914	1	39	0.025641	0.025641	3145/chr15:85671447-85671848	Wnt7b
GO Molecular Function.63	GO Molecular Function	GO:0070412	R-SMAD binding	63	0.0802578	1	1	11.9701	0.0835412	1	0.00288073	0.0344828	59	0.0428661	1	1	22.8579	0.0437485	1	24	0.025641	0.0416667	5678/chr3:103279958-103280359	Trim33
GO Molecular Function.64	GO Molecular Function	GO:0001046	core promoter sequence-specific DNA binding	64	0.0825589	1	1	4.17652	0.478868	2	0.0165127	0.0689655	45	0.0205092	1	1	9.0676	0.220566	2	121	0.0512821	0.0165289	2364/chr13:56703084-56703485,6706/chr5:76304080-76304481	Clock,Smad5
GO Molecular Function.65	GO Molecular Function	GO:0004674	protein serine/threonine kinase activity	65	0.0893882	1	1	2.81378	1.06618	3	0.0367649	0.103448	66	0.04915	1	1	3.63305	0.825754	3	453	0.0769231	0.00662252	3637/chr17:24141264-24141665,4775/chr2:30066604-30067005,5797/chr3:142881678-142882079	Pdpk1,Pkn2,Pkn3
GO Molecular Function.66	GO Molecular Function	GO:0030552	cAMP binding	66	0.0922982	1	1	10.3436	0.0966778	1	0.00333372	0.0344828	59	0.0428661	1	1	22.8579	0.0437485	1	24	0.025641	0.0416667	1696/chr11:109651066-109651467	Prkar1a
GO Molecular Function.67	GO Molecular Function	GO:0000983	transcription factor activity, RNA polymerase II core promoter sequence-specific	67	0.106348	1	1	8.91097	0.112221	1	0.0038697	0.0344828	57	0.0411164	1	1	23.8517	0.0419257	1	23	0.025641	0.0434783	2364/chr13:56703084-56703485	Smad5
GO Molecular Function.68	GO Molecular Function	GO:0070063	RNA polymerase binding	68	0.109873	1	1	8.60894	0.116158	1	0.00400546	0.0344828	90	0.093937	1	1	10.1591	0.0984342	1	54	0.025641	0.0185185	5797/chr3:142881678-142882079	Pkn2
GO Molecular Function.69	GO Molecular Function	GO:0042056	chemoattractant activity	69	0.110187	1	1	8.58297	0.11651	1	0.00401758	0.0344828	69	0.0532997	1	1	18.2863	0.0546857	1	30	0.025641	0.0333333	3145/chr15:85671447-85671848	Wnt7b
GO Molecular Function.70	GO Molecular Function	GO:0019829	cation-transporting ATPase activity	70	0.110406	1	1	8.56503	0.116754	1	0.004026	0.0344828	97	0.110363	1	1	8.57171	0.116663	1	64	0.025641	0.015625	912/chr10:98914757-98915158	Atp2b1
GO Molecular Function.71	GO Molecular Function	GO:0001076	transcription factor activity, RNA polymerase II transcription factor binding	71	0.110635	1	1	3.51048	0.569722	2	0.0196456	0.0689655	54	0.0343767	1	1	6.85737	0.291657	2	160	0.0512821	0.0125	3145/chr15:85671447-85671848,6706/chr5:76304080-76304481	Clock,Ppara
GO Molecular Function.72	GO Molecular Function	GO:0031624	ubiquitin conjugating enzyme binding	72	0.111151	1	1	8.50422	0.117589	1	0.00405478	0.0344828	76	0.0636225	1	1	15.2386	0.0656228	1	36	0.025641	0.0277778	3145/chr15:85671447-85671848	Ppara
GO Molecular Function.73	GO Molecular Function	GO:0005109	frizzled binding	73	0.112913	1	1	8.36366	0.119565	1	0.00412293	0.0344828	79	0.0670389	1	1	14.4366	0.0692685	1	38	0.025641	0.0263158	3145/chr15:85671447-85671848	Wnt7b
GO Molecular Function.74	GO Molecular Function	GO:0016787	hydrolase activity	74	0.114021	1	1	1.59651	5.01093	8	0.172791	0.275862	34	0.012606	1	1	2.18388	4.57901	10	2512	0.25641	0.00398089	1243/chr11:58184199-58184600,4203/chr18:60238785-60239186,4204/chr18:60355111-60355512,4205/chr18:60377105-60377506,6081/chr4:98923959-98924360,6775/chr5:105293197-105293598,8125/chr7:114117445-114117846,912/chr10:98914757-98915158	Atp2b1,F830016B08Rik,Gbp6,Gm43302,Gm4841,Gm4951,Igtp,Iigp1,Rras2,Usp1
GO Molecular Function.75	GO Molecular Function	GO:0042625	ATPase coupled ion transmembrane transporter activity	75	0.114599	1	1	8.23318	0.12146	1	0.00418827	0.0344828	100	0.113613	1	1	8.31197	0.120308	1	66	0.025641	0.0151515	912/chr10:98914757-98915158	Atp2b1
GO Molecular Function.76	GO Molecular Function	GO:0044390	ubiquitin-like protein conjugating enzyme binding	76	0.119842	1	1	7.85094	0.127373	1	0.00439218	0.0344828	84	0.0738355	1	1	13.0617	0.0765599	1	42	0.025641	0.0238095	3145/chr15:85671447-85671848	Ppara
GO Molecular Function.77	GO Molecular Function	GO:0030551	cyclic nucleotide binding	77	0.120741	1	1	7.78874	0.12839	1	0.00442726	0.0344828	77	0.0653322	1	1	14.8268	0.0674457	1	37	0.025641	0.027027	1696/chr11:109651066-109651467	Prkar1a
GO Molecular Function.78	GO Molecular Function	GO:0032559	adenyl ribonucleotide binding	78	0.122169	1	1	1.74138	3.44553	6	0.118812	0.206897	70	0.0563043	1	1	2.15697	2.78168	6	1526	0.153846	0.00393185	1696/chr11:109651066-109651467,3637/chr17:24141264-24141665,4775/chr2:30066604-30067005,5797/chr3:142881678-142882079,6617/chr5:36695506-36695907,912/chr10:98914757-98915158	Atp2b1,D5Ertd579e,Pdpk1,Pkn2,Pkn3,Prkar1a
GO Molecular Function.79	GO Molecular Function	GO:0030554	adenyl nucleotide binding	79	0.122845	1	1	1.7387	3.45086	6	0.118995	0.206897	71	0.0574862	1	1	2.14572	2.79626	6	1534	0.153846	0.00391134	1696/chr11:109651066-109651467,3637/chr17:24141264-24141665,4775/chr2:30066604-30067005,5797/chr3:142881678-142882079,6617/chr5:36695506-36695907,912/chr10:98914757-98915158	Atp2b1,D5Ertd579e,Pdpk1,Pkn2,Pkn3,Prkar1a
GO Molecular Function.80	GO Molecular Function	GO:0030545	receptor regulator activity	80	0.122858	1	1	7.64584	0.13079	1	0.00451001	0.0344828	98	0.111989	1	1	8.43984	0.118486	1	65	0.025641	0.0153846	3145/chr15:85671447-85671848	Wnt7b
GO Molecular Function.81	GO Molecular Function	GO:0001221	transcription cofactor binding	81	0.132598	1	1	7.04702	0.141904	1	0.00489324	0.0344828	81	0.0687426	1	1	14.0664	0.0710914	1	39	0.025641	0.025641	3145/chr15:85671447-85671848	Ppara
GO Molecular Function.82	GO Molecular Function	GO:0001047	core promoter binding	82	0.133068	1	1	3.13642	0.63767	2	0.0219886	0.0689655	61	0.0447149	1	1	5.9307	0.337228	2	185	0.0512821	0.0108108	2364/chr13:56703084-56703485,6706/chr5:76304080-76304481	Clock,Smad5
GO Molecular Function.83	GO Molecular Function	GO:0030295	protein kinase activator activity	83	0.138574	1	1	6.72119	0.148783	1	0.00513046	0.0344828	100	0.113613	1	1	8.31197	0.120308	1	66	0.025641	0.0151515	1696/chr11:109651066-109651467	Fam20a
GO Molecular Function.84	GO Molecular Function	GO:0070888	E-box binding	84	0.139402	1	1	6.67824	0.14974	1	0.00516345	0.0344828	74	0.0601938	1	1	16.135	0.0619771	1	34	0.025641	0.0294118	6706/chr5:76304080-76304481	Clock
GO Molecular Function.85	GO Molecular Function	GO:0004197	cysteine-type endopeptidase activity	85	0.141452	1	1	6.57409	0.152112	1	0.00524525	0.0344828	111	0.137624	1	1	6.77271	0.147651	1	81	0.025641	0.0123457	6081/chr4:98923959-98924360	Usp1
GO Molecular Function.86	GO Molecular Function	GO:0005488	binding	86	0.147326	1	1	1.13064	22.1114	25	0.762462	0.862069	62	0.045151	1	1	1.22471	24.4955	30	13438	0.769231	0.00223247	122/chr1:55131297-55131698,1243/chr11:58184199-58184600,1668/chr11:104469081-104469482,1696/chr11:109651066-109651467,1803/chr12:3572348-3572749,2164/chr13:9094130-9094531,2364/chr13:56703084-56703485,3081/chr15:78326123-78326524,3141/chr15:84923423-84923824,3145/chr15:85671447-85671848,3637/chr17:24141264-24141665,4203/chr18:60238785-60239186,4204/chr18:60355111-60355512,4205/chr18:60377105-6037…	Atp2b1,Cbfb,Cdc27,Clock,Csf2rb,D5Ertd579e,Dtnb,F830016B08Rik,Gbp6,Gm4070,Gm43302,Gm4841,Gm4951,Hmgxb4,Igtp,Iigp1,Larp4b,Mob4,Mrpl22,Nup50,Pdpk1,Pkn2,Pkn3,Ppara,Prkar1a,Rras2,Set,Smad5,Trim33,Wnt7b
GO Molecular Function.87	GO Molecular Function	GO:0004843	thiol-dependent ubiquitin-specific protease activity	87	0.1474	1	1	6.28824	0.159027	1	0.00548369	0.0344828	109	0.134459	1	1	6.94417	0.144006	1	79	0.025641	0.0126582	6081/chr4:98923959-98924360	Usp1
GO Molecular Function.88	GO Molecular Function	GO:0005158	insulin receptor binding	88	0.149319	1	1	6.20087	0.161268	1	0.00556096	0.0344828	72	0.0584749	1	1	16.6239	0.0601542	1	33	0.025641	0.030303	3637/chr17:24141264-24141665	Pdpk1
GO Molecular Function.89	GO Molecular Function	GO:0019209	kinase activator activity	89	0.150553	1	1	6.14584	0.162712	1	0.00561075	0.0344828	106	0.124898	1	1	7.51493	0.133069	1	73	0.025641	0.0136986	1696/chr11:109651066-109651467	Fam20a
GO Molecular Function.90	GO Molecular Function	GO:0031625	ubiquitin protein ligase binding	90	0.155335	1	1	2.84741	0.702392	2	0.0242204	0.0689655	96	0.106464	1	1	3.59731	0.555971	2	305	0.0512821	0.00655738	1696/chr11:109651066-109651467,2364/chr13:56703084-56703485	Prkar1a,Smad5
GO Molecular Function.91	GO Molecular Function	GO:0044389	ubiquitin-like protein ligase binding	91	0.15941	1	1	2.80108	0.714011	2	0.0246211	0.0689655	102	0.114088	1	1	3.45025	0.579668	2	318	0.0512821	0.00628931	1696/chr11:109651066-109651467,2364/chr13:56703084-56703485	Prkar1a,Smad5
GO Molecular Function.92	GO Molecular Function	GO:0004896	cytokine receptor activity	92	0.173315	1	1	5.27126	0.189708	1	0.00654165	0.0344828	118	0.157919	1	1	5.83606	0.171348	1	94	0.025641	0.0106383	3081/chr15:78326123-78326524	Csf2rb
GO Molecular Function.93	GO Molecular Function	GO:0051018	protein kinase A binding	93	0.176732	1	1	5.15935	0.193823	1	0.00668354	0.0344828	89	0.0839399	1	1	11.429	0.0874971	1	48	0.025641	0.0208333	1696/chr11:109651066-109651467	Prkar1a
GO Molecular Function.94	GO Molecular Function	GO:0003824	catalytic activity	94	0.177441	1	1	1.26303	11.0845	14	0.382223	0.482759	58	0.0421074	1	1	1.51153	10.5853	16	5807	0.410256	0.0027553	1243/chr11:58184199-58184600,1668/chr11:104469081-104469482,3637/chr17:24141264-24141665,4203/chr18:60238785-60239186,4204/chr18:60355111-60355512,4205/chr18:60377105-60377506,4775/chr2:30066604-30067005,5678/chr3:103279958-103280359,5797/chr3:142881678-142882079,6081/chr4:98923959-98924360,6706/chr5:76304080-76304481,6775/chr5:105293197-105293598,8125/chr7:114117445-114117846,912/chr10:98914757-…	Atp2b1,Clock,F830016B08Rik,Gbp6,Gm43302,Gm4841,Gm4951,Igtp,Iigp1,Kansl1,Pdpk1,Pkn2,Pkn3,Rras2,Trim33,Usp1
GO Molecular Function.95	GO Molecular Function	GO:0000989	transcription factor activity, transcription factor binding	95	0.181969	1	1	2.03065	1.47736	3	0.0509433	0.103448	78	0.0666657	1	1	3.20189	0.936948	3	514	0.0769231	0.00583658	3145/chr15:85671447-85671848,6706/chr5:76304080-76304481,8678/chr8:105171036-105171437	Cbfb,Clock,Ppara
GO Molecular Function.96	GO Molecular Function	GO:0000988	transcription factor activity, protein binding	96	0.187142	1	1	2.00293	1.49781	3	0.0516485	0.103448	83	0.0691519	1	1	3.15281	0.951531	3	522	0.0769231	0.00574713	3145/chr15:85671447-85671848,6706/chr5:76304080-76304481,8678/chr8:105171036-105171437	Cbfb,Clock,Ppara
GO Molecular Function.97	GO Molecular Function	GO:0036459	thiol-dependent ubiquitinyl hydrolase activity	97	0.189722	1	1	4.77062	0.209616	1	0.00722814	0.0344828	118	0.157919	1	1	5.83606	0.171348	1	94	0.025641	0.0106383	6081/chr4:98923959-98924360	Usp1
GO Molecular Function.98	GO Molecular Function	GO:0019783	ubiquitin-like protein-specific protease activity	98	0.19786	1	1	4.55299	0.219636	1	0.00757366	0.0344828	127	0.171696	1	1	5.32611	0.187754	1	103	0.025641	0.00970874	6081/chr4:98923959-98924360	Usp1
GO Molecular Function.99	GO Molecular Function	GO:0070491	repressing transcription factor binding	99	0.20161	1	1	4.45858	0.224287	1	0.00773403	0.0344828	94	0.102186	1	1	9.29813	0.107549	1	59	0.025641	0.0169491	3145/chr15:85671447-85671848	Ppara
GO Molecular Function.100	GO Molecular Function	GO:0019900	kinase binding	100	0.203096	1	1	1.9232	1.5599	3	0.0537897	0.103448	99	0.11201	1	1	2.55554	1.17392	3	644	0.0769231	0.00465839	122/chr1:55131297-55131698,1696/chr11:109651066-109651467,3637/chr17:24141264-24141665	Mob4,Pdpk1,Prkar1a
GO Molecular Function.101	GO Molecular Function	GO:0042626	ATPase activity, coupled to transmembrane movement of substances	101	0.207084	1	1	4.32691	0.231112	1	0.00796938	0.0344828	134	0.192692	1	1	4.6888	0.213274	1	117	0.025641	0.00854701	912/chr10:98914757-98915158	Atp2b1
GO Molecular Function.102	GO Molecular Function	GO:0004879	RNA polymerase II transcription factor activity, ligand-activated sequence-specific DNA binding	102	0.208017	1	1	4.30515	0.23228	1	0.00800966	0.0344828	86	0.0789012	1	1	12.1909	0.0820285	1	45	0.025641	0.0222222	3145/chr15:85671447-85671848	Ppara
GO Molecular Function.103	GO Molecular Function	GO:0016820	hydrolase activity, acting on acid anhydrides, catalyzing transmembrane movement of substances	103	0.209301	1	1	4.27553	0.233889	1	0.00806514	0.0344828	136	0.195649	1	1	4.61	0.21692	1	119	0.025641	0.00840336	912/chr10:98914757-98915158	Atp2b1
GO Molecular Function.104	GO Molecular Function	GO:0004672	protein kinase activity	104	0.214063	1	1	1.87285	1.60183	3	0.0552357	0.103448	93	0.10103	1	1	2.67605	1.12106	3	615	0.0769231	0.00487805	3637/chr17:24141264-24141665,4775/chr2:30066604-30067005,5797/chr3:142881678-142882079	Pdpk1,Pkn2,Pkn3
GO Molecular Function.105	GO Molecular Function	GO:0008144	drug binding	105	0.214568	1	1	4.15768	0.240519	1	0.00829374	0.0344828	121	0.161	1	1	5.71448	0.174994	1	96	0.025641	0.0104167	3145/chr15:85671447-85671848	Ppara
GO Molecular Function.106	GO Molecular Function	GO:0031490	chromatin DNA binding	106	0.217442	1	1	4.09578	0.244154	1	0.00841909	0.0344828	130	0.179255	1	1	5.07953	0.196868	1	108	0.025641	0.00925926	6706/chr5:76304080-76304481	Clock
GO Molecular Function.107	GO Molecular Function	GO:0022853	active ion transmembrane transporter activity	107	0.218183	1	1	4.08008	0.245093	1	0.00845148	0.0344828	135	0.194172	1	1	4.64907	0.215097	1	118	0.025641	0.00847458	912/chr10:98914757-98915158	Atp2b1
GO Molecular Function.108	GO Molecular Function	GO:0001227	transcriptional repressor activity, RNA polymerase II transcription regulatory region sequence-specific binding	108	0.218303	1	1	2.28109	0.876775	2	0.0302336	0.0689655	80	0.0677748	1	1	4.6888	0.426548	2	234	0.0512821	0.00854701	2364/chr13:56703084-56703485,3145/chr15:85671447-85671848	Ppara,Smad5
GO Molecular Function.109	GO Molecular Function	GO:0003707	steroid hormone receptor activity	109	0.224023	1	1	3.95999	0.252526	1	0.00870779	0.0344828	92	0.100543	1	1	9.45844	0.105726	1	58	0.025641	0.0172414	3145/chr15:85671447-85671848	Ppara
GO Molecular Function.110	GO Molecular Function	GO:0015405	P-P-bond-hydrolysis-driven transmembrane transporter activity	110	0.224883	1	1	3.94281	0.253626	1	0.00874573	0.0344828	139	0.205915	1	1	4.35389	0.22968	1	126	0.025641	0.00793651	912/chr10:98914757-98915158	Atp2b1
GO Molecular Function.111	GO Molecular Function	GO:0005524	ATP binding	111	0.235478	1	1	1.50016	3.33298	5	0.11493	0.172414	108	0.133557	1	1	1.83475	2.72517	5	1495	0.128205	0.00334448	3637/chr17:24141264-24141665,4775/chr2:30066604-30067005,5797/chr3:142881678-142882079,6617/chr5:36695506-36695907,912/chr10:98914757-98915158	Atp2b1,D5Ertd579e,Pdpk1,Pkn2,Pkn3
GO Molecular Function.112	GO Molecular Function	GO:0000979	RNA polymerase II core promoter sequence-specific DNA binding	112	0.24204	1	1	3.62575	0.275805	1	0.00951052	0.0344828	104	0.116852	1	1	8.0675	0.123954	1	68	0.025641	0.0147059	2364/chr13:56703084-56703485	Smad5
GO Molecular Function.113	GO Molecular Function	GO:0003677	DNA binding	113	0.252071	1	1	1.35005	5.18501	7	0.178793	0.241379	88	0.0839008	1	1	1.82169	3.84258	7	2108	0.179487	0.00332068	2364/chr13:56703084-56703485,3145/chr15:85671447-85671848,4775/chr2:30066604-30067005,5678/chr3:103279958-103280359,6706/chr5:76304080-76304481,8554/chr8:74993691-74994092,8678/chr8:105171036-105171437	Cbfb,Clock,Hmgxb4,Ppara,Set,Smad5,Trim33
GO Molecular Function.114	GO Molecular Function	GO:0019903	protein phosphatase binding	114	0.252557	1	1	3.45256	0.28964	1	0.0099876	0.0344828	137	0.200064	1	1	4.49664	0.222388	1	122	0.025641	0.00819672	1668/chr11:104469081-104469482	Cdc27
GO Molecular Function.115	GO Molecular Function	GO:0046332	SMAD binding	115	0.25481	1	1	3.41728	0.29263	1	0.0100907	0.0344828	106	0.124898	1	1	7.51493	0.133069	1	73	0.025641	0.0136986	5678/chr3:103279958-103280359	Trim33
GO Molecular Function.116	GO Molecular Function	GO:0043492	ATPase activity, coupled to movement of substances	116	0.260844	1	1	3.32583	0.300677	1	0.0103682	0.0344828	143	0.213169	1	1	4.18771	0.238794	1	131	0.025641	0.00763359	912/chr10:98914757-98915158	Atp2b1
GO Molecular Function.117	GO Molecular Function	GO:0004860	protein kinase inhibitor activity	117	0.2671	1	1	3.23533	0.309087	1	0.0106582	0.0344828	114	0.147049	1	1	6.30563	0.158588	1	87	0.025641	0.0114942	1696/chr11:109651066-109651467	Prkar1a
GO Molecular Function.118	GO Molecular Function	GO:0019210	kinase inhibitor activity	118	0.270967	1	1	3.18146	0.314321	1	0.0108387	0.0344828	116	0.151724	1	1	6.09544	0.164057	1	90	0.025641	0.0111111	1696/chr11:109651066-109651467	Prkar1a
GO Molecular Function.119	GO Molecular Function	GO:0008270	zinc ion binding	119	0.271172	1	1	1.65452	1.81321	3	0.0625245	0.103448	110	0.135697	1	1	2.34107	1.28147	3	703	0.0769231	0.00426743	1803/chr12:3572348-3572749,3145/chr15:85671447-85671848,5678/chr3:103279958-103280359	Dtnb,Ppara,Trim33
GO Molecular Function.120	GO Molecular Function	GO:0016773	phosphotransferase activity, alcohol group as acceptor	120	0.278575	1	1	1.63043	1.84001	3	0.0634485	0.103448	113	0.142831	1	1	2.28579	1.31246	3	720	0.0769231	0.00416667	3637/chr17:24141264-24141665,4775/chr2:30066604-30067005,5797/chr3:142881678-142882079	Pdpk1,Pkn2,Pkn3
GO Molecular Function.121	GO Molecular Function	GO:0003676	nucleic acid binding	121	0.28153	1	1	1.22721	8.1486	10	0.280986	0.344828	128	0.176091	1	1	1.37733	7.26044	10	3983	0.25641	0.00251067	1243/chr11:58184199-58184600,2164/chr13:9094130-9094531,2364/chr13:56703084-56703485,3145/chr15:85671447-85671848,4775/chr2:30066604-30067005,5678/chr3:103279958-103280359,5797/chr3:142881678-142882079,6706/chr5:76304080-76304481,8554/chr8:74993691-74994092,8678/chr8:105171036-105171437	Cbfb,Clock,Hmgxb4,Larp4b,Mrpl22,Pkn2,Ppara,Set,Smad5,Trim33
GO Molecular Function.122	GO Molecular Function	GO:0003735	structural constituent of ribosome	122	0.283005	1	1	3.02311	0.330785	1	0.0114064	0.0344828	157	0.288826	1	1	2.94941	0.339051	1	186	0.025641	0.00537634	1243/chr11:58184199-58184600	Mrpl22
GO Molecular Function.123	GO Molecular Function	GO:0043566	structure-specific DNA binding	123	0.286878	1	1	2.97496	0.336139	1	0.011591	0.0344828	146	0.234547	1	1	3.75746	0.266137	1	146	0.025641	0.00684931	6706/chr5:76304080-76304481	Clock
GO Molecular Function.124	GO Molecular Function	GO:0042826	histone deacetylase binding	124	0.289052	1	1	2.94848	0.339157	1	0.0116951	0.0344828	132	0.180759	1	1	5.03293	0.198691	1	109	0.025641	0.00917431	5797/chr3:142881678-142882079	Pkn2
GO Molecular Function.125	GO Molecular Function	GO:0001077	transcriptional activator activity, RNA polymerase II core promoter proximal region sequence-specific binding	125	0.300088	1	1	1.82509	1.09584	2	0.0377876	0.0689655	91	0.0950321	1	1	3.84975	0.519514	2	285	0.0512821	0.00701754	3145/chr15:85671447-85671848,6706/chr5:76304080-76304481	Clock,Ppara
GO Molecular Function.126	GO Molecular Function	GO:0019904	protein domain specific binding	126	0.313072	1	1	1.52763	1.96383	3	0.0677183	0.103448	112	0.139878	1	1	2.30823	1.2997	3	713	0.0769231	0.00420757	1696/chr11:109651066-109651467,3145/chr15:85671447-85671848,912/chr10:98914757-98915158	Atp2b1,Ppara,Prkar1a
GO Molecular Function.127	GO Molecular Function	GO:0016301	kinase activity	127	0.319746	1	1	1.50932	1.98765	3	0.0685397	0.103448	126	0.171227	1	1	2.09652	1.43094	3	785	0.0769231	0.00382166	3637/chr17:24141264-24141665,4775/chr2:30066604-30067005,5797/chr3:142881678-142882079	Pdpk1,Pkn2,Pkn3
GO Molecular Function.128	GO Molecular Function	GO:0008234	cysteine-type peptidase activity	128	0.328145	1	1	2.53166	0.394998	1	0.0136206	0.0344828	155	0.279606	1	1	3.06475	0.326291	1	179	0.025641	0.00558659	6081/chr4:98923959-98924360	Usp1
GO Molecular Function.129	GO Molecular Function	GO:0008047	enzyme activator activity	129	0.33763	1	1	1.67133	1.19665	2	0.0412638	0.0689655	133	0.185839	1	1	2.53977	0.787474	2	432	0.0512821	0.00462963	1696/chr11:109651066-109651467,3637/chr17:24141264-24141665	Fam20a,Pdpk1
GO Molecular Function.130	GO Molecular Function	GO:0004984	olfactory receptor activity	130	0.346407	1	1	2.36873	0.422167	1	0.0145575	0.0344828	197	0.877644	1	1	0.489375	2.04342	1	1121	0.025641	0.000892061	8102/chr7:106643683-106644084	Olfr693
GO Molecular Function.131	GO Molecular Function	GO:0015085	calcium ion transmembrane transporter activity	131	0.362588	1	1	2.23783	0.446861	1	0.015409	0.0344828	142	0.211723	1	1	4.21992	0.236971	1	130	0.025641	0.00769231	912/chr10:98914757-98915158	Atp2b1
GO Molecular Function.132	GO Molecular Function	GO:0030165	PDZ domain binding	132	0.367401	1	1	2.20108	0.454322	1	0.0156663	0.0344828	115	0.150169	1	1	6.16393	0.162234	1	89	0.025641	0.011236	912/chr10:98914757-98915158	Atp2b1
GO Molecular Function.133	GO Molecular Function	GO:0000977	RNA polymerase II regulatory region sequence-specific DNA binding	133	0.371269	1	1	1.38169	2.17125	3	0.0748708	0.103448	103	0.116686	1	1	2.5088	1.19579	3	656	0.0769231	0.00457317	2364/chr13:56703084-56703485,3145/chr15:85671447-85671848,6706/chr5:76304080-76304481	Clock,Ppara,Smad5
GO Molecular Function.134	GO Molecular Function	GO:0001012	RNA polymerase II regulatory region DNA binding	134	0.373367	1	1	1.37694	2.17875	3	0.0751291	0.103448	105	0.117867	1	1	2.49737	1.20126	3	659	0.0769231	0.00455235	2364/chr13:56703084-56703485,3145/chr15:85671447-85671848,6706/chr5:76304080-76304481	Clock,Ppara,Smad5
GO Molecular Function.135	GO Molecular Function	GO:0016772	transferase activity, transferring phosphorus-containing groups	135	0.376094	1	1	1.37081	2.18848	3	0.075465	0.103448	147	0.237138	1	1	1.77921	1.68614	3	925	0.0769231	0.00324324	3637/chr17:24141264-24141665,4775/chr2:30066604-30067005,5797/chr3:142881678-142882079	Pdpk1,Pkn2,Pkn3
GO Molecular Function.136	GO Molecular Function	GO:0001085	RNA polymerase II transcription factor binding	136	0.383748	1	1	2.08298	0.480081	1	0.0165545	0.0344828	139	0.205915	1	1	4.35389	0.22968	1	126	0.025641	0.00793651	3145/chr15:85671447-85671848	Ppara
GO Molecular Function.137	GO Molecular Function	GO:0000978	RNA polymerase II core promoter proximal region sequence-specific DNA binding	137	0.386969	1	1	1.5022	1.33138	2	0.0459095	0.0689655	120	0.159843	1	1	2.79893	0.71456	2	392	0.0512821	0.00510204	3145/chr15:85671447-85671848,6706/chr5:76304080-76304481	Clock,Ppara
GO Molecular Function.138	GO Molecular Function	GO:0019887	protein kinase regulator activity	138	0.390505	1	1	2.03699	0.490921	1	0.0169283	0.0344828	56	0.0392076	1	1	6.37895	0.313531	2	172	0.0512821	0.0116279	1696/chr11:109651066-109651467	Fam20a,Prkar1a
GO Molecular Function.139	GO Molecular Function	GO:0000987	core promoter proximal region sequence-specific DNA binding	139	0.40893	1	1	1.43618	1.39259	2	0.0480202	0.0689655	124	0.168214	1	1	2.70908	0.738257	2	405	0.0512821	0.00493827	3145/chr15:85671447-85671848,6706/chr5:76304080-76304481	Clock,Ppara
GO Molecular Function.140	GO Molecular Function	GO:0019901	protein kinase binding	140	0.411661	1	1	1.4283	1.40026	2	0.0482849	0.0689655	154	0.279453	1	1	1.92151	1.04085	2	571	0.0512821	0.00350263	1696/chr11:109651066-109651467,3637/chr17:24141264-24141665	Pdpk1,Prkar1a
GO Molecular Function.141	GO Molecular Function	GO:0001159	core promoter proximal region DNA binding	141	0.412061	1	1	1.42716	1.40139	2	0.0483237	0.0689655	125	0.170157	1	1	2.68917	0.743725	2	408	0.0512821	0.00490196	3145/chr15:85671447-85671848,6706/chr5:76304080-76304481	Clock,Ppara
GO Molecular Function.142	GO Molecular Function	GO:0016740	transferase activity	142	0.413657	1	1	1.16369	5.15601	6	0.177793	0.206897	149	0.248165	1	1	1.41026	4.25455	6	2334	0.153846	0.00257069	1668/chr11:104469081-104469482,3637/chr17:24141264-24141665,4775/chr2:30066604-30067005,5678/chr3:103279958-103280359,5797/chr3:142881678-142882079,6706/chr5:76304080-76304481	Clock,Kansl1,Pdpk1,Pkn2,Pkn3,Trim33
GO Molecular Function.143	GO Molecular Function	GO:0046914	transition metal ion binding	143	0.423198	1	1	1.2723	2.35793	3	0.0813079	0.103448	156	0.286277	1	1	1.6072	1.8666	3	1024	0.0769231	0.00292969	1803/chr12:3572348-3572749,3145/chr15:85671447-85671848,5678/chr3:103279958-103280359	Dtnb,Ppara,Trim33
GO Molecular Function.144	GO Molecular Function	GO:0005516	calmodulin binding	144	0.42421	1	1	1.82885	0.546792	1	0.0188549	0.0344828	153	0.274285	1	1	3.1348	0.319	1	175	0.025641	0.00571429	912/chr10:98914757-98915158	Atp2b1
GO Molecular Function.145	GO Molecular Function	GO:0019207	kinase regulator activity	145	0.4287	1	1	1.80352	0.554472	1	0.0191197	0.0344828	65	0.0486866	1	1	5.65556	0.353634	2	194	0.0512821	0.0103093	1696/chr11:109651066-109651467	Fam20a,Prkar1a
GO Molecular Function.146	GO Molecular Function	GO:0072509	divalent inorganic cation transmembrane transporter activity	146	0.43059	1	1	1.79301	0.557723	1	0.0192318	0.0344828	152	0.272948	1	1	3.15281	0.317177	1	174	0.025641	0.00574713	912/chr10:98914757-98915158	Atp2b1
GO Molecular Function.147	GO Molecular Function	GO:0000976	transcription regulatory region sequence-specific DNA binding	147	0.438087	1	1	1.2437	2.41216	3	0.0831781	0.103448	117	0.151818	1	1	2.22101	1.35074	3	741	0.0769231	0.00404858	2364/chr13:56703084-56703485,3145/chr15:85671447-85671848,6706/chr5:76304080-76304481	Clock,Ppara,Smad5
GO Molecular Function.148	GO Molecular Function	GO:0001078	transcriptional repressor activity, RNA polymerase II core promoter proximal region sequence-specific binding	148	0.438664	1	1	1.7491	0.571724	1	0.0197146	0.0344828	148	0.241546	1	1	3.63305	0.275251	1	151	0.025641	0.00662252	3145/chr15:85671447-85671848	Ppara
GO Molecular Function.149	GO Molecular Function	GO:0001664	G-protein coupled receptor binding	149	0.446776	1	1	1.70651	0.585991	1	0.0202066	0.0344828	162	0.369129	1	1	2.18562	0.457537	1	251	0.025641	0.00398406	3145/chr15:85671447-85671848	Wnt7b
GO Molecular Function.150	GO Molecular Function	GO:0001228	transcriptional activator activity, RNA polymerase II transcription regulatory region sequence-specific binding	150	0.453767	1	1	1.31509	1.5208	2	0.0524415	0.0689655	129	0.176663	1	1	2.62483	0.761954	2	418	0.0512821	0.00478469	3145/chr15:85671447-85671848,6706/chr5:76304080-76304481	Clock,Ppara
GO Molecular Function.151	GO Molecular Function	GO:1990837	sequence-specific double-stranded DNA binding	151	0.456636	1	1	1.20951	2.48035	3	0.0855295	0.103448	123	0.16675	1	1	2.12357	1.41271	3	775	0.0769231	0.00387097	2364/chr13:56703084-56703485,3145/chr15:85671447-85671848,6706/chr5:76304080-76304481	Clock,Ppara,Smad5
GO Molecular Function.152	GO Molecular Function	GO:0042623	ATPase activity, coupled	152	0.471931	1	1	1.58341	0.63155	1	0.0217776	0.0344828	165	0.429061	1	1	1.79865	0.555971	1	305	0.025641	0.00327869	912/chr10:98914757-98915158	Atp2b1
GO Molecular Function.153	GO Molecular Function	GO:0000982	transcription factor activity, RNA polymerase II core promoter proximal region sequence-specific binding	153	0.482984	1	1	1.24436	1.60725	2	0.0554225	0.0689655	131	0.180586	1	1	2.58769	0.772891	2	424	0.0512821	0.00471698	3145/chr15:85671447-85671848,6706/chr5:76304080-76304481	Clock,Ppara
GO Molecular Function.154	GO Molecular Function	GO:0003690	double-stranded DNA binding	154	0.486128	1	1	1.15807	2.59052	3	0.0893282	0.103448	138	0.200677	1	1	1.93848	1.5476	3	849	0.0769231	0.00353357	2364/chr13:56703084-56703485,3145/chr15:85671447-85671848,6706/chr5:76304080-76304481	Clock,Ppara,Smad5
GO Molecular Function.155	GO Molecular Function	GO:0003713	transcription coactivator activity	155	0.490189	1	1	1.50162	0.665949	1	0.0229638	0.0344828	161	0.362103	1	1	2.23914	0.4466	1	245	0.025641	0.00408163	8678/chr8:105171036-105171437	Cbfb
GO Molecular Function.156	GO Molecular Function	GO:0017016	Ras GTPase binding	156	0.494768	1	1	1.482	0.674763	1	0.0232677	0.0344828	163	0.393131	1	1	2.01687	0.495817	1	272	0.025641	0.00367647	3141/chr15:84923423-84923824	Nup50
GO Molecular Function.157	GO Molecular Function	GO:0008134	transcription factor binding	157	0.497389	1	1	1.21148	1.65088	2	0.0569269	0.0689655	151	0.272651	1	1	1.95576	1.02262	2	561	0.0512821	0.00356506	3145/chr15:85671447-85671848,6706/chr5:76304080-76304481	Clock,Ppara
GO Molecular Function.158	GO Molecular Function	GO:0000981	RNA polymerase II transcription factor activity, sequence-specific DNA binding	158	0.517248	1	1	1.10716	2.70964	3	0.0934357	0.103448	122	0.162754	1	1	2.14852	1.39631	3	766	0.0769231	0.00391645	2364/chr13:56703084-56703485,3145/chr15:85671447-85671848,6706/chr5:76304080-76304481	Clock,Ppara,Smad5
GO Molecular Function.159	GO Molecular Function	GO:0031267	small GTPase binding	159	0.519665	1	1	1.38106	0.724079	1	0.0249683	0.0344828	164	0.409728	1	1	1.91146	0.52316	1	287	0.025641	0.00348432	3141/chr15:84923423-84923824	Nup50
GO Molecular Function.160	GO Molecular Function	GO:0045296	cadherin binding	160	0.539142	1	1	1.3082	0.76441	1	0.026359	0.0344828	166	0.433273	1	1	1.77537	0.563262	1	309	0.025641	0.00323625	5797/chr3:142881678-142882079	Pkn2
GO Molecular Function.161	GO Molecular Function	GO:0044212	transcription regulatory region DNA binding	161	0.551356	1	1	1.05469	2.84444	3	0.0980841	0.103448	144	0.221137	1	1	1.84503	1.62599	3	892	0.0769231	0.00336323	2364/chr13:56703084-56703485,3145/chr15:85671447-85671848,6706/chr5:76304080-76304481	Clock,Ppara,Smad5
GO Molecular Function.162	GO Molecular Function	GO:0000975	regulatory region DNA binding	162	0.551692	1	1	1.05419	2.84579	3	0.0981307	0.103448	145	0.2221	1	1	1.84091	1.62963	3	894	0.0769231	0.00335571	2364/chr13:56703084-56703485,3145/chr15:85671447-85671848,6706/chr5:76304080-76304481	Clock,Ppara,Smad5
GO Molecular Function.163	GO Molecular Function	GO:0032403	protein complex binding	163	0.555584	1	1	1.08974	1.8353	2	0.0632862	0.0689655	167	0.440031	1	1	1.34789	1.48381	2	814	0.0512821	0.002457	3145/chr15:85671447-85671848,3637/chr17:24141264-24141665	Pdpk1,Ppara
GO Molecular Function.164	GO Molecular Function	GO:0051020	GTPase binding	164	0.557432	1	1	1.24407	0.803812	1	0.0277176	0.0344828	168	0.440571	1	1	1.73604	0.576022	1	316	0.025641	0.00316456	3141/chr15:84923423-84923824	Nup50
GO Molecular Function.165	GO Molecular Function	GO:0022804	active transmembrane transporter activity	165	0.570115	1	1	1.20182	0.832068	1	0.028692	0.0344828	169	0.504107	1	1	1.43987	0.694508	1	381	0.025641	0.00262467	912/chr10:98914757-98915158	Atp2b1
GO Molecular Function.166	GO Molecular Function	GO:0005515	protein binding	166	0.572566	1	1	1.00242	16.9589	17	0.58479	0.586207	159	0.347991	1	1	1.10839	15.3375	17	8414	0.435897	0.00202044	122/chr1:55131297-55131698,1668/chr11:104469081-104469482,1696/chr11:109651066-109651467,1803/chr12:3572348-3572749,2364/chr13:56703084-56703485,3081/chr15:78326123-78326524,3141/chr15:84923423-84923824,3145/chr15:85671447-85671848,3637/chr17:24141264-24141665,4204/chr18:60355111-60355512,4205/chr18:60377105-60377506,5678/chr3:103279958-103280359,5797/chr3:142881678-142882079,6706/chr5:76304080-7…	Atp2b1,Cbfb,Cdc27,Clock,Csf2rb,Dtnb,Iigp1,Mob4,Nup50,Pdpk1,Pkn2,Ppara,Prkar1a,Rras2,Smad5,Trim33,Wnt7b
GO Molecular Function.167	GO Molecular Function	GO:0004857	enzyme inhibitor activity	167	0.585175	1	1	1.15383	0.866683	1	0.0298856	0.0344828	171	0.534482	1	1	1.3219	0.756485	1	415	0.025641	0.00240964	1696/chr11:109651066-109651467	Prkar1a
GO Molecular Function.168	GO Molecular Function	GO:0004175	endopeptidase activity	168	0.58888	1	1	1.14236	0.875385	1	0.0301857	0.0344828	176	0.571111	1	1	1.19518	0.836691	1	459	0.025641	0.00217865	6081/chr4:98923959-98924360	Usp1
GO Molecular Function.169	GO Molecular Function	GO:0003723	RNA binding	169	0.61705	1	1	0.961319	3.12071	3	0.107611	0.103448	177	0.59664	1	1	0.984901	3.04599	3	1671	0.0769231	0.00179533	1243/chr11:58184199-58184600,2164/chr13:9094130-9094531,5797/chr3:142881678-142882079	Larp4b,Mrpl22,Pkn2
GO Molecular Function.170	GO Molecular Function	GO:0098772	molecular function regulator	170	0.619933	1	1	0.95741	3.13345	3	0.10805	0.103448	141	0.208674	1	1	1.69449	2.3606	4	1295	0.102564	0.0030888	1696/chr11:109651066-109651467,3145/chr15:85671447-85671848,3637/chr17:24141264-24141665	Fam20a,Pdpk1,Prkar1a,Wnt7b
GO Molecular Function.171	GO Molecular Function	GO:0016887	ATPase activity	171	0.621111	1	1	1.04772	0.954453	1	0.0329122	0.0344828	172	0.544763	1	1	1.28475	0.778359	1	427	0.025641	0.00234192	912/chr10:98914757-98915158	Atp2b1
GO Molecular Function.172	GO Molecular Function	GO:0043565	sequence-specific DNA binding	172	0.654217	1	1	0.911887	3.28988	3	0.113444	0.103448	158	0.30847	1	1	1.54098	1.94681	3	1068	0.0769231	0.00280899	2364/chr13:56703084-56703485,3145/chr15:85671447-85671848,6706/chr5:76304080-76304481	Clock,Ppara,Smad5
GO Molecular Function.173	GO Molecular Function	GO:0030234	enzyme regulator activity	173	0.67575	1	1	0.878699	2.27609	2	0.0784859	0.0689655	150	0.254343	1	1	1.71434	1.74994	3	960	0.0769231	0.003125	1696/chr11:109651066-109651467,3637/chr17:24141264-24141665	Fam20a,Pdpk1,Prkar1a
GO Molecular Function.174	GO Molecular Function	GO:0003700	transcription factor activity, sequence-specific DNA binding	174	0.680694	1	1	0.877762	3.41778	3	0.117855	0.103448	160	0.353587	1	1	1.42244	2.10904	3	1157	0.0769231	0.00259291	2364/chr13:56703084-56703485,3145/chr15:85671447-85671848,6706/chr5:76304080-76304481	Clock,Ppara,Smad5
GO Molecular Function.175	GO Molecular Function	GO:0038023	signaling receptor activity	175	0.687171	1	1	0.869527	3.45015	3	0.118971	0.103448	193	0.820647	1	1	0.69618	4.30923	3	2364	0.0769231	0.00126904	3081/chr15:78326123-78326524,3145/chr15:85671447-85671848,8102/chr7:106643683-106644084	Csf2rb,Olfr693,Ppara
GO Molecular Function.176	GO Molecular Function	GO:0044877	macromolecular complex binding	176	0.705421	1	1	0.846515	3.54394	3	0.122205	0.103448	170	0.512123	1	1	1.11201	2.69783	3	1480	0.0769231	0.00202703	3145/chr15:85671447-85671848,3637/chr17:24141264-24141665,6706/chr5:76304080-76304481	Clock,Pdpk1,Ppara
GO Molecular Function.177	GO Molecular Function	GO:0005198	structural molecule activity	177	0.713604	1	1	0.817122	1.22381	1	0.0422003	0.0344828	182	0.694407	1	1	0.857171	1.16663	1	640	0.025641	0.0015625	1243/chr11:58184199-58184600	Mrpl22
GO Molecular Function.178	GO Molecular Function	GO:0050839	cell adhesion molecule binding	178	0.725585	1	1	0.790698	1.26471	1	0.0436105	0.0344828	175	0.567094	1	1	1.20835	0.827577	1	454	0.025641	0.00220264	5797/chr3:142881678-142882079	Pkn2
GO Molecular Function.179	GO Molecular Function	GO:0003712	transcription cofactor activity	179	0.73082	1	1	0.779349	1.28312	1	0.0442456	0.0344828	174	0.558951	1	1	1.23556	0.809348	1	444	0.025641	0.00225225	8678/chr8:105171036-105171437	Cbfb
GO Molecular Function.180	GO Molecular Function	GO:0070011	peptidase activity, acting on L-amino acid peptides	180	0.734173	1	1	0.772141	1.2951	1	0.0446586	0.0344828	184	0.696127	1	1	0.853172	1.1721	1	643	0.025641	0.00155521	6081/chr4:98923959-98924360	Usp1
GO Molecular Function.181	GO Molecular Function	GO:0046873	metal ion transmembrane transporter activity	181	0.745411	1	1	0.748316	1.33634	1	0.0460805	0.0344828	173	0.548141	1	1	1.27283	0.785651	1	431	0.025641	0.00232019	912/chr10:98914757-98915158	Atp2b1
GO Molecular Function.182	GO Molecular Function	GO:0008233	peptidase activity	182	0.748167	1	1	0.742546	1.34672	1	0.0464386	0.0344828	186	0.707902	1	1	0.826189	1.21038	1	664	0.025641	0.00150602	6081/chr4:98923959-98924360	Usp1
GO Molecular Function.183	GO Molecular Function	GO:0004872	receptor activity	183	0.78303	1	1	0.750401	3.99786	3	0.137857	0.103448	195	0.86443	1	1	0.638886	4.69568	3	2576	0.0769231	0.0011646	3081/chr15:78326123-78326524,3145/chr15:85671447-85671848,8102/chr7:106643683-106644084	Csf2rb,Olfr693,Ppara
GO Molecular Function.184	GO Molecular Function	GO:0022890	inorganic cation transmembrane transporter activity	184	0.784164	1	1	0.669609	1.49341	1	0.0514968	0.0344828	178	0.624374	1	1	1.03507	0.966114	1	530	0.025641	0.00188679	912/chr10:98914757-98915158	Atp2b1
GO Molecular Function.185	GO Molecular Function	GO:0046982	protein heterodimerization activity	185	0.796574	1	1	0.645361	1.54952	1	0.0534317	0.0344828	179	0.642219	1	1	0.986672	1.01351	1	556	0.025641	0.00179856	3145/chr15:85671447-85671848	Ppara
GO Molecular Function.186	GO Molecular Function	GO:0004871	signal transducer activity	186	0.801464	1	1	0.727542	4.12347	3	0.142189	0.103448	187	0.72845	1	1	0.828373	4.82874	4	2649	0.102564	0.00151	3081/chr15:78326123-78326524,3145/chr15:85671447-85671848,8102/chr7:106643683-106644084	Csf2rb,Olfr693,Ppara,Wnt7b
GO Molecular Function.187	GO Molecular Function	GO:0003682	chromatin binding	187	0.812063	1	1	0.615619	1.62438	1	0.0560131	0.0344828	180	0.64489	1	1	0.979625	1.0208	1	560	0.025641	0.00178571	6706/chr5:76304080-76304481	Clock
GO Molecular Function.188	GO Molecular Function	GO:0008324	cation transmembrane transporter activity	188	0.813039	1	1	0.613761	1.6293	1	0.0561827	0.0344828	181	0.681504	1	1	0.887686	1.12652	1	618	0.025641	0.00161812	912/chr10:98914757-98915158	Atp2b1
GO Molecular Function.189	GO Molecular Function	GO:0004888	transmembrane signaling receptor activity	189	0.82472	1	1	0.655146	3.05276	2	0.105267	0.0689655	199	0.928917	1	1	0.483979	4.13241	2	2267	0.0512821	0.000882223	3081/chr15:78326123-78326524,8102/chr7:106643683-106644084	Csf2rb,Olfr693
GO Molecular Function.190	GO Molecular Function	GO:0008289	lipid binding	190	0.824914	1	1	0.591309	1.69116	1	0.058316	0.0344828	185	0.70347	1	1	0.836265	1.19579	1	656	0.025641	0.00152439	3145/chr15:85671447-85671848	Ppara
GO Molecular Function.191	GO Molecular Function	GO:0099600	transmembrane receptor activity	191	0.841506	1	1	0.630413	3.17252	2	0.109397	0.0689655	200	0.933101	1	1	0.476206	4.19986	2	2304	0.0512821	0.000868056	3081/chr15:78326123-78326524,8102/chr7:106643683-106644084	Csf2rb,Olfr693
GO Molecular Function.192	GO Molecular Function	GO:0004930	G-protein coupled receptor activity	192	0.871236	1	1	0.505303	1.97901	1	0.0682418	0.0344828	202	0.974483	1	1	0.285873	3.49806	1	1919	0.025641	0.000521105	8102/chr7:106643683-106644084	Olfr693
GO Molecular Function.193	GO Molecular Function	GO:0046983	protein dimerization activity	193	0.875494	1	1	0.579178	3.45317	2	0.119075	0.0689655	183	0.694661	1	1	0.843984	2.36971	2	1300	0.0512821	0.00153846	3145/chr15:85671447-85671848,6706/chr5:76304080-76304481	Clock,Ppara
GO Molecular Function.194	GO Molecular Function	GO:0015075	ion transmembrane transporter activity	194	0.90283	1	1	0.446418	2.24005	1	0.0772432	0.0344828	191	0.792968	1	1	0.648451	1.54214	1	846	0.025641	0.00118203	912/chr10:98914757-98915158	Atp2b1
GO Molecular Function.195	GO Molecular Function	GO:0005102	receptor binding	195	0.91103	1	1	0.522107	3.83063	2	0.132091	0.0689655	190	0.770182	1	1	0.729508	2.74158	2	1504	0.0512821	0.00132979	3145/chr15:85671447-85671848,3637/chr17:24141264-24141665	Pdpk1,Wnt7b
GO Molecular Function.196	GO Molecular Function	GO:0022891	substrate-specific transmembrane transporter activity	196	0.913214	1	1	0.426597	2.34413	1	0.0808321	0.0344828	192	0.816703	1	1	0.602846	1.6588	1	910	0.025641	0.0010989	912/chr10:98914757-98915158	Atp2b1
GO Molecular Function.197	GO Molecular Function	GO:0046872	metal ion binding	197	0.92702	1	1	0.663711	9.04008	6	0.311727	0.206897	188	0.749982	1	1	0.834569	7.18934	6	3944	0.153846	0.0015213	122/chr1:55131297-55131698,1803/chr12:3572348-3572749,2364/chr13:56703084-56703485,3145/chr15:85671447-85671848,5678/chr3:103279958-103280359,912/chr10:98914757-98915158	Atp2b1,Dtnb,Mob4,Ppara,Smad5,Trim33
GO Molecular Function.198	GO Molecular Function	GO:0022857	transmembrane transporter activity	198	0.928367	1	1	0.396836	2.51993	1	0.0868941	0.0344828	194	0.848577	1	1	0.543158	1.84108	1	1010	0.025641	0.000990099	912/chr10:98914757-98915158	Atp2b1
GO Molecular Function.199	GO Molecular Function	GO:0042802	identical protein binding	199	0.937607	1	1	0.474499	4.21497	2	0.145344	0.0689655	201	0.960829	1	1	0.321942	3.10615	1	1704	0.025641	0.000586854	4204/chr18:60355111-60355512,4205/chr18:60377105-60377506	Iigp1
GO Molecular Function.200	GO Molecular Function	GO:0043169	cation binding	200	0.938717	1	1	0.646983	9.27382	6	0.319787	0.206897	189	0.770017	1	1	0.816354	7.34976	6	4032	0.153846	0.0014881	122/chr1:55131297-55131698,1803/chr12:3572348-3572749,2364/chr13:56703084-56703485,3145/chr15:85671447-85671848,5678/chr3:103279958-103280359,912/chr10:98914757-98915158	Atp2b1,Dtnb,Mob4,Ppara,Smad5,Trim33
GO Molecular Function.201	GO Molecular Function	GO:0022892	substrate-specific transporter activity	201	0.940496	1	1	0.371915	2.68879	1	0.0927167	0.0344828	196	0.870871	1	1	0.501912	1.99238	1	1093	0.025641	0.000914913	912/chr10:98914757-98915158	Atp2b1
GO Molecular Function.202	GO Molecular Function	GO:0005215	transporter activity	202	0.956498	1	1	0.336536	2.97145	1	0.102464	0.0344828	198	0.911922	1	1	0.424934	2.35331	1	1291	0.025641	0.000774593	912/chr10:98914757-98915158	Atp2b1
GO Biological Process.1	GO Biological Process	GO:0035458	cellular response to interferon-beta	1	7.4001e-10	9.68673e-06	9.68673e-06	118.887	0.0420567	5	0.00145023	0.172414	1	6.48563e-11	8.48968e-07	8.48968e-07	86.6194	0.0692685	6	38	0.153846	0.157895	1243/chr11:58184199-58184600,4203/chr18:60238785-60239186,4204/chr18:60355111-60355512,4205/chr18:60377105-60377506,6775/chr5:105293197-105293598	F830016B08Rik,Gbp6,Gm4841,Gm4951,Igtp,Iigp1
GO Biological Process.2	GO Biological Process	GO:0035456	response to interferon-beta	2	1.50672e-09	1.97229e-05	9.86145e-06	103.036	0.0485268	5	0.00167334	0.172414	2	2.17735e-10	2.85015e-06	1.42508e-06	71.5552	0.0838514	6	46	0.153846	0.130435	1243/chr11:58184199-58184600,4203/chr18:60238785-60239186,4204/chr18:60355111-60355512,4205/chr18:60377105-60377506,6775/chr5:105293197-105293598	F830016B08Rik,Gbp6,Gm4841,Gm4951,Igtp,Iigp1
GO Biological Process.3	GO Biological Process	GO:0042832	defense response to protozoan	3	3.09531e-05	0.405176	0.135059	50.0705	0.0599155	3	0.00206605	0.103448	13	0.00145609	1	1	35.3929	0.0565085	2	31	0.0512821	0.0645161	4204/chr18:60355111-60355512,4205/chr18:60377105-60377506,6775/chr5:105293197-105293598	Gbp6,Iigp1
GO Biological Process.4	GO Biological Process	GO:0001562	response to protozoan	4	3.82989e-05	0.501332	0.125333	46.5929	0.0643874	3	0.00222026	0.103448	14	0.00175066	1	1	32.27	0.0619771	2	34	0.0512821	0.0588235	4204/chr18:60355111-60355512,4205/chr18:60377105-60377506,6775/chr5:105293197-105293598	Gbp6,Iigp1
GO Biological Process.5	GO Biological Process	GO:0060033	anatomical structure regression	5	0.000259091	1	0.678299	85.7089	0.0233348	2	0.000804648	0.0689655	8	0.000176238	1	0.288369	99.7436	0.0200514	2	11	0.0512821	0.181818	2364/chr13:56703084-56703485,3145/chr15:85671447-85671848	Smad5,Wnt7b
GO Biological Process.6	GO Biological Process	GO:0070166	enamel mineralization	6	0.000954932	1	1	44.3442	0.0451017	2	0.00155523	0.0689655	7	0.000144361	1	0.269955	109.718	0.0182286	2	10	0.0512821	0.2	1696/chr11:109651066-109651467,3145/chr15:85671447-85671848	Fam20a,Ppara
GO Biological Process.7	GO Biological Process	GO:0034505	tooth mineralization	7	0.00154711	1	1	34.7039	0.0576304	2	0.00198726	0.0689655	9	0.000290587	1	0.422643	78.37	0.02552	2	14	0.0512821	0.142857	1696/chr11:109651066-109651467,3145/chr15:85671447-85671848	Fam20a,Ppara
GO Biological Process.8	GO Biological Process	GO:0097186	amelogenesis	8	0.0019897	1	1	30.5272	0.0655154	2	0.00225915	0.0689655	11	0.000542912	1	0.646066	57.7463	0.0346343	2	19	0.0512821	0.105263	1696/chr11:109651066-109651467,3145/chr15:85671447-85671848	Fam20a,Ppara
GO Biological Process.9	GO Biological Process	GO:0036516	chemoattraction of dopaminergic neuron axon	9	0.00243483	1	1	410.223	0.0024377	1	8.40585e-05	0.0344828	17	0.00182286	1	1	548.59	0.00182286	1	1	0.025641	1	3145/chr15:85671447-85671848	Wnt7b
GO Biological Process.10	GO Biological Process	GO:0072060	outer medullary collecting duct development	9	0.00243483	1	1	410.223	0.0024377	1	8.40585e-05	0.0344828	17	0.00182286	1	1	548.59	0.00182286	1	1	0.025641	1	3145/chr15:85671447-85671848	Wnt7b
GO Biological Process.11	GO Biological Process	GO:0072366	regulation of cellular ketone metabolic process by positive regulation of transcription from RNA polymerase II promoter	11	0.00249032	1	1	401.072	0.00249332	1	8.59765e-05	0.0344828	17	0.00182286	1	1	548.59	0.00182286	1	1	0.025641	1	3145/chr15:85671447-85671848	Ppara
GO Biological Process.12	GO Biological Process	GO:0072369	regulation of lipid transport by positive regulation of transcription from RNA polymerase II promoter	12	0.00268828	1	1	371.502	0.00269177	1	9.28198e-05	0.0344828	22	0.00364247	1	1	274.295	0.00364571	1	2	0.025641	0.5	3145/chr15:85671447-85671848	Ppara
GO Biological Process.13	GO Biological Process	GO:0072363	regulation of glycolytic process by positive regulation of transcription from RNA polymerase II promoter	13	0.00281231	1	1	355.097	0.00281613	1	9.7108e-05	0.0344828	22	0.00364247	1	1	274.295	0.00364571	1	2	0.025641	0.5	3145/chr15:85671447-85671848	Ppara
GO Biological Process.14	GO Biological Process	GO:0016332	establishment or maintenance of polarity of embryonic epithelium	14	0.00281477	1	1	354.785	0.00281861	1	9.71933e-05	0.0344828	22	0.00364247	1	1	274.295	0.00364571	1	2	0.025641	0.5	3145/chr15:85671447-85671848	Wnt7b
GO Biological Process.15	GO Biological Process	GO:0001880	Mullerian duct regression	15	0.00324269	1	1	307.903	0.00324778	1	0.000111992	0.0344828	33	0.00545886	1	1	182.863	0.00546857	1	3	0.025641	0.333333	2364/chr13:56703084-56703485	Smad5
GO Biological Process.16	GO Biological Process	GO:0071345	cellular response to cytokine stimulus	16	0.00426626	1	1	3.78385	1.58569	6	0.0546788	0.206897	3	2.31075e-05	0.302477	0.100826	6.55032	1.22131	8	670	0.205128	0.0119403	1243/chr11:58184199-58184600,3081/chr15:78326123-78326524,4203/chr18:60238785-60239186,4204/chr18:60355111-60355512,4205/chr18:60377105-60377506,6775/chr5:105293197-105293598	Csf2rb,F830016B08Rik,Gbp6,Gm43302,Gm4841,Gm4951,Igtp,Iigp1
GO Biological Process.17	GO Biological Process	GO:0072361	regulation of glycolytic process by regulation of transcription from RNA polymerase II promoter	17	0.00473264	1	1	210.815	0.00474349	1	0.000163569	0.0344828	33	0.00545886	1	1	182.863	0.00546857	1	3	0.025641	0.333333	3145/chr15:85671447-85671848	Ppara
GO Biological Process.18	GO Biological Process	GO:0072367	regulation of lipid transport by regulation of transcription from RNA polymerase II promoter	18	0.0055124	1	1	180.926	0.00552712	1	0.00019059	0.0344828	43	0.00727202	1	1	137.147	0.00729142	1	4	0.025641	0.25	3145/chr15:85671447-85671848	Ppara
GO Biological Process.19	GO Biological Process	GO:0010887	negative regulation of cholesterol storage	19	0.00585158	1	1	170.411	0.00586817	1	0.000202351	0.0344828	43	0.00727202	1	1	137.147	0.00729142	1	4	0.025641	0.25	3145/chr15:85671447-85671848	Ppara
GO Biological Process.20	GO Biological Process	GO:0072364	regulation of cellular ketone metabolic process by regulation of transcription from RNA polymerase II promoter	20	0.00615398	1	1	162.013	0.00617234	1	0.000212839	0.0344828	22	0.00364247	1	1	274.295	0.00364571	1	2	0.025641	0.5	3145/chr15:85671447-85671848	Ppara
GO Biological Process.21	GO Biological Process	GO:0042742	defense response to bacterium	21	0.00621742	1	1	7.96611	0.376595	3	0.012986	0.103448	68	0.0121126	1	1	6.25768	0.479411	3	263	0.0769231	0.0114068	4204/chr18:60355111-60355512,4205/chr18:60377105-60377506,6775/chr5:105293197-105293598	Gbp6,Gm43302,Iigp1
GO Biological Process.22	GO Biological Process	GO:0060482	lobar bronchus development	22	0.00633728	1	1	157.313	0.00635675	1	0.000219198	0.0344828	52	0.00908196	1	1	109.718	0.00911428	1	5	0.025641	0.2	3145/chr15:85671447-85671848	Wnt7b
GO Biological Process.23	GO Biological Process	GO:0072061	inner medullary collecting duct development	23	0.00717476	1	1	138.894	0.00719973	1	0.000248266	0.0344828	33	0.00545886	1	1	182.863	0.00546857	1	3	0.025641	0.333333	3145/chr15:85671447-85671848	Wnt7b
GO Biological Process.24	GO Biological Process	GO:0050829	defense response to Gram-negative bacterium	24	0.00785547	1	1	15.0473	0.132915	2	0.00458327	0.0689655	333	0.123294	1	1	7.6193	0.131246	1	72	0.025641	0.0138889	4204/chr18:60355111-60355512,4205/chr18:60377105-60377506	Iigp1
GO Biological Process.25	GO Biological Process	GO:0032364	oxygen homeostasis	25	0.0084826	1	1	117.405	0.00851753	1	0.000293708	0.0344828	52	0.00908196	1	1	109.718	0.00911428	1	5	0.025641	0.2	3145/chr15:85671447-85671848	Wnt7b
GO Biological Process.26	GO Biological Process	GO:0034097	response to cytokine	26	0.00905822	1	1	3.23513	1.85464	6	0.0639531	0.206897	5	7.16369e-05	0.937727	0.187545	5.58361	1.43277	8	786	0.205128	0.0101781	1243/chr11:58184199-58184600,3081/chr15:78326123-78326524,4203/chr18:60238785-60239186,4204/chr18:60355111-60355512,4205/chr18:60377105-60377506,6775/chr5:105293197-105293598	Csf2rb,F830016B08Rik,Gbp6,Gm43302,Gm4841,Gm4951,Igtp,Iigp1
GO Biological Process.27	GO Biological Process	GO:0007091	metaphase/anaphase transition of mitotic cell cycle	27	0.00910691	1	1	109.323	0.00914719	1	0.00031542	0.0344828	52	0.00908196	1	1	109.718	0.00911428	1	5	0.025641	0.2	1668/chr11:104469081-104469482	Cdc27
GO Biological Process.28	GO Biological Process	GO:0001649	osteoblast differentiation	28	0.00982724	1	1	6.7348	0.445448	3	0.0153603	0.103448	15	0.00178351	1	1	12.468	0.240617	3	132	0.0769231	0.0227273	2364/chr13:56703084-56703485,8125/chr7:114117445-114117846,8678/chr8:105171036-105171437	Cbfb,Rras2,Smad5
GO Biological Process.29	GO Biological Process	GO:0010871	negative regulation of receptor biosynthetic process	29	0.00991683	1	1	100.355	0.00996462	1	0.000343608	0.0344828	59	0.0108887	1	1	91.4316	0.0109371	1	6	0.025641	0.166667	3145/chr15:85671447-85671848	Ppara
GO Biological Process.30	GO Biological Process	GO:0072054	renal outer medulla development	30	0.0100968	1	1	98.5579	0.0101463	1	0.000349873	0.0344828	22	0.00364247	1	1	274.295	0.00364571	1	2	0.025641	0.5	3145/chr15:85671447-85671848	Wnt7b
GO Biological Process.31	GO Biological Process	GO:0072053	renal inner medulla development	31	0.0105934	1	1	93.9149	0.0106479	1	0.00036717	0.0344828	33	0.00545886	1	1	182.863	0.00546857	1	3	0.025641	0.333333	3145/chr15:85671447-85671848	Wnt7b
GO Biological Process.32	GO Biological Process	GO:2000323	negative regulation of glucocorticoid receptor signaling pathway	32	0.0109048	1	1	91.2193	0.0109626	1	0.00037802	0.0344828	59	0.0108887	1	1	91.4316	0.0109371	1	6	0.025641	0.166667	6706/chr5:76304080-76304481	Clock
GO Biological Process.33	GO Biological Process	GO:1902262	apoptotic process involved in blood vessel morphogenesis	33	0.0110884	1	1	89.7005	0.0111482	1	0.000384421	0.0344828	59	0.0108887	1	1	91.4316	0.0109371	1	6	0.025641	0.166667	3145/chr15:85671447-85671848	Wnt7b
GO Biological Process.34	GO Biological Process	GO:0018105	peptidyl-serine phosphorylation	34	0.0113345	1	1	6.38752	0.469666	3	0.0161954	0.103448	27	0.00428454	1	1	9.14316	0.328114	3	180	0.0769231	0.0166667	3637/chr17:24141264-24141665,4775/chr2:30066604-30067005,5797/chr3:142881678-142882079	Pdpk1,Pkn2,Pkn3
GO Biological Process.35	GO Biological Process	GO:0060535	trachea cartilage morphogenesis	35	0.0116468	1	1	85.3768	0.0117128	1	0.000403889	0.0344828	43	0.00727202	1	1	137.147	0.00729142	1	4	0.025641	0.25	3145/chr15:85671447-85671848	Wnt7b
GO Biological Process.36	GO Biological Process	GO:0044406	adhesion of symbiont to host	36	0.011918	1	1	83.4231	0.0119871	1	0.000413348	0.0344828	103	0.0216618	1	1	45.7158	0.0218743	1	12	0.025641	0.0833333	6775/chr5:105293197-105293598	Gbp6
GO Biological Process.37	GO Biological Process	GO:0033483	gas homeostasis	37	0.0119557	1	1	83.1585	0.0120252	1	0.000414663	0.0344828	72	0.0126922	1	1	78.37	0.01276	1	7	0.025641	0.142857	3145/chr15:85671447-85671848	Wnt7b
GO Biological Process.38	GO Biological Process	GO:1901214	regulation of neuron death	38	0.0129961	1	1	4.32457	0.924948	4	0.0318948	0.137931	16	0.00180239	1	1	7.64585	0.52316	4	287	0.102564	0.0139373	3145/chr15:85671447-85671848,3637/chr17:24141264-24141665,4775/chr2:30066604-30067005,8125/chr7:114117445-114117846	Pdpk1,Ppara,Rras2,Set
GO Biological Process.39	GO Biological Process	GO:0090527	actin filament reorganization	39	0.0132168	1	1	75.1774	0.0133019	1	0.000458685	0.0344828	59	0.0108887	1	1	91.4316	0.0109371	1	6	0.025641	0.166667	6692/chr5:73255841-73256242	Fryl
GO Biological Process.40	GO Biological Process	GO:0016573	histone acetylation	40	0.0132479	1	1	11.4383	0.17485	2	0.00602932	0.0689655	86	0.0159919	1	1	10.3507	0.193223	2	106	0.0512821	0.0188679	1668/chr11:104469081-104469482,6706/chr5:76304080-76304481	Clock,Kansl1
GO Biological Process.41	GO Biological Process	GO:0010891	negative regulation of sequestering of triglyceride	41	0.0134807	1	1	73.6964	0.0135692	1	0.000467903	0.0344828	52	0.00908196	1	1	109.718	0.00911428	1	5	0.025641	0.2	3145/chr15:85671447-85671848	Ppara
GO Biological Process.42	GO Biological Process	GO:0022009	central nervous system vasculogenesis	42	0.0135395	1	1	73.3741	0.0136288	1	0.000469958	0.0344828	43	0.00727202	1	1	137.147	0.00729142	1	4	0.025641	0.25	3145/chr15:85671447-85671848	Wnt7b
GO Biological Process.43	GO Biological Process	GO:0035095	behavioral response to nicotine	43	0.0135489	1	1	73.3231	0.0136383	1	0.000470285	0.0344828	78	0.0144925	1	1	68.5737	0.0145828	1	8	0.025641	0.125	3145/chr15:85671447-85671848	Ppara
GO Biological Process.44	GO Biological Process	GO:0018393	internal peptidyl-lysine acetylation	44	0.0135611	1	1	11.2979	0.177023	2	0.00610425	0.0689655	89	0.0171492	1	1	9.97436	0.200514	2	110	0.0512821	0.0181818	1668/chr11:104469081-104469482,6706/chr5:76304080-76304481	Clock,Kansl1
GO Biological Process.45	GO Biological Process	GO:0018394	peptidyl-lysine acetylation	45	0.0142628	1	1	11.0003	0.181813	2	0.00626941	0.0689655	91	0.0180399	1	1	9.70955	0.205983	2	113	0.0512821	0.0176991	1668/chr11:104469081-104469482,6706/chr5:76304080-76304481	Clock,Kansl1
GO Biological Process.46	GO Biological Process	GO:0006475	internal protein amino acid acetylation	46	0.0147207	1	1	10.8177	0.184883	2	0.00637526	0.0689655	98	0.01895	1	1	9.45844	0.211451	2	116	0.0512821	0.0172414	1668/chr11:104469081-104469482,6706/chr5:76304080-76304481	Clock,Kansl1
GO Biological Process.47	GO Biological Process	GO:0035520	monoubiquitinated protein deubiquitination	47	0.0150317	1	1	66.0422	0.0151418	1	0.000522132	0.0344828	87	0.0162896	1	1	60.9544	0.0164057	1	9	0.025641	0.111111	6081/chr4:98923959-98924360	Usp1
GO Biological Process.48	GO Biological Process	GO:0046007	negative regulation of activated T cell proliferation	48	0.0151477	1	1	65.5328	0.0152595	1	0.000526191	0.0344828	92	0.0180835	1	1	54.859	0.0182286	1	10	0.025641	0.1	1696/chr11:109651066-109651467	Prkar1a
GO Biological Process.49	GO Biological Process	GO:0002051	osteoblast fate commitment	49	0.0156032	1	1	63.6055	0.0157219	1	0.000542135	0.0344828	59	0.0108887	1	1	91.4316	0.0109371	1	6	0.025641	0.166667	2364/chr13:56703084-56703485	Smad5
GO Biological Process.50	GO Biological Process	GO:0044691	tooth eruption	50	0.0157048	1	1	63.1906	0.0158251	1	0.000545694	0.0344828	33	0.00545886	1	1	182.863	0.00546857	1	3	0.025641	0.333333	1696/chr11:109651066-109651467	Fam20a
GO Biological Process.51	GO Biological Process	GO:0032922	circadian regulation of gene expression	51	0.0158648	1	1	10.3963	0.192375	2	0.00663363	0.0689655	31	0.00518827	1	1	18.5963	0.107549	2	59	0.0512821	0.0338983	3145/chr15:85671447-85671848,6706/chr5:76304080-76304481	Clock,Ppara
GO Biological Process.52	GO Biological Process	GO:0018209	peptidyl-serine modification	52	0.0178721	1	1	5.38215	0.557398	3	0.0192206	0.103448	41	0.00598282	1	1	8.10724	0.37004	3	203	0.0769231	0.0147783	3637/chr17:24141264-24141665,4775/chr2:30066604-30067005,5797/chr3:142881678-142882079	Pdpk1,Pkn2,Pkn3
GO Biological Process.53	GO Biological Process	GO:0006473	protein acetylation	53	0.0179127	1	1	9.74551	0.205223	2	0.00707665	0.0689655	118	0.0237824	1	1	8.37542	0.238794	2	131	0.0512821	0.0152672	1668/chr11:104469081-104469482,6706/chr5:76304080-76304481	Clock,Kansl1
GO Biological Process.54	GO Biological Process	GO:0043984	histone H4-K16 acetylation	54	0.0182573	1	1	54.2884	0.0184201	1	0.000635178	0.0344828	112	0.0234462	1	1	42.1992	0.0236971	1	13	0.025641	0.0769231	1668/chr11:104469081-104469482	Kansl1
GO Biological Process.55	GO Biological Process	GO:0061642	chemoattraction of axon	55	0.0183873	1	1	53.9011	0.0185525	1	0.000639741	0.0344828	33	0.00545886	1	1	182.863	0.00546857	1	3	0.025641	0.333333	3145/chr15:85671447-85671848	Wnt7b
GO Biological Process.56	GO Biological Process	GO:0071386	cellular response to corticosterone stimulus	56	0.0184199	1	1	53.8049	0.0185857	1	0.000640886	0.0344828	33	0.00545886	1	1	182.863	0.00546857	1	3	0.025641	0.333333	912/chr10:98914757-98915158	Atp2b1
GO Biological Process.57	GO Biological Process	GO:0045835	negative regulation of meiotic nuclear division	57	0.0189858	1	1	52.1865	0.019162	1	0.00066076	0.0344828	112	0.0234462	1	1	42.1992	0.0236971	1	13	0.025641	0.0769231	1696/chr11:109651066-109651467	Prkar1a
GO Biological Process.58	GO Biological Process	GO:0072236	metanephric loop of Henle development	58	0.0190238	1	1	52.0813	0.0192008	1	0.000662095	0.0344828	59	0.0108887	1	1	91.4316	0.0109371	1	6	0.025641	0.166667	3145/chr15:85671447-85671848	Wnt7b
GO Biological Process.59	GO Biological Process	GO:0071310	cellular response to organic substance	59	0.0191639	1	1	2.00205	4.99488	10	0.172237	0.344828	4	6.38096e-05	0.835268	0.208817	3.60322	3.33036	12	1827	0.307692	0.00656814	1243/chr11:58184199-58184600,2364/chr13:56703084-56703485,3081/chr15:78326123-78326524,3145/chr15:85671447-85671848,3637/chr17:24141264-24141665,4203/chr18:60238785-60239186,4204/chr18:60355111-60355512,4205/chr18:60377105-60377506,6775/chr5:105293197-105293598,912/chr10:98914757-98915158	Atp2b1,Csf2rb,F830016B08Rik,Gbp6,Gm43302,Gm4841,Gm4951,Igtp,Iigp1,Pdpk1,Ppara,Smad5
GO Biological Process.60	GO Biological Process	GO:0010889	regulation of sequestering of triglyceride	60	0.020431	1	1	48.4608	0.0206353	1	0.00071156	0.0344828	103	0.0216618	1	1	45.7158	0.0218743	1	12	0.025641	0.0833333	3145/chr15:85671447-85671848	Ppara
GO Biological Process.61	GO Biological Process	GO:0010745	negative regulation of macrophage derived foam cell differentiation	61	0.0209285	1	1	47.2971	0.0211429	1	0.000729066	0.0344828	92	0.0180835	1	1	54.859	0.0182286	1	10	0.025641	0.1	3145/chr15:85671447-85671848	Ppara
GO Biological Process.62	GO Biological Process	GO:1990034	calcium ion export from cell	62	0.0210443	1	1	47.0343	0.0212611	1	0.000733141	0.0344828	43	0.00727202	1	1	137.147	0.00729142	1	4	0.025641	0.25	912/chr10:98914757-98915158	Atp2b1
GO Biological Process.63	GO Biological Process	GO:2000480	negative regulation of cAMP-dependent protein kinase activity	63	0.0215303	1	1	45.9616	0.0217573	1	0.000750252	0.0344828	78	0.0144925	1	1	68.5737	0.0145828	1	8	0.025641	0.125	1696/chr11:109651066-109651467	Prkar1a
GO Biological Process.64	GO Biological Process	GO:1901215	negative regulation of neuron death	64	0.0220332	1	1	4.96807	0.603857	3	0.0208226	0.103448	30	0.00505393	1	1	8.61659	0.348166	3	191	0.0769231	0.0157068	3145/chr15:85671447-85671848,3637/chr17:24141264-24141665,4775/chr2:30066604-30067005	Pdpk1,Ppara,Set
GO Biological Process.65	GO Biological Process	GO:0072205	metanephric collecting duct development	65	0.022304	1	1	44.3503	0.0225478	1	0.000777509	0.0344828	72	0.0126922	1	1	78.37	0.01276	1	7	0.025641	0.142857	3145/chr15:85671447-85671848	Wnt7b
GO Biological Process.66	GO Biological Process	GO:0031214	biomineral tissue development	66	0.0229163	1	1	8.53992	0.234194	2	0.00807566	0.0689655	49	0.00826184	1	1	14.6291	0.136714	2	75	0.0512821	0.0266667	1696/chr11:109651066-109651467,3145/chr15:85671447-85671848	Fam20a,Ppara
GO Biological Process.67	GO Biological Process	GO:0098542	defense response to other organism	67	0.0233019	1	1	4.86202	0.617027	3	0.0212768	0.103448	189	0.0518427	1	1	3.55458	0.843982	3	463	0.0769231	0.00647948	4204/chr18:60355111-60355512,4205/chr18:60377105-60377506,6775/chr5:105293197-105293598	Gbp6,Gm43302,Iigp1
GO Biological Process.68	GO Biological Process	GO:2000074	regulation of type B pancreatic cell development	68	0.023514	1	1	42.0432	0.0237851	1	0.000820175	0.0344828	52	0.00908196	1	1	109.718	0.00911428	1	5	0.025641	0.2	6706/chr5:76304080-76304481	Clock
GO Biological Process.69	GO Biological Process	GO:1904938	planar cell polarity pathway involved in axon guidance	69	0.024234	1	1	40.7795	0.0245221	1	0.000845591	0.0344828	59	0.0108887	1	1	91.4316	0.0109371	1	6	0.025641	0.166667	3145/chr15:85671447-85671848	Wnt7b
GO Biological Process.70	GO Biological Process	GO:0036514	dopaminergic neuron axon guidance	69	0.024234	1	1	40.7795	0.0245221	1	0.000845591	0.0344828	59	0.0108887	1	1	91.4316	0.0109371	1	6	0.025641	0.166667	3145/chr15:85671447-85671848	Wnt7b
GO Biological Process.71	GO Biological Process	GO:0051447	negative regulation of meiotic cell cycle	71	0.0243799	1	1	40.5326	0.0246715	1	0.000850742	0.0344828	134	0.0323206	1	1	30.4772	0.0328114	1	18	0.025641	0.0555556	1696/chr11:109651066-109651467	Prkar1a
GO Biological Process.72	GO Biological Process	GO:0051775	response to redox state	72	0.0250451	1	1	39.4431	0.025353	1	0.00087424	0.0344828	92	0.0180835	1	1	54.859	0.0182286	1	10	0.025641	0.1	6706/chr5:76304080-76304481	Clock
GO Biological Process.73	GO Biological Process	GO:0043982	histone H4-K8 acetylation	73	0.0251597	1	1	39.2613	0.0254704	1	0.00087829	0.0344828	122	0.0270054	1	1	36.5727	0.0273428	1	15	0.025641	0.0666667	1668/chr11:104469081-104469482	Kansl1
GO Biological Process.74	GO Biological Process	GO:0043981	histone H4-K5 acetylation	73	0.0251597	1	1	39.2613	0.0254704	1	0.00087829	0.0344828	122	0.0270054	1	1	36.5727	0.0273428	1	15	0.025641	0.0666667	1668/chr11:104469081-104469482	Kansl1
GO Biological Process.75	GO Biological Process	GO:0032099	negative regulation of appetite	75	0.0264575	1	1	37.3115	0.0268014	1	0.000924185	0.0344828	99	0.0198743	1	1	49.8718	0.0200514	1	11	0.025641	0.0909091	3145/chr15:85671447-85671848	Ppara
GO Biological Process.76	GO Biological Process	GO:0071389	cellular response to mineralocorticoid stimulus	76	0.0274422	1	1	35.9551	0.0278124	1	0.00095905	0.0344828	72	0.0126922	1	1	78.37	0.01276	1	7	0.025641	0.142857	912/chr10:98914757-98915158	Atp2b1
GO Biological Process.77	GO Biological Process	GO:0043543	protein acylation	77	0.028476	1	1	7.5928	0.263407	2	0.00908301	0.0689655	151	0.0363592	1	1	6.64957	0.300771	2	165	0.0512821	0.0121212	1668/chr11:104469081-104469482,6706/chr5:76304080-76304481	Clock,Kansl1
GO Biological Process.78	GO Biological Process	GO:0010631	epithelial cell migration	78	0.0285785	1	1	7.57798	0.263923	2	0.00910078	0.0689655	48	0.00784211	1	1	15.0299	0.133069	2	73	0.0512821	0.0273973	4775/chr2:30066604-30067005,5797/chr3:142881678-142882079	Pkn2,Pkn3
GO Biological Process.79	GO Biological Process	GO:0090132	epithelium migration	79	0.0297613	1	1	7.41251	0.269814	2	0.00930394	0.0689655	50	0.00847542	1	1	14.4366	0.138537	2	76	0.0512821	0.0263158	4775/chr2:30066604-30067005,5797/chr3:142881678-142882079	Pkn2,Pkn3
GO Biological Process.80	GO Biological Process	GO:0032108	negative regulation of response to nutrient levels	80	0.0305651	1	1	32.2317	0.0310253	1	0.00106984	0.0344828	112	0.0234462	1	1	42.1992	0.0236971	1	13	0.025641	0.0769231	3145/chr15:85671447-85671848	Ppara
GO Biological Process.81	GO Biological Process	GO:0017015	regulation of transforming growth factor beta receptor signaling pathway	81	0.0307399	1	1	7.28285	0.274618	2	0.00946958	0.0689655	70	0.0124772	1	1	11.7976	0.169526	2	93	0.0512821	0.0215054	3637/chr17:24141264-24141665,5678/chr3:103279958-103280359	Pdpk1,Trim33
GO Biological Process.82	GO Biological Process	GO:1903844	regulation of cellular response to transforming growth factor beta stimulus	82	0.0309457	1	1	7.25637	0.27562	2	0.00950413	0.0689655	75	0.0127339	1	1	11.6721	0.171348	2	94	0.0512821	0.0212766	3637/chr17:24141264-24141665,5678/chr3:103279958-103280359	Pdpk1,Trim33
GO Biological Process.83	GO Biological Process	GO:0019221	cytokine-mediated signaling pathway	83	0.0317231	1	1	4.31108	0.695881	3	0.0239959	0.103448	337	0.124872	1	1	3.26541	0.61248	2	336	0.0512821	0.00595238	3081/chr15:78326123-78326524,4204/chr18:60355111-60355512,4205/chr18:60377105-60377506	Csf2rb,Iigp1
GO Biological Process.84	GO Biological Process	GO:0010869	regulation of receptor biosynthetic process	84	0.0325797	1	1	30.2084	0.0331033	1	0.00114149	0.0344828	134	0.0323206	1	1	30.4772	0.0328114	1	18	0.025641	0.0555556	3145/chr15:85671447-85671848	Ppara
GO Biological Process.85	GO Biological Process	GO:0090130	tissue migration	85	0.0326877	1	1	7.04232	0.283998	2	0.00979302	0.0689655	57	0.0100392	1	1	13.219	0.151297	2	83	0.0512821	0.0240964	4775/chr2:30066604-30067005,5797/chr3:142881678-142882079	Pkn2,Pkn3
GO Biological Process.86	GO Biological Process	GO:0060534	trachea cartilage development	86	0.0327622	1	1	30.0375	0.0332917	1	0.00114799	0.0344828	78	0.0144925	1	1	68.5737	0.0145828	1	8	0.025641	0.125	3145/chr15:85671447-85671848	Wnt7b
GO Biological Process.87	GO Biological Process	GO:0060856	establishment of blood-brain barrier	87	0.0334704	1	1	29.3915	0.0340234	1	0.00117322	0.0344828	87	0.0162896	1	1	60.9544	0.0164057	1	9	0.025641	0.111111	3145/chr15:85671447-85671848	Wnt7b
GO Biological Process.88	GO Biological Process	GO:2000322	regulation of glucocorticoid receptor signaling pathway	88	0.0336861	1	1	29.2002	0.0342463	1	0.00118091	0.0344828	92	0.0180835	1	1	54.859	0.0182286	1	10	0.025641	0.1	6706/chr5:76304080-76304481	Clock
GO Biological Process.89	GO Biological Process	GO:0045669	positive regulation of osteoblast differentiation	89	0.0350819	1	1	6.77449	0.295225	2	0.0101802	0.0689655	40	0.0057144	1	1	17.6964	0.113017	2	62	0.0512821	0.0322581	2364/chr13:56703084-56703485,3145/chr15:85671447-85671848	Smad5,Wnt7b
GO Biological Process.90	GO Biological Process	GO:0034122	negative regulation of toll-like receptor signaling pathway	90	0.0351155	1	1	27.9917	0.0357249	1	0.00123189	0.0344828	177	0.0498342	1	1	19.5925	0.05104	1	28	0.025641	0.0357143	3637/chr17:24141264-24141665	Pdpk1
GO Biological Process.91	GO Biological Process	GO:1990416	cellular response to brain-derived neurotrophic factor stimulus	91	0.0364652	1	1	26.9375	0.0371229	1	0.0012801	0.0344828	78	0.0144925	1	1	68.5737	0.0145828	1	8	0.025641	0.125	3637/chr17:24141264-24141665	Pdpk1
GO Biological Process.92	GO Biological Process	GO:1901660	calcium ion export	92	0.0367321	1	1	26.7383	0.0373995	1	0.00128964	0.0344828	78	0.0144925	1	1	68.5737	0.0145828	1	8	0.025641	0.125	912/chr10:98914757-98915158	Atp2b1
GO Biological Process.93	GO Biological Process	GO:0032095	regulation of response to food	93	0.0379559	1	1	25.8604	0.0386692	1	0.00133342	0.0344828	131	0.030552	1	1	32.27	0.0309886	1	17	0.025641	0.0588235	3145/chr15:85671447-85671848	Ppara
GO Biological Process.94	GO Biological Process	GO:0034329	cell junction assembly	94	0.038901	1	1	6.39948	0.312526	2	0.0107767	0.0689655	84	0.015147	1	1	10.6522	0.187754	2	103	0.0512821	0.0194175	3637/chr17:24141264-24141665,5797/chr3:142881678-142882079	Pdpk1,Pkn2
GO Biological Process.95	GO Biological Process	GO:0045722	positive regulation of gluconeogenesis	95	0.0402497	1	1	24.3588	0.041053	1	0.00141562	0.0344828	112	0.0234462	1	1	42.1992	0.0236971	1	13	0.025641	0.0769231	3145/chr15:85671447-85671848	Ppara
GO Biological Process.96	GO Biological Process	GO:0007143	female meiotic division	96	0.0406053	1	1	24.1411	0.0414231	1	0.00142838	0.0344828	205	0.0584749	1	1	16.6239	0.0601542	1	33	0.025641	0.030303	1696/chr11:109651066-109651467	Prkar1a
GO Biological Process.97	GO Biological Process	GO:0072044	collecting duct development	97	0.0406949	1	1	24.0869	0.0415164	1	0.0014316	0.0344828	103	0.0216618	1	1	45.7158	0.0218743	1	12	0.025641	0.0833333	3145/chr15:85671447-85671848	Wnt7b
GO Biological Process.98	GO Biological Process	GO:0042475	odontogenesis of dentin-containing tooth	98	0.0411837	1	1	6.20062	0.322549	2	0.0111224	0.0689655	10	0.000402369	1	0.526701	20.8325	0.144006	3	79	0.0769231	0.0379747	1696/chr11:109651066-109651467,3145/chr15:85671447-85671848	Fam20a,Ppara,Wnt7b
GO Biological Process.99	GO Biological Process	GO:0018193	peptidyl-amino acid modification	99	0.0413584	1	1	2.57767	1.93974	5	0.0668874	0.172414	76	0.0132563	1	1	3.50761	1.42547	5	782	0.128205	0.00639386	1668/chr11:104469081-104469482,3637/chr17:24141264-24141665,4775/chr2:30066604-30067005,5797/chr3:142881678-142882079,6706/chr5:76304080-76304481	Clock,Kansl1,Pdpk1,Pkn2,Pkn3
GO Biological Process.100	GO Biological Process	GO:0060710	chorio-allantoic fusion	100	0.0417335	1	1	23.4752	0.0425981	1	0.0014689	0.0344828	92	0.0180835	1	1	54.859	0.0182286	1	10	0.025641	0.1	3145/chr15:85671447-85671848	Wnt7b
GO Biological Process.101	GO Biological Process	GO:1903038	negative regulation of leukocyte cell-cell adhesion	101	0.0419977	1	1	6.13365	0.32607	2	0.0112438	0.0689655	90	0.0177409	1	1	9.79625	0.20416	2	112	0.0512821	0.0178571	1696/chr11:109651066-109651467,3145/chr15:85671447-85671848	Ppara,Prkar1a
GO Biological Process.102	GO Biological Process	GO:0060561	apoptotic process involved in morphogenesis	102	0.0425007	1	1	23.0427	0.0433977	1	0.00149647	0.0344828	134	0.0323206	1	1	30.4772	0.0328114	1	18	0.025641	0.0555556	3145/chr15:85671447-85671848	Wnt7b
GO Biological Process.103	GO Biological Process	GO:0010888	negative regulation of lipid storage	103	0.0432166	1	1	22.6528	0.0441446	1	0.00152223	0.0344828	167	0.0446128	1	1	21.9436	0.0455714	1	25	0.025641	0.04	3145/chr15:85671447-85671848	Ppara
GO Biological Process.104	GO Biological Process	GO:0010885	regulation of cholesterol storage	104	0.0432505	1	1	22.6347	0.04418	1	0.00152345	0.0344828	99	0.0198743	1	1	49.8718	0.0200514	1	11	0.025641	0.0909091	3145/chr15:85671447-85671848	Ppara
GO Biological Process.105	GO Biological Process	GO:0006952	defense response	105	0.0438538	1	1	2.53649	1.97122	5	0.0679732	0.172414	21	0.00337782	1	1	3.49103	2.00514	7	1100	0.179487	0.00636364	1243/chr11:58184199-58184600,4203/chr18:60238785-60239186,4204/chr18:60355111-60355512,4205/chr18:60377105-60377506,6775/chr5:105293197-105293598	F830016B08Rik,Gbp6,Gm43302,Gm4841,Gm4951,Igtp,Iigp1
GO Biological Process.106	GO Biological Process	GO:0006972	hyperosmotic response	106	0.0441024	1	1	22.188	0.0450694	1	0.00155412	0.0344828	146	0.0358483	1	1	27.4295	0.0364571	1	20	0.025641	0.05	3637/chr17:24141264-24141665	Pdpk1
GO Biological Process.107	GO Biological Process	GO:0060433	bronchus development	107	0.0443155	1	1	22.0789	0.0452921	1	0.00156179	0.0344828	92	0.0180835	1	1	54.859	0.0182286	1	10	0.025641	0.1	3145/chr15:85671447-85671848	Wnt7b
GO Biological Process.108	GO Biological Process	GO:2000479	regulation of cAMP-dependent protein kinase activity	108	0.0450399	1	1	21.7159	0.0460491	1	0.0015879	0.0344828	120	0.0252274	1	1	39.185	0.02552	1	14	0.025641	0.0714286	1696/chr11:109651066-109651467	Prkar1a
GO Biological Process.109	GO Biological Process	GO:0010667	negative regulation of cardiac muscle cell apoptotic process	109	0.0450877	1	1	21.6924	0.0460991	1	0.00158962	0.0344828	131	0.030552	1	1	32.27	0.0309886	1	17	0.025641	0.0588235	3637/chr17:24141264-24141665	Pdpk1
GO Biological Process.110	GO Biological Process	GO:0090101	negative regulation of transmembrane receptor protein serine/threonine kinase signaling pathway	110	0.0459551	1	1	5.83373	0.342834	2	0.0118219	0.0689655	83	0.0145949	1	1	10.8632	0.184108	2	101	0.0512821	0.019802	3637/chr17:24141264-24141665,5678/chr3:103279958-103280359	Pdpk1,Trim33
GO Biological Process.111	GO Biological Process	GO:0045087	innate immune response	111	0.0467496	1	1	3.69219	0.812527	3	0.0280182	0.103448	233	0.0736042	1	1	3.07046	0.977051	3	536	0.0769231	0.00559702	4204/chr18:60355111-60355512,4205/chr18:60377105-60377506,6775/chr5:105293197-105293598	Gbp6,Gm43302,Iigp1
GO Biological Process.112	GO Biological Process	GO:0043304	regulation of mast cell degranulation	112	0.047984	1	1	20.3534	0.0491318	1	0.0016942	0.0344828	182	0.0515685	1	1	18.9169	0.0528628	1	29	0.025641	0.0344828	3637/chr17:24141264-24141665	Pdpk1
GO Biological Process.113	GO Biological Process	GO:0010664	negative regulation of striated muscle cell apoptotic process	113	0.048596	1	1	20.0909	0.0497737	1	0.00171633	0.0344828	142	0.034086	1	1	28.8731	0.0346343	1	19	0.025641	0.0526316	3637/chr17:24141264-24141665	Pdpk1
GO Biological Process.114	GO Biological Process	GO:0032107	regulation of response to nutrient levels	114	0.0486601	1	1	20.0638	0.049841	1	0.00171866	0.0344828	162	0.0411164	1	1	23.8517	0.0419257	1	23	0.025641	0.0434783	3145/chr15:85671447-85671848	Ppara
GO Biological Process.115	GO Biological Process	GO:0060439	trachea morphogenesis	115	0.0502328	1	1	19.4203	0.0514926	1	0.00177561	0.0344828	103	0.0216618	1	1	45.7158	0.0218743	1	12	0.025641	0.0833333	3145/chr15:85671447-85671848	Wnt7b
GO Biological Process.116	GO Biological Process	GO:0001503	ossification	116	0.0512744	1	1	3.55574	0.843706	3	0.0290933	0.103448	67	0.0112653	1	1	6.42879	0.466651	3	256	0.0769231	0.0117188	2364/chr13:56703084-56703485,8125/chr7:114117445-114117846,8678/chr8:105171036-105171437	Cbfb,Rras2,Smad5
GO Biological Process.117	GO Biological Process	GO:0045216	cell-cell junction organization	117	0.0516268	1	1	5.4654	0.365938	2	0.0126186	0.0689655	119	0.0241209	1	1	8.31197	0.240617	2	132	0.0512821	0.0151515	3637/chr17:24141264-24141665,5797/chr3:142881678-142882079	Pdpk1,Pkn2
GO Biological Process.118	GO Biological Process	GO:0070887	cellular response to chemical stimulus	118	0.0516416	1	1	1.7106	5.84589	10	0.201582	0.344828	6	9.6216e-05	1	0.209911	3.20668	4.05403	13	2224	0.333333	0.00584532	1243/chr11:58184199-58184600,2364/chr13:56703084-56703485,3081/chr15:78326123-78326524,3145/chr15:85671447-85671848,3637/chr17:24141264-24141665,4203/chr18:60238785-60239186,4204/chr18:60355111-60355512,4205/chr18:60377105-60377506,6775/chr5:105293197-105293598,912/chr10:98914757-98915158	Atp2b1,Csf2rb,F830016B08Rik,Gbp6,Gm43302,Gm4841,Gm4951,Igtp,Iigp1,Pdpk1,Ppara,Smad5,Wnt7b
GO Biological Process.119	GO Biological Process	GO:0046321	positive regulation of fatty acid oxidation	119	0.053123	1	1	18.3369	0.0545348	1	0.00188051	0.0344828	112	0.0234462	1	1	42.1992	0.0236971	1	13	0.025641	0.0769231	3145/chr15:85671447-85671848	Ppara
GO Biological Process.120	GO Biological Process	GO:0060484	lung-associated mesenchyme development	120	0.0553065	1	1	17.5936	0.056839	1	0.00195997	0.0344828	99	0.0198743	1	1	49.8718	0.0200514	1	11	0.025641	0.0909091	3145/chr15:85671447-85671848	Wnt7b
GO Biological Process.121	GO Biological Process	GO:0044267	cellular protein metabolic process	121	0.0560417	1	1	1.62476	6.77022	11	0.233456	0.37931	51	0.00855085	1	1	2.08194	5.76387	12	3162	0.307692	0.00379507	1243/chr11:58184199-58184600,1668/chr11:104469081-104469482,1696/chr11:109651066-109651467,2364/chr13:56703084-56703485,3637/chr17:24141264-24141665,4775/chr2:30066604-30067005,5678/chr3:103279958-103280359,5797/chr3:142881678-142882079,6081/chr4:98923959-98924360,6706/chr5:76304080-76304481,8678/chr8:105171036-105171437	Cbfb,Cdc27,Clock,Kansl1,Mrpl22,Pdpk1,Pkn2,Pkn3,Prkar1a,Smad5,Trim33,Usp1
GO Biological Process.122	GO Biological Process	GO:0006464	cellular protein modification process	122	0.056457	1	1	1.68508	5.93443	10	0.204636	0.344828	32	0.00534416	1	1	2.32722	4.72666	11	2593	0.282051	0.00424219	1668/chr11:104469081-104469482,1696/chr11:109651066-109651467,2364/chr13:56703084-56703485,3637/chr17:24141264-24141665,4775/chr2:30066604-30067005,5678/chr3:103279958-103280359,5797/chr3:142881678-142882079,6081/chr4:98923959-98924360,6706/chr5:76304080-76304481,8678/chr8:105171036-105171437	Cbfb,Cdc27,Clock,Kansl1,Pdpk1,Pkn2,Pkn3,Prkar1a,Smad5,Trim33,Usp1
GO Biological Process.123	GO Biological Process	GO:0032098	regulation of appetite	123	0.0611411	1	1	15.8676	0.0630215	1	0.00217315	0.0344828	153	0.0376074	1	1	26.1233	0.03828	1	21	0.025641	0.0476191	3145/chr15:85671447-85671848	Ppara
GO Biological Process.124	GO Biological Process	GO:0048041	focal adhesion assembly	124	0.0615117	1	1	15.769	0.0634154	1	0.00218674	0.0344828	162	0.0411164	1	1	23.8517	0.0419257	1	23	0.025641	0.0434783	3637/chr17:24141264-24141665	Pdpk1
GO Biological Process.125	GO Biological Process	GO:0070979	protein K11-linked ubiquitination	125	0.0623357	1	1	15.5541	0.064292	1	0.00221696	0.0344828	182	0.0515685	1	1	18.9169	0.0528628	1	29	0.025641	0.0344828	1668/chr11:104469081-104469482	Cdc27
GO Biological Process.126	GO Biological Process	GO:0006468	protein phosphorylation	126	0.062399	1	1	2.29707	2.17668	5	0.0750581	0.172414	77	0.0141532	1	1	3.45025	1.44917	5	795	0.128205	0.00628931	1696/chr11:109651066-109651467,2364/chr13:56703084-56703485,3637/chr17:24141264-24141665,4775/chr2:30066604-30067005,5797/chr3:142881678-142882079	Pdpk1,Pkn2,Pkn3,Prkar1a,Smad5
GO Biological Process.127	GO Biological Process	GO:1902742	apoptotic process involved in development	127	0.0629747	1	1	15.3912	0.0649721	1	0.00224042	0.0344828	162	0.0411164	1	1	23.8517	0.0419257	1	23	0.025641	0.0434783	3145/chr15:85671447-85671848	Wnt7b
GO Biological Process.128	GO Biological Process	GO:0034330	cell junction organization	128	0.0637128	1	1	4.85104	0.412283	2	0.0142167	0.0689655	126	0.0294319	1	1	7.46381	0.26796	2	147	0.0512821	0.0136054	3637/chr17:24141264-24141665,5797/chr3:142881678-142882079	Pdpk1,Pkn2
GO Biological Process.129	GO Biological Process	GO:0010743	regulation of macrophage derived foam cell differentiation	129	0.0637259	1	1	15.204	0.0657723	1	0.00226801	0.0344828	153	0.0376074	1	1	26.1233	0.03828	1	21	0.025641	0.0476191	3145/chr15:85671447-85671848	Ppara
GO Biological Process.130	GO Biological Process	GO:0060536	cartilage morphogenesis	130	0.0640726	1	1	15.119	0.0661418	1	0.00228075	0.0344828	103	0.0216618	1	1	45.7158	0.0218743	1	12	0.025641	0.0833333	3145/chr15:85671447-85671848	Wnt7b
GO Biological Process.131	GO Biological Process	GO:0006950	response to stress	131	0.0647801	1	1	1.64587	6.07582	10	0.209511	0.344828	28	0.00492825	1	1	2.22928	5.38289	12	2953	0.307692	0.00406366	1243/chr11:58184199-58184600,3145/chr15:85671447-85671848,3637/chr17:24141264-24141665,4203/chr18:60238785-60239186,4204/chr18:60355111-60355512,4205/chr18:60377105-60377506,6081/chr4:98923959-98924360,6706/chr5:76304080-76304481,6775/chr5:105293197-105293598,912/chr10:98914757-98915158	Atp2b1,Clock,F830016B08Rik,Gbp6,Gm43302,Gm4841,Gm4951,Igtp,Iigp1,Pdpk1,Ppara,Usp1
GO Biological Process.132	GO Biological Process	GO:0043300	regulation of leukocyte degranulation	132	0.0647957	1	1	14.9448	0.0669129	1	0.00230734	0.0344828	241	0.0772156	1	1	12.468	0.0802057	1	44	0.025641	0.0227273	3637/chr17:24141264-24141665	Pdpk1
GO Biological Process.133	GO Biological Process	GO:0045778	positive regulation of ossification	133	0.0648897	1	1	4.80052	0.416621	2	0.0143663	0.0689655	69	0.0122228	1	1	11.9259	0.167703	2	92	0.0512821	0.0217391	2364/chr13:56703084-56703485,3145/chr15:85671447-85671848	Smad5,Wnt7b
GO Biological Process.134	GO Biological Process	GO:0000209	protein polyubiquitination	134	0.065604	1	1	4.77053	0.419241	2	0.0144566	0.0689655	160	0.0396213	1	1	6.34208	0.315354	2	173	0.0512821	0.0115607	1668/chr11:104469081-104469482,8678/chr8:105171036-105171437	Cbfb,Cdc27
GO Biological Process.135	GO Biological Process	GO:0046006	regulation of activated T cell proliferation	135	0.0656299	1	1	14.7486	0.0678032	1	0.00233804	0.0344828	219	0.0653322	1	1	14.8268	0.0674457	1	37	0.025641	0.027027	1696/chr11:109651066-109651467	Prkar1a
GO Biological Process.136	GO Biological Process	GO:0010665	regulation of cardiac muscle cell apoptotic process	136	0.0657597	1	1	14.7185	0.0679419	1	0.00234283	0.0344828	177	0.0498342	1	1	19.5925	0.05104	1	28	0.025641	0.0357143	3637/chr17:24141264-24141665	Pdpk1
GO Biological Process.137	GO Biological Process	GO:0060216	definitive hemopoiesis	137	0.0667819	1	1	14.4856	0.0690341	1	0.00238048	0.0344828	153	0.0376074	1	1	26.1233	0.03828	1	21	0.025641	0.0476191	8678/chr8:105171036-105171437	Cbfb
GO Biological Process.138	GO Biological Process	GO:0010662	regulation of striated muscle cell apoptotic process	138	0.0671915	1	1	14.3943	0.069472	1	0.00239559	0.0344828	182	0.0515685	1	1	18.9169	0.0528628	1	29	0.025641	0.0344828	3637/chr17:24141264-24141665	Pdpk1
GO Biological Process.139	GO Biological Process	GO:1902894	negative regulation of pri-miRNA transcription from RNA polymerase II promoter	139	0.0675324	1	1	14.3191	0.0698367	1	0.00240816	0.0344828	103	0.0216618	1	1	45.7158	0.0218743	1	12	0.025641	0.0833333	3145/chr15:85671447-85671848	Ppara
GO Biological Process.140	GO Biological Process	GO:0051412	response to corticosterone	140	0.0682338	1	1	14.1669	0.0705873	1	0.00243405	0.0344828	146	0.0358483	1	1	27.4295	0.0364571	1	20	0.025641	0.05	912/chr10:98914757-98915158	Atp2b1
GO Biological Process.141	GO Biological Process	GO:2000678	negative regulation of transcription regulatory region DNA binding	141	0.068437	1	1	14.1233	0.0708049	1	0.00244155	0.0344828	146	0.0358483	1	1	27.4295	0.0364571	1	20	0.025641	0.05	3145/chr15:85671447-85671848	Ppara
GO Biological Process.142	GO Biological Process	GO:0003323	type B pancreatic cell development	142	0.0686411	1	1	14.0799	0.0710235	1	0.00244909	0.0344828	112	0.0234462	1	1	42.1992	0.0236971	1	13	0.025641	0.0769231	3637/chr17:24141264-24141665	Pdpk1
GO Biological Process.143	GO Biological Process	GO:0002886	regulation of myeloid leukocyte mediated immunity	143	0.0694848	1	1	13.9029	0.0719275	1	0.00248026	0.0344828	253	0.0822633	1	1	11.6721	0.0856742	1	47	0.025641	0.0212766	3637/chr17:24141264-24141665	Pdpk1
GO Biological Process.144	GO Biological Process	GO:0060071	Wnt signaling pathway, planar cell polarity pathway	144	0.0699212	1	1	13.813	0.0723954	1	0.00249639	0.0344828	167	0.0446128	1	1	21.9436	0.0455714	1	25	0.025641	0.04	3145/chr15:85671447-85671848	Wnt7b
GO Biological Process.145	GO Biological Process	GO:0042476	odontogenesis	145	0.0705381	1	1	4.57586	0.437076	2	0.0150716	0.0689655	12	0.000948845	1	1	15.5261	0.193223	3	106	0.0769231	0.0283019	1696/chr11:109651066-109651467,3145/chr15:85671447-85671848	Fam20a,Ppara,Wnt7b
GO Biological Process.146	GO Biological Process	GO:0072070	loop of Henle development	146	0.07057	1	1	13.6815	0.0730915	1	0.00252039	0.0344828	103	0.0216618	1	1	45.7158	0.0218743	1	12	0.025641	0.0833333	3145/chr15:85671447-85671848	Wnt7b
GO Biological Process.147	GO Biological Process	GO:0051783	regulation of nuclear division	147	0.0705732	1	1	4.57455	0.437202	2	0.0150759	0.0689655	175	0.048239	1	1	5.68487	0.351811	2	193	0.0512821	0.0103627	1668/chr11:104469081-104469482,1696/chr11:109651066-109651467	Cdc27,Prkar1a
GO Biological Process.148	GO Biological Process	GO:0090288	negative regulation of cellular response to growth factor stimulus	148	0.0716879	1	1	4.53339	0.441171	2	0.0152128	0.0689655	111	0.0221203	1	1	8.70777	0.22968	2	126	0.0512821	0.015873	3637/chr17:24141264-24141665,5678/chr3:103279958-103280359	Pdpk1,Trim33
GO Biological Process.149	GO Biological Process	GO:0046320	regulation of fatty acid oxidation	149	0.0721485	1	1	13.3713	0.074787	1	0.00257886	0.0344828	170	0.0463564	1	1	21.0996	0.0473942	1	26	0.025641	0.0384615	3145/chr15:85671447-85671848	Ppara
GO Biological Process.150	GO Biological Process	GO:0045070	positive regulation of viral genome replication	150	0.0724615	1	1	13.3114	0.0751235	1	0.00259047	0.0344828	205	0.0584749	1	1	16.6239	0.0601542	1	33	0.025641	0.030303	5797/chr3:142881678-142882079	Pkn2
GO Biological Process.151	GO Biological Process	GO:0022408	negative regulation of cell-cell adhesion	151	0.0744282	1	1	4.43616	0.450841	2	0.0155462	0.0689655	140	0.0328225	1	1	7.0332	0.284365	2	156	0.0512821	0.0128205	1696/chr11:109651066-109651467,3145/chr15:85671447-85671848	Ppara,Prkar1a
GO Biological Process.152	GO Biological Process	GO:0032868	response to insulin	152	0.0757491	1	1	4.39116	0.45546	2	0.0157055	0.0689655	173	0.0473486	1	1	5.74439	0.348166	2	191	0.0512821	0.0104712	3145/chr15:85671447-85671848,3637/chr17:24141264-24141665	Pdpk1,Ppara
GO Biological Process.153	GO Biological Process	GO:0034121	regulation of toll-like receptor signaling pathway	153	0.0764717	1	1	12.5874	0.0794448	1	0.00273947	0.0344828	278	0.0955928	1	1	9.97436	0.100257	1	55	0.025641	0.0181818	3637/chr17:24141264-24141665	Pdpk1
GO Biological Process.154	GO Biological Process	GO:0033003	regulation of mast cell activation	154	0.0767614	1	1	12.538	0.0797577	1	0.00275027	0.0344828	227	0.0704433	1	1	13.7147	0.0729142	1	40	0.025641	0.025	3637/chr17:24141264-24141665	Pdpk1
GO Biological Process.155	GO Biological Process	GO:0072234	metanephric nephron tubule development	155	0.077323	1	1	12.4433	0.0803644	1	0.00277119	0.0344828	125	0.0287803	1	1	34.2869	0.0291657	1	16	0.025641	0.0625	3145/chr15:85671447-85671848	Wnt7b
GO Biological Process.156	GO Biological Process	GO:0032467	positive regulation of cytokinesis	156	0.0779979	1	1	12.3313	0.0810942	1	0.00279635	0.0344828	199	0.0567529	1	1	17.1434	0.0583314	1	32	0.025641	0.03125	5797/chr3:142881678-142882079	Pkn2
GO Biological Process.157	GO Biological Process	GO:0045214	sarcomere organization	157	0.0792033	1	1	12.1361	0.0823987	1	0.00284134	0.0344828	219	0.0653322	1	1	14.8268	0.0674457	1	37	0.025641	0.027027	1696/chr11:109651066-109651467	Prkar1a
GO Biological Process.158	GO Biological Process	GO:0060038	cardiac muscle cell proliferation	158	0.0802272	1	1	11.9749	0.0835082	1	0.00287959	0.0344828	131	0.030552	1	1	32.27	0.0309886	1	17	0.025641	0.0588235	1696/chr11:109651066-109651467	Prkar1a
GO Biological Process.159	GO Biological Process	GO:0072170	metanephric tubule development	159	0.0816918	1	1	11.7513	0.0850971	1	0.00293438	0.0344828	142	0.034086	1	1	28.8731	0.0346343	1	19	0.025641	0.0526316	3145/chr15:85671447-85671848	Wnt7b
GO Biological Process.160	GO Biological Process	GO:0006110	regulation of glycolytic process	160	0.0823349	1	1	11.6556	0.0857957	1	0.00295847	0.0344828	199	0.0567529	1	1	17.1434	0.0583314	1	32	0.025641	0.03125	3145/chr15:85671447-85671848	Ppara
GO Biological Process.161	GO Biological Process	GO:0071305	cellular response to vitamin D	161	0.0829459	1	1	11.5661	0.0864597	1	0.00298137	0.0344828	103	0.0216618	1	1	45.7158	0.0218743	1	12	0.025641	0.0833333	912/chr10:98914757-98915158	Atp2b1
GO Biological Process.162	GO Biological Process	GO:0040020	regulation of meiotic nuclear division	162	0.0831626	1	1	11.5346	0.0866953	1	0.00298949	0.0344828	209	0.0601938	1	1	16.135	0.0619771	1	34	0.025641	0.0294118	1696/chr11:109651066-109651467	Prkar1a
GO Biological Process.163	GO Biological Process	GO:0014855	striated muscle cell proliferation	163	0.0839519	1	1	11.4215	0.087554	1	0.0030191	0.0344828	134	0.0323206	1	1	30.4772	0.0328114	1	18	0.025641	0.0555556	1696/chr11:109651066-109651467	Prkar1a
GO Biological Process.164	GO Biological Process	GO:0018205	peptidyl-lysine modification	164	0.0840427	1	1	4.13322	0.483885	2	0.0166857	0.0689655	235	0.0744379	1	1	4.44202	0.450245	2	247	0.0512821	0.00809717	1668/chr11:104469081-104469482,6706/chr5:76304080-76304481	Clock,Kansl1
GO Biological Process.165	GO Biological Process	GO:1901522	positive regulation of transcription from RNA polymerase II promoter involved in cellular response to chemical stimulus	165	0.0859961	1	1	11.1382	0.0897811	1	0.0030959	0.0344828	170	0.0463564	1	1	21.0996	0.0473942	1	26	0.025641	0.0384615	2364/chr13:56703084-56703485	Smad5
GO Biological Process.166	GO Biological Process	GO:0007044	cell-substrate junction assembly	166	0.0860811	1	1	11.1267	0.0898739	1	0.0030991	0.0344828	199	0.0567529	1	1	17.1434	0.0583314	1	32	0.025641	0.03125	3637/chr17:24141264-24141665	Pdpk1
GO Biological Process.167	GO Biological Process	GO:0010965	regulation of mitotic sister chromatid separation	167	0.0867478	1	1	11.0374	0.0906013	1	0.00312418	0.0344828	258	0.0856135	1	1	11.1957	0.0893199	1	49	0.025641	0.0204082	1668/chr11:104469081-104469482	Cdc27
GO Biological Process.168	GO Biological Process	GO:0045667	regulation of osteoblast differentiation	168	0.0869347	1	1	4.05201	0.493582	2	0.0170201	0.0689655	102	0.0198793	1	1	9.22	0.21692	2	119	0.0512821	0.0168067	2364/chr13:56703084-56703485,3145/chr15:85671447-85671848	Smad5,Wnt7b
GO Biological Process.169	GO Biological Process	GO:0043412	macromolecule modification	169	0.0872981	1	1	1.56133	6.4048	10	0.220855	0.344828	58	0.0107284	1	1	2.11959	5.18967	11	2847	0.282051	0.00386372	1668/chr11:104469081-104469482,1696/chr11:109651066-109651467,2364/chr13:56703084-56703485,3637/chr17:24141264-24141665,4775/chr2:30066604-30067005,5678/chr3:103279958-103280359,5797/chr3:142881678-142882079,6081/chr4:98923959-98924360,6706/chr5:76304080-76304481,8678/chr8:105171036-105171437	Cbfb,Cdc27,Clock,Kansl1,Pdpk1,Pkn2,Pkn3,Prkar1a,Smad5,Trim33,Usp1
GO Biological Process.170	GO Biological Process	GO:0061028	establishment of endothelial barrier	170	0.0877248	1	1	10.9089	0.0916684	1	0.00316098	0.0344828	177	0.0498342	1	1	19.5925	0.05104	1	28	0.025641	0.0357143	3145/chr15:85671447-85671848	Wnt7b
GO Biological Process.171	GO Biological Process	GO:0002068	glandular epithelial cell development	171	0.0878521	1	1	10.8924	0.0918074	1	0.00316577	0.0344828	134	0.0323206	1	1	30.4772	0.0328114	1	18	0.025641	0.0555556	3637/chr17:24141264-24141665	Pdpk1
GO Biological Process.172	GO Biological Process	GO:0003309	type B pancreatic cell differentiation	172	0.0883427	1	1	10.8291	0.0923438	1	0.00318427	0.0344828	134	0.0323206	1	1	30.4772	0.0328114	1	18	0.025641	0.0555556	3637/chr17:24141264-24141665	Pdpk1
GO Biological Process.173	GO Biological Process	GO:0007623	circadian rhythm	173	0.0885976	1	1	4.00711	0.499113	2	0.0172108	0.0689655	141	0.033596	1	1	6.94417	0.288011	2	158	0.0512821	0.0126582	3145/chr15:85671447-85671848,6706/chr5:76304080-76304481	Clock,Ppara
GO Biological Process.174	GO Biological Process	GO:0043524	negative regulation of neuron apoptotic process	174	0.0897808	1	1	3.97592	0.503028	2	0.0173458	0.0689655	128	0.0298013	1	1	7.41338	0.269783	2	148	0.0512821	0.0135135	3637/chr17:24141264-24141665,4775/chr2:30066604-30067005	Pdpk1,Set
GO Biological Process.175	GO Biological Process	GO:0043967	histone H4 acetylation	175	0.089854	1	1	10.6386	0.0939976	1	0.0032413	0.0344828	281	0.0972456	1	1	9.79625	0.10208	1	56	0.025641	0.0178571	1668/chr11:104469081-104469482	Kansl1
GO Biological Process.176	GO Biological Process	GO:0070647	protein modification by small protein conjugation or removal	176	0.0899634	1	1	2.32732	1.71871	4	0.059266	0.137931	194	0.0542886	1	1	2.78472	1.43641	4	788	0.102564	0.00507614	1668/chr11:104469081-104469482,5678/chr3:103279958-103280359,6081/chr4:98923959-98924360,8678/chr8:105171036-105171437	Cbfb,Cdc27,Trim33,Usp1
GO Biological Process.177	GO Biological Process	GO:0010506	regulation of autophagy	177	0.0902577	1	1	3.96352	0.504602	2	0.0174001	0.0689655	694	0.328294	1	1	2.52806	0.39556	1	217	0.025641	0.0046083	4204/chr18:60355111-60355512,4205/chr18:60377105-60377506	Iigp1
GO Biological Process.178	GO Biological Process	GO:0072243	metanephric nephron epithelium development	178	0.0904787	1	1	10.5617	0.094682	1	0.0032649	0.0344828	146	0.0358483	1	1	27.4295	0.0364571	1	20	0.025641	0.05	3145/chr15:85671447-85671848	Wnt7b
GO Biological Process.179	GO Biological Process	GO:0009617	response to bacterium	179	0.0907345	1	1	2.79554	1.07314	3	0.0370048	0.103448	244	0.0785157	1	1	2.98688	1.00439	3	551	0.0769231	0.00544465	4204/chr18:60355111-60355512,4205/chr18:60377105-60377506,6775/chr5:105293197-105293598	Gbp6,Gm43302,Iigp1
GO Biological Process.180	GO Biological Process	GO:0035883	enteroendocrine cell differentiation	180	0.0908391	1	1	10.5178	0.095077	1	0.00327852	0.0344828	146	0.0358483	1	1	27.4295	0.0364571	1	20	0.025641	0.05	3637/chr17:24141264-24141665	Pdpk1
GO Biological Process.181	GO Biological Process	GO:0034333	adherens junction assembly	181	0.0913359	1	1	10.4579	0.0956218	1	0.0032973	0.0344828	199	0.0567529	1	1	17.1434	0.0583314	1	32	0.025641	0.03125	3637/chr17:24141264-24141665	Pdpk1
GO Biological Process.182	GO Biological Process	GO:0060438	trachea development	182	0.0930491	1	1	10.2561	0.0975027	1	0.00336216	0.0344828	158	0.0393635	1	1	24.9359	0.0401028	1	22	0.025641	0.0454546	3145/chr15:85671447-85671848	Wnt7b
GO Biological Process.183	GO Biological Process	GO:0000280	nuclear division	183	0.09331	1	1	3.88641	0.514614	2	0.0177453	0.0689655	299	0.10242	1	1	3.68181	0.543211	2	298	0.0512821	0.00671141	1668/chr11:104469081-104469482,1696/chr11:109651066-109651467	Cdc27,Prkar1a
GO Biological Process.184	GO Biological Process	GO:0042634	regulation of hair cycle	184	0.0943877	1	1	10.1036	0.0989747	1	0.00341292	0.0344828	195	0.0550279	1	1	17.6964	0.0565085	1	31	0.025641	0.0322581	6706/chr5:76304080-76304481	Clock
GO Biological Process.185	GO Biological Process	GO:0072207	metanephric epithelium development	185	0.0947874	1	1	10.0589	0.0994147	1	0.00342809	0.0344828	162	0.0411164	1	1	23.8517	0.0419257	1	23	0.025641	0.0434783	3145/chr15:85671447-85671848	Wnt7b
GO Biological Process.186	GO Biological Process	GO:0033002	muscle cell proliferation	186	0.0958172	1	1	9.9454	0.100549	1	0.00346721	0.0344828	158	0.0393635	1	1	24.9359	0.0401028	1	22	0.025641	0.0454546	1696/chr11:109651066-109651467	Prkar1a
GO Biological Process.187	GO Biological Process	GO:0010656	negative regulation of muscle cell apoptotic process	187	0.0960147	1	1	9.92392	0.100767	1	0.00347471	0.0344828	193	0.0532997	1	1	18.2863	0.0546857	1	30	0.025641	0.0333333	3637/chr17:24141264-24141665	Pdpk1
GO Biological Process.188	GO Biological Process	GO:0051281	positive regulation of release of sequestered calcium ion into cytosol	188	0.0972915	1	1	9.78711	0.102175	1	0.00352328	0.0344828	222	0.0670389	1	1	14.4366	0.0692685	1	38	0.025641	0.0263158	3637/chr17:24141264-24141665	Pdpk1
GO Biological Process.189	GO Biological Process	GO:0099132	ATP hydrolysis coupled cation transmembrane transport	189	0.0974615	1	1	9.76916	0.102363	1	0.00352975	0.0344828	278	0.0955928	1	1	9.97436	0.100257	1	55	0.025641	0.0181818	912/chr10:98914757-98915158	Atp2b1
GO Biological Process.190	GO Biological Process	GO:0045879	negative regulation of smoothened signaling pathway	190	0.0976083	1	1	9.75372	0.102525	1	0.00353534	0.0344828	182	0.0515685	1	1	18.9169	0.0528628	1	29	0.025641	0.0344828	3145/chr15:85671447-85671848	Wnt7b
GO Biological Process.191	GO Biological Process	GO:0060713	labyrinthine layer morphogenesis	191	0.0976147	1	1	9.75305	0.102532	1	0.00353559	0.0344828	182	0.0515685	1	1	18.9169	0.0528628	1	29	0.025641	0.0344828	3145/chr15:85671447-85671848	Wnt7b
GO Biological Process.192	GO Biological Process	GO:0010033	response to organic substance	192	0.0976344	1	1	1.52974	6.53705	10	0.225416	0.344828	20	0.00251557	1	1	2.41581	4.96728	12	2725	0.307692	0.00440367	1243/chr11:58184199-58184600,2364/chr13:56703084-56703485,3081/chr15:78326123-78326524,3145/chr15:85671447-85671848,3637/chr17:24141264-24141665,4203/chr18:60238785-60239186,4204/chr18:60355111-60355512,4205/chr18:60377105-60377506,6775/chr5:105293197-105293598,912/chr10:98914757-98915158	Atp2b1,Csf2rb,F830016B08Rik,Gbp6,Gm43302,Gm4841,Gm4951,Igtp,Iigp1,Pdpk1,Ppara,Smad5
GO Biological Process.193	GO Biological Process	GO:0099131	ATP hydrolysis coupled ion transmembrane transport	193	0.0977576	1	1	9.73806	0.10269	1	0.00354103	0.0344828	281	0.0972456	1	1	9.79625	0.10208	1	56	0.025641	0.0178571	912/chr10:98914757-98915158	Atp2b1
GO Biological Process.194	GO Biological Process	GO:0031347	regulation of defense response	194	0.0987019	1	1	2.6944	1.11342	3	0.0383938	0.103448	224	0.0685263	1	1	3.16494	0.947885	3	520	0.0769231	0.00576923	3145/chr15:85671447-85671848,3637/chr17:24141264-24141665,6706/chr5:76304080-76304481	Clock,Pdpk1,Ppara
GO Biological Process.195	GO Biological Process	GO:0071295	cellular response to vitamin	195	0.0996382	1	1	9.54482	0.104769	1	0.00361272	0.0344828	142	0.034086	1	1	28.8731	0.0346343	1	19	0.025641	0.0526316	912/chr10:98914757-98915158	Atp2b1
GO Biological Process.196	GO Biological Process	GO:0071364	cellular response to epidermal growth factor stimulus	196	0.100125	1	1	9.49597	0.105308	1	0.0036313	0.0344828	219	0.0653322	1	1	14.8268	0.0674457	1	37	0.025641	0.027027	3637/chr17:24141264-24141665	Pdpk1
GO Biological Process.197	GO Biological Process	GO:0010518	positive regulation of phospholipase activity	197	0.100667	1	1	9.44213	0.105908	1	0.00365201	0.0344828	218	0.0636225	1	1	15.2386	0.0656228	1	36	0.025641	0.0277778	3637/chr17:24141264-24141665	Pdpk1
GO Biological Process.198	GO Biological Process	GO:0043297	apical junction assembly	198	0.100669	1	1	9.44194	0.10591	1	0.00365208	0.0344828	209	0.0601938	1	1	16.135	0.0619771	1	34	0.025641	0.0294118	5797/chr3:142881678-142882079	Pkn2
GO Biological Process.199	GO Biological Process	GO:0035567	non-canonical Wnt signaling pathway	199	0.101261	1	1	9.38383	0.106566	1	0.0036747	0.0344828	215	0.0619096	1	1	15.674	0.0637999	1	35	0.025641	0.0285714	3145/chr15:85671447-85671848	Wnt7b
GO Biological Process.200	GO Biological Process	GO:0043470	regulation of carbohydrate catabolic process	200	0.102605	1	1	9.25435	0.108057	1	0.00372611	0.0344828	227	0.0704433	1	1	13.7147	0.0729142	1	40	0.025641	0.025	3145/chr15:85671447-85671848	Ppara
GO Biological Process.201	GO Biological Process	GO:0051385	response to mineralocorticoid	201	0.10293	1	1	9.2235	0.108419	1	0.00373858	0.0344828	199	0.0567529	1	1	17.1434	0.0583314	1	32	0.025641	0.03125	912/chr10:98914757-98915158	Atp2b1
GO Biological Process.202	GO Biological Process	GO:0045923	positive regulation of fatty acid metabolic process	202	0.102949	1	1	9.22172	0.10844	1	0.0037393	0.0344828	209	0.0601938	1	1	16.135	0.0619771	1	34	0.025641	0.0294118	3145/chr15:85671447-85671848	Ppara
GO Biological Process.203	GO Biological Process	GO:0055017	cardiac muscle tissue growth	203	0.103354	1	1	9.18368	0.108889	1	0.00375479	0.0344828	167	0.0446128	1	1	21.9436	0.0455714	1	25	0.025641	0.04	1696/chr11:109651066-109651467	Prkar1a
GO Biological Process.204	GO Biological Process	GO:0030099	myeloid cell differentiation	204	0.103955	1	1	3.64437	0.548792	2	0.0189239	0.0689655	217	0.0623048	1	1	4.92009	0.406497	2	223	0.0512821	0.00896861	2364/chr13:56703084-56703485,8678/chr8:105171036-105171437	Cbfb,Smad5
GO Biological Process.205	GO Biological Process	GO:0060669	embryonic placenta morphogenesis	205	0.105757	1	1	8.96356	0.111563	1	0.003847	0.0344828	209	0.0601938	1	1	16.135	0.0619771	1	34	0.025641	0.0294118	3145/chr15:85671447-85671848	Wnt7b
GO Biological Process.206	GO Biological Process	GO:0006111	regulation of gluconeogenesis	206	0.105885	1	1	8.95214	0.111705	1	0.0038519	0.0344828	266	0.0889518	1	1	10.7567	0.0929656	1	51	0.025641	0.0196078	3145/chr15:85671447-85671848	Ppara
GO Biological Process.207	GO Biological Process	GO:0070849	response to epidermal growth factor	207	0.10752	1	1	8.80836	0.113529	1	0.00391478	0.0344828	230	0.0721409	1	1	13.3802	0.0747371	1	41	0.025641	0.0243902	3637/chr17:24141264-24141665	Pdpk1
GO Biological Process.208	GO Biological Process	GO:0051196	regulation of coenzyme metabolic process	208	0.107697	1	1	8.79307	0.113726	1	0.00392159	0.0344828	234	0.0738355	1	1	13.0617	0.0765599	1	42	0.025641	0.0238095	3145/chr15:85671447-85671848	Ppara
GO Biological Process.209	GO Biological Process	GO:0071346	cellular response to interferon-gamma	209	0.107999	1	1	8.76709	0.114063	1	0.0039332	0.0344828	42	0.00703274	1	1	15.9011	0.125777	2	69	0.0512821	0.0289855	6775/chr5:105293197-105293598	Gbp6,Gm43302
GO Biological Process.210	GO Biological Process	GO:0051193	regulation of cofactor metabolic process	210	0.108359	1	1	8.73631	0.114465	1	0.00394706	0.0344828	238	0.0755271	1	1	12.7579	0.0783828	1	43	0.025641	0.0232558	3145/chr15:85671447-85671848	Ppara
GO Biological Process.211	GO Biological Process	GO:0051445	regulation of meiotic cell cycle	211	0.108914	1	1	8.68923	0.115085	1	0.00396845	0.0344828	261	0.0872842	1	1	10.9718	0.0911428	1	50	0.025641	0.02	1696/chr11:109651066-109651467	Prkar1a
GO Biological Process.212	GO Biological Process	GO:1903078	positive regulation of protein localization to plasma membrane	212	0.109957	1	1	8.60205	0.116251	1	0.00400867	0.0344828	245	0.0789012	1	1	12.1909	0.0820285	1	45	0.025641	0.0222222	3637/chr17:24141264-24141665	Pdpk1
GO Biological Process.213	GO Biological Process	GO:0034332	adherens junction organization	213	0.110886	1	1	8.52575	0.117292	1	0.00404454	0.0344828	238	0.0755271	1	1	12.7579	0.0783828	1	43	0.025641	0.0232558	3637/chr17:24141264-24141665	Pdpk1
GO Biological Process.214	GO Biological Process	GO:0033047	regulation of mitotic sister chromatid segregation	214	0.110929	1	1	8.52224	0.11734	1	0.00404621	0.0344828	296	0.102186	1	1	9.29813	0.107549	1	59	0.025641	0.0169491	1668/chr11:104469081-104469482	Cdc27
GO Biological Process.215	GO Biological Process	GO:0032148	activation of protein kinase B activity	215	0.110973	1	1	8.51864	0.11739	1	0.00404792	0.0344828	162	0.0411164	1	1	23.8517	0.0419257	1	23	0.025641	0.0434783	3637/chr17:24141264-24141665	Pdpk1
GO Biological Process.216	GO Biological Process	GO:0090662	ATP hydrolysis coupled transmembrane transport	216	0.111994	1	1	8.43642	0.118534	1	0.00408737	0.0344828	312	0.110363	1	1	8.57171	0.116663	1	64	0.025641	0.015625	912/chr10:98914757-98915158	Atp2b1
GO Biological Process.217	GO Biological Process	GO:0060193	positive regulation of lipase activity	217	0.113026	1	1	8.35482	0.119691	1	0.00412729	0.0344828	258	0.0856135	1	1	11.1957	0.0893199	1	49	0.025641	0.0204082	3637/chr17:24141264-24141665	Pdpk1
GO Biological Process.218	GO Biological Process	GO:0051784	negative regulation of nuclear division	218	0.11309	1	1	8.34976	0.119764	1	0.00412979	0.0344828	261	0.0872842	1	1	10.9718	0.0911428	1	50	0.025641	0.02	1696/chr11:109651066-109651467	Prkar1a
GO Biological Process.219	GO Biological Process	GO:0048285	organelle fission	219	0.113303	1	1	3.46031	0.577983	2	0.0199304	0.0689655	324	0.119448	1	1	3.35529	0.596074	2	327	0.0512821	0.00611621	1668/chr11:104469081-104469482,1696/chr11:109651066-109651467	Cdc27,Prkar1a
GO Biological Process.220	GO Biological Process	GO:0071383	cellular response to steroid hormone stimulus	220	0.113863	1	1	3.45	0.57971	2	0.01999	0.0689655	152	0.036761	1	1	6.60952	0.302594	2	166	0.0512821	0.0120482	3145/chr15:85671447-85671848,912/chr10:98914757-98915158	Atp2b1,Ppara
GO Biological Process.221	GO Biological Process	GO:0033280	response to vitamin D	221	0.114719	1	1	8.22409	0.121594	1	0.0041929	0.0344828	182	0.0515685	1	1	18.9169	0.0528628	1	29	0.025641	0.0344828	912/chr10:98914757-98915158	Atp2b1
GO Biological Process.222	GO Biological Process	GO:0060419	heart growth	222	0.117264	1	1	8.03467	0.124461	1	0.00429175	0.0344828	177	0.0498342	1	1	19.5925	0.05104	1	28	0.025641	0.0357143	1696/chr11:109651066-109651467	Prkar1a
GO Biological Process.223	GO Biological Process	GO:0010907	positive regulation of glucose metabolic process	223	0.117396	1	1	8.02506	0.12461	1	0.00429689	0.0344828	253	0.0822633	1	1	11.6721	0.0856742	1	47	0.025641	0.0212766	3145/chr15:85671447-85671848	Ppara
GO Biological Process.224	GO Biological Process	GO:0033144	negative regulation of intracellular steroid hormone receptor signaling pathway	224	0.117716	1	1	8.00188	0.124971	1	0.00430934	0.0344828	215	0.0619096	1	1	15.674	0.0637999	1	35	0.025641	0.0285714	6706/chr5:76304080-76304481	Clock
GO Biological Process.225	GO Biological Process	GO:0090175	regulation of establishment of planar polarity	225	0.117761	1	1	7.99861	0.125022	1	0.0043111	0.0344828	222	0.0670389	1	1	14.4366	0.0692685	1	38	0.025641	0.0263158	3145/chr15:85671447-85671848	Wnt7b
GO Biological Process.226	GO Biological Process	GO:0001667	ameboidal-type cell migration	226	0.118041	1	1	3.3754	0.592523	2	0.0204318	0.0689655	130	0.0305455	1	1	7.31453	0.273428	2	150	0.0512821	0.0133333	4775/chr2:30066604-30067005,5797/chr3:142881678-142882079	Pkn2,Pkn3
GO Biological Process.227	GO Biological Process	GO:1903578	regulation of ATP metabolic process	227	0.118659	1	1	7.93423	0.126036	1	0.00434608	0.0344828	281	0.0972456	1	1	9.79625	0.10208	1	56	0.025641	0.0178571	3145/chr15:85671447-85671848	Ppara
GO Biological Process.228	GO Biological Process	GO:0016310	phosphorylation	228	0.119283	1	1	1.89077	2.64443	5	0.0911871	0.172414	161	0.040343	1	1	2.61982	1.90853	5	1047	0.128205	0.00477555	1696/chr11:109651066-109651467,2364/chr13:56703084-56703485,3637/chr17:24141264-24141665,4775/chr2:30066604-30067005,5797/chr3:142881678-142882079	Pdpk1,Pkn2,Pkn3,Prkar1a,Smad5
GO Biological Process.229	GO Biological Process	GO:1902893	regulation of pri-miRNA transcription from RNA polymerase II promoter	229	0.119778	1	1	7.85542	0.127301	1	0.00438968	0.0344828	195	0.0550279	1	1	17.6964	0.0565085	1	31	0.025641	0.0322581	3145/chr15:85671447-85671848	Ppara
GO Biological Process.230	GO Biological Process	GO:0030512	negative regulation of transforming growth factor beta receptor signaling pathway	230	0.119913	1	1	7.846	0.127454	1	0.00439495	0.0344828	281	0.0972456	1	1	9.79625	0.10208	1	56	0.025641	0.0178571	3637/chr17:24141264-24141665	Pdpk1
GO Biological Process.231	GO Biological Process	GO:1903845	negative regulation of cellular response to transforming growth factor beta stimulus	231	0.120798	1	1	7.78479	0.128456	1	0.0044295	0.0344828	287	0.0988955	1	1	9.62438	0.103903	1	57	0.025641	0.0175439	3637/chr17:24141264-24141665	Pdpk1
GO Biological Process.232	GO Biological Process	GO:0010524	positive regulation of calcium ion transport into cytosol	232	0.121284	1	1	7.75157	0.129006	1	0.00444849	0.0344828	255	0.0839399	1	1	11.429	0.0874971	1	48	0.025641	0.0208333	3637/chr17:24141264-24141665	Pdpk1
GO Biological Process.233	GO Biological Process	GO:0030239	myofibril assembly	233	0.122359	1	1	7.67903	0.130225	1	0.00449051	0.0344828	290	0.100543	1	1	9.45844	0.105726	1	58	0.025641	0.0172414	1696/chr11:109651066-109651467	Prkar1a
GO Biological Process.234	GO Biological Process	GO:0031670	cellular response to nutrient	234	0.122441	1	1	7.6736	0.130317	1	0.00449369	0.0344828	195	0.0550279	1	1	17.6964	0.0565085	1	31	0.025641	0.0322581	912/chr10:98914757-98915158	Atp2b1
GO Biological Process.235	GO Biological Process	GO:0010883	regulation of lipid storage	235	0.12252	1	1	7.66833	0.130406	1	0.00449677	0.0344828	261	0.0872842	1	1	10.9718	0.0911428	1	50	0.025641	0.02	3145/chr15:85671447-85671848	Ppara
GO Biological Process.236	GO Biological Process	GO:0009628	response to abiotic stimulus	236	0.127002	1	1	1.85344	2.69768	5	0.0930236	0.172414	157	0.0392331	1	1	2.63999	1.89395	5	1039	0.128205	0.00481232	3145/chr15:85671447-85671848,3637/chr17:24141264-24141665,6081/chr4:98923959-98924360,6706/chr5:76304080-76304481,912/chr10:98914757-98915158	Atp2b1,Clock,Pdpk1,Ppara,Usp1
GO Biological Process.237	GO Biological Process	GO:1904377	positive regulation of protein localization to cell periphery	237	0.12804	1	1	7.3159	0.136688	1	0.0047134	0.0344828	266	0.0889518	1	1	10.7567	0.0929656	1	51	0.025641	0.0196078	3637/chr17:24141264-24141665	Pdpk1
GO Biological Process.238	GO Biological Process	GO:0045776	negative regulation of blood pressure	238	0.128663	1	1	7.278	0.1374	1	0.00473795	0.0344828	266	0.0889518	1	1	10.7567	0.0929656	1	51	0.025641	0.0196078	3145/chr15:85671447-85671848	Ppara
GO Biological Process.239	GO Biological Process	GO:2000242	negative regulation of reproductive process	239	0.129336	1	1	7.23752	0.138169	1	0.00476444	0.0344828	296	0.102186	1	1	9.29813	0.107549	1	59	0.025641	0.0169491	1696/chr11:109651066-109651467	Prkar1a
GO Biological Process.240	GO Biological Process	GO:0003338	metanephros morphogenesis	240	0.131288	1	1	7.1224	0.140402	1	0.00484145	0.0344828	174	0.0480969	1	1	20.3181	0.0492171	1	27	0.025641	0.037037	3145/chr15:85671447-85671848	Wnt7b
GO Biological Process.241	GO Biological Process	GO:0019538	protein metabolic process	241	0.131788	1	1	1.40743	7.81568	11	0.269506	0.37931	127	0.0297827	1	1	1.76301	6.80654	12	3734	0.307692	0.00321371	1243/chr11:58184199-58184600,1668/chr11:104469081-104469482,1696/chr11:109651066-109651467,2364/chr13:56703084-56703485,3637/chr17:24141264-24141665,4775/chr2:30066604-30067005,5678/chr3:103279958-103280359,5797/chr3:142881678-142882079,6081/chr4:98923959-98924360,6706/chr5:76304080-76304481,8678/chr8:105171036-105171437	Cbfb,Cdc27,Clock,Kansl1,Mrpl22,Pdpk1,Pkn2,Pkn3,Prkar1a,Smad5,Trim33,Usp1
GO Biological Process.242	GO Biological Process	GO:0021871	forebrain regionalization	242	0.131912	1	1	7.08627	0.141118	1	0.00486613	0.0344828	177	0.0498342	1	1	19.5925	0.05104	1	28	0.025641	0.0357143	3145/chr15:85671447-85671848	Wnt7b
GO Biological Process.243	GO Biological Process	GO:0071479	cellular response to ionizing radiation	243	0.13241	1	1	7.05772	0.141689	1	0.00488582	0.0344828	310	0.108733	1	1	8.70777	0.11484	1	63	0.025641	0.015873	6706/chr5:76304080-76304481	Clock
GO Biological Process.244	GO Biological Process	GO:0050727	regulation of inflammatory response	244	0.135271	1	1	3.10472	0.64418	2	0.0222131	0.0689655	260	0.0872628	1	1	4.04863	0.493994	2	271	0.0512821	0.00738007	3145/chr15:85671447-85671848,6706/chr5:76304080-76304481	Clock,Ppara
GO Biological Process.245	GO Biological Process	GO:0007173	epidermal growth factor receptor signaling pathway	245	0.135567	1	1	6.88155	0.145316	1	0.0050109	0.0344828	245	0.0789012	1	1	12.1909	0.0820285	1	45	0.025641	0.0222222	3637/chr17:24141264-24141665	Pdpk1
GO Biological Process.246	GO Biological Process	GO:0010517	regulation of phospholipase activity	246	0.135712	1	1	6.87363	0.145483	1	0.00501667	0.0344828	241	0.0772156	1	1	12.468	0.0802057	1	44	0.025641	0.0227273	3637/chr17:24141264-24141665	Pdpk1
GO Biological Process.247	GO Biological Process	GO:0009409	response to cold	247	0.136119	1	1	6.85157	0.145952	1	0.00503282	0.0344828	261	0.0872842	1	1	10.9718	0.0911428	1	50	0.025641	0.02	912/chr10:98914757-98915158	Atp2b1
GO Biological Process.248	GO Biological Process	GO:0010564	regulation of cell cycle process	248	0.137611	1	1	2.3192	1.29355	3	0.0446052	0.103448	225	0.0694656	1	1	3.14679	0.953354	3	523	0.0769231	0.00573614	1668/chr11:104469081-104469482,1696/chr11:109651066-109651467,5797/chr3:142881678-142882079	Cdc27,Pkn2,Prkar1a
GO Biological Process.249	GO Biological Process	GO:0035094	response to nicotine	249	0.138922	1	1	6.7031	0.149185	1	0.0051443	0.0344828	273	0.0906165	1	1	10.5498	0.0947885	1	52	0.025641	0.0192308	3145/chr15:85671447-85671848	Ppara
GO Biological Process.250	GO Biological Process	GO:0016331	morphogenesis of embryonic epithelium	250	0.139059	1	1	3.05198	0.655311	2	0.0225969	0.0689655	156	0.0392076	1	1	6.37895	0.313531	2	172	0.0512821	0.0116279	3141/chr15:84923423-84923824,3145/chr15:85671447-85671848	Nup50,Wnt7b
GO Biological Process.251	GO Biological Process	GO:0033045	regulation of sister chromatid segregation	251	0.139351	1	1	6.68085	0.149681	1	0.00516143	0.0344828	333	0.123294	1	1	7.6193	0.131246	1	72	0.025641	0.0138889	1668/chr11:104469081-104469482	Cdc27
GO Biological Process.252	GO Biological Process	GO:0045069	regulation of viral genome replication	252	0.139485	1	1	6.67397	0.149836	1	0.00516675	0.0344828	338	0.124898	1	1	7.51493	0.133069	1	73	0.025641	0.0136986	5797/chr3:142881678-142882079	Pkn2
GO Biological Process.253	GO Biological Process	GO:0042130	negative regulation of T cell proliferation	253	0.139962	1	1	6.64951	0.150387	1	0.00518576	0.0344828	308	0.107101	1	1	8.84822	0.113017	1	62	0.025641	0.016129	1696/chr11:109651066-109651467	Prkar1a
GO Biological Process.254	GO Biological Process	GO:0001885	endothelial cell development	254	0.140269	1	1	6.63383	0.150742	1	0.00519802	0.0344828	255	0.0839399	1	1	11.429	0.0874971	1	48	0.025641	0.0208333	3145/chr15:85671447-85671848	Wnt7b
GO Biological Process.255	GO Biological Process	GO:0010660	regulation of muscle cell apoptotic process	255	0.141585	1	1	6.56743	0.152267	1	0.00525057	0.0344828	261	0.0872842	1	1	10.9718	0.0911428	1	50	0.025641	0.02	3637/chr17:24141264-24141665	Pdpk1
GO Biological Process.256	GO Biological Process	GO:0050830	defense response to Gram-positive bacterium	256	0.14258	1	1	6.51805	0.15342	1	0.00529035	0.0344828	411	0.162536	1	1	5.65556	0.176817	1	97	0.025641	0.0103093	6775/chr5:105293197-105293598	Gbp6
GO Biological Process.257	GO Biological Process	GO:0051716	cellular response to stimulus	257	0.143497	1	1	1.26435	12.6547	16	0.436369	0.551724	85	0.0152217	1	1	1.57308	12.0782	19	6626	0.487179	0.00286749	1243/chr11:58184199-58184600,2364/chr13:56703084-56703485,3081/chr15:78326123-78326524,3145/chr15:85671447-85671848,3637/chr17:24141264-24141665,4203/chr18:60238785-60239186,4204/chr18:60355111-60355512,4205/chr18:60377105-60377506,4775/chr2:30066604-30067005,5797/chr3:142881678-142882079,6081/chr4:98923959-98924360,6706/chr5:76304080-76304481,6775/chr5:105293197-105293598,8102/chr7:106643683-106…	Atp2b1,Clock,Csf2rb,F830016B08Rik,Gbp6,Gm43302,Gm4841,Gm4951,Igtp,Iigp1,Olfr693,Pdpk1,Pkn2,Pkn3,Ppara,Rras2,Smad5,Usp1,Wnt7b
GO Biological Process.258	GO Biological Process	GO:0032465	regulation of cytokinesis	258	0.143904	1	1	6.45339	0.154957	1	0.00534336	0.0344828	308	0.107101	1	1	8.84822	0.113017	1	62	0.025641	0.016129	5797/chr3:142881678-142882079	Pkn2
GO Biological Process.259	GO Biological Process	GO:0021846	cell proliferation in forebrain	259	0.146176	1	1	6.34516	0.1576	1	0.0054345	0.0344828	205	0.0584749	1	1	16.6239	0.0601542	1	33	0.025641	0.030303	3145/chr15:85671447-85671848	Wnt7b
GO Biological Process.260	GO Biological Process	GO:1990090	cellular response to nerve growth factor stimulus	260	0.146966	1	1	6.3083	0.158521	1	0.00546625	0.0344828	250	0.0805838	1	1	11.9259	0.0838514	1	46	0.025641	0.0217391	3637/chr17:24141264-24141665	Pdpk1
GO Biological Process.261	GO Biological Process	GO:1903902	positive regulation of viral life cycle	261	0.148331	1	1	6.24557	0.160113	1	0.00552115	0.0344828	338	0.124898	1	1	7.51493	0.133069	1	73	0.025641	0.0136986	5797/chr3:142881678-142882079	Pkn2
GO Biological Process.262	GO Biological Process	GO:0006334	nucleosome assembly	262	0.15	1	1	6.1704	0.162064	1	0.00558841	0.0344828	444	0.183758	1	1	4.94225	0.202337	1	111	0.025641	0.00900901	4775/chr2:30066604-30067005	Set
GO Biological Process.263	GO Biological Process	GO:0034341	response to interferon-gamma	263	0.150544	1	1	6.14626	0.162701	1	0.00561036	0.0344828	70	0.0124772	1	1	11.7976	0.169526	2	93	0.0512821	0.0215054	6775/chr5:105293197-105293598	Gbp6,Gm43302
GO Biological Process.264	GO Biological Process	GO:0060191	regulation of lipase activity	264	0.150662	1	1	6.14103	0.162839	1	0.00561514	0.0344828	312	0.110363	1	1	8.57171	0.116663	1	64	0.025641	0.015625	3637/chr17:24141264-24141665	Pdpk1
GO Biological Process.265	GO Biological Process	GO:0050918	positive chemotaxis	265	0.151458	1	1	6.10607	0.163771	1	0.0056473	0.0344828	230	0.0721409	1	1	13.3802	0.0747371	1	41	0.025641	0.0243902	3145/chr15:85671447-85671848	Wnt7b
GO Biological Process.266	GO Biological Process	GO:0051216	cartilage development	266	0.152717	1	1	2.87813	0.694895	2	0.0239619	0.0689655	145	0.0355609	1	1	6.73116	0.297125	2	163	0.0512821	0.0122699	2364/chr13:56703084-56703485,3145/chr15:85671447-85671848	Smad5,Wnt7b
GO Biological Process.267	GO Biological Process	GO:0006469	negative regulation of protein kinase activity	267	0.154426	1	1	2.85798	0.699795	2	0.0241308	0.0689655	226	0.0698026	1	1	4.61	0.43384	2	238	0.0512821	0.00840336	1696/chr11:109651066-109651467,3637/chr17:24141264-24141665	Pdpk1,Prkar1a
GO Biological Process.268	GO Biological Process	GO:0043523	regulation of neuron apoptotic process	268	0.154467	1	1	2.85751	0.699911	2	0.0241349	0.0689655	198	0.0555796	1	1	5.24966	0.380977	2	209	0.0512821	0.00956938	3637/chr17:24141264-24141665,4775/chr2:30066604-30067005	Pdpk1,Set
GO Biological Process.269	GO Biological Process	GO:0016567	protein ubiquitination	269	0.155679	1	1	2.18898	1.3705	3	0.0472587	0.103448	304	0.10514	1	1	2.62902	1.14111	3	626	0.0769231	0.00479233	1668/chr11:104469081-104469482,5678/chr3:103279958-103280359,8678/chr8:105171036-105171437	Cbfb,Cdc27,Trim33
GO Biological Process.270	GO Biological Process	GO:0048524	positive regulation of viral process	270	0.1576	1	1	5.84815	0.170994	1	0.00589636	0.0344828	356	0.134459	1	1	6.94417	0.144006	1	79	0.025641	0.0126582	5797/chr3:142881678-142882079	Pkn2
GO Biological Process.271	GO Biological Process	GO:1990089	response to nerve growth factor	271	0.157902	1	1	5.83599	0.17135	1	0.00590864	0.0344828	255	0.0839399	1	1	11.429	0.0874971	1	48	0.025641	0.0208333	3637/chr17:24141264-24141665	Pdpk1
GO Biological Process.272	GO Biological Process	GO:0060711	labyrinthine layer development	272	0.159863	1	1	5.75812	0.173668	1	0.00598854	0.0344828	305	0.105466	1	1	8.99327	0.111194	1	61	0.025641	0.0163934	3145/chr15:85671447-85671848	Wnt7b
GO Biological Process.273	GO Biological Process	GO:0038127	ERBB signaling pathway	273	0.160058	1	1	5.75047	0.173899	1	0.00599651	0.0344828	266	0.0889518	1	1	10.7567	0.0929656	1	51	0.025641	0.0196078	3637/chr17:24141264-24141665	Pdpk1
GO Biological Process.274	GO Biological Process	GO:0010676	positive regulation of cellular carbohydrate metabolic process	274	0.160655	1	1	5.72718	0.174606	1	0.00602089	0.0344828	316	0.111989	1	1	8.43984	0.118486	1	65	0.025641	0.0153846	3145/chr15:85671447-85671848	Ppara
GO Biological Process.275	GO Biological Process	GO:2000677	regulation of transcription regulatory region DNA binding	275	0.16162	1	1	5.68991	0.17575	1	0.00606033	0.0344828	245	0.0789012	1	1	12.1909	0.0820285	1	45	0.025641	0.0222222	3145/chr15:85671447-85671848	Ppara
GO Biological Process.276	GO Biological Process	GO:0007043	cell-cell junction assembly	276	0.161935	1	1	5.67785	0.176123	1	0.00607321	0.0344828	301	0.103828	1	1	9.14316	0.109371	1	60	0.025641	0.0166667	5797/chr3:142881678-142882079	Pkn2
GO Biological Process.277	GO Biological Process	GO:0000077	DNA damage checkpoint	277	0.163494	1	1	5.61881	0.177974	1	0.00613702	0.0344828	404	0.159461	1	1	5.77463	0.173171	1	95	0.025641	0.0105263	6706/chr5:76304080-76304481	Clock
GO Biological Process.278	GO Biological Process	GO:0090280	positive regulation of calcium ion import	278	0.165406	1	1	5.54793	0.180247	1	0.00621542	0.0344828	301	0.103828	1	1	9.14316	0.109371	1	60	0.025641	0.0166667	3637/chr17:24141264-24141665	Pdpk1
GO Biological Process.279	GO Biological Process	GO:0030218	erythrocyte differentiation	279	0.167005	1	1	5.48988	0.182153	1	0.00628115	0.0344828	358	0.136043	1	1	6.85737	0.145828	1	80	0.025641	0.0125	2364/chr13:56703084-56703485	Smad5
GO Biological Process.280	GO Biological Process	GO:0031570	DNA integrity checkpoint	280	0.168623	1	1	5.43227	0.184085	1	0.00634776	0.0344828	421	0.168654	1	1	5.43158	0.184108	1	101	0.025641	0.00990099	6706/chr5:76304080-76304481	Clock
GO Biological Process.281	GO Biological Process	GO:0002067	glandular epithelial cell differentiation	281	0.169115	1	1	5.41497	0.184673	1	0.00636804	0.0344828	230	0.0721409	1	1	13.3802	0.0747371	1	41	0.025641	0.0243902	3637/chr17:24141264-24141665	Pdpk1
GO Biological Process.282	GO Biological Process	GO:0051707	response to other organism	282	0.169888	1	1	2.09951	1.42891	3	0.0492727	0.103448	439	0.178918	1	1	2.05208	1.46193	3	802	0.0769231	0.00374065	4204/chr18:60355111-60355512,4205/chr18:60377105-60377506,6775/chr5:105293197-105293598	Gbp6,Gm43302,Iigp1
GO Biological Process.283	GO Biological Process	GO:0043392	negative regulation of DNA binding	283	0.169945	1	1	5.38599	0.185667	1	0.00640231	0.0344828	250	0.0805838	1	1	11.9259	0.0838514	1	46	0.025641	0.0217391	3145/chr15:85671447-85671848	Ppara
GO Biological Process.284	GO Biological Process	GO:0006970	response to osmotic stress	284	0.170011	1	1	5.38371	0.185746	1	0.00640502	0.0344828	331	0.121688	1	1	7.72662	0.129423	1	71	0.025641	0.0140845	3637/chr17:24141264-24141665	Pdpk1
GO Biological Process.285	GO Biological Process	GO:0006325	chromatin organization	285	0.17029	1	1	2.09712	1.43053	3	0.0493288	0.103448	336	0.124644	1	1	2.43457	1.23225	3	676	0.0769231	0.00443787	1668/chr11:104469081-104469482,4775/chr2:30066604-30067005,6706/chr5:76304080-76304481	Clock,Kansl1,Set
GO Biological Process.286	GO Biological Process	GO:0033673	negative regulation of kinase activity	286	0.172255	1	1	2.66575	0.750257	2	0.0258709	0.0689655	249	0.0791705	1	1	4.28586	0.466651	2	256	0.0512821	0.0078125	1696/chr11:109651066-109651467,3637/chr17:24141264-24141665	Pdpk1,Prkar1a
GO Biological Process.287	GO Biological Process	GO:0031497	chromatin assembly	287	0.172415	1	1	5.30146	0.188627	1	0.00650438	0.0344828	503	0.210275	1	1	4.25263	0.235148	1	129	0.025641	0.00775194	4775/chr2:30066604-30067005	Set
GO Biological Process.288	GO Biological Process	GO:0043207	response to external biotic stimulus	288	0.172981	1	1	2.0813	1.44141	3	0.0497037	0.103448	441	0.180742	1	1	2.0419	1.46922	3	806	0.0769231	0.00372208	4204/chr18:60355111-60355512,4205/chr18:60377105-60377506,6775/chr5:105293197-105293598	Gbp6,Gm43302,Iigp1
GO Biological Process.289	GO Biological Process	GO:0051028	mRNA transport	289	0.173113	1	1	5.27799	0.189466	1	0.00653331	0.0344828	444	0.183758	1	1	4.94225	0.202337	1	111	0.025641	0.00900901	3141/chr15:84923423-84923824	Nup50
GO Biological Process.290	GO Biological Process	GO:0032870	cellular response to hormone stimulus	290	0.173377	1	1	2.07899	1.44301	3	0.0497588	0.103448	176	0.0496829	1	1	3.61707	0.829399	3	455	0.0769231	0.00659341	3145/chr15:85671447-85671848,3637/chr17:24141264-24141665,912/chr10:98914757-98915158	Atp2b1,Pdpk1,Ppara
GO Biological Process.291	GO Biological Process	GO:0032446	protein modification by small protein conjugation	291	0.174559	1	1	2.07217	1.44776	3	0.0499228	0.103448	330	0.12064	1	1	2.47112	1.21402	3	666	0.0769231	0.0045045	1668/chr11:104469081-104469482,5678/chr3:103279958-103280359,8678/chr8:105171036-105171437	Cbfb,Cdc27,Trim33
GO Biological Process.292	GO Biological Process	GO:0090092	regulation of transmembrane receptor protein serine/threonine kinase signaling pathway	292	0.174696	1	1	2.64171	0.757086	2	0.0261064	0.0689655	204	0.0579501	1	1	5.12701	0.390091	2	214	0.0512821	0.00934579	3637/chr17:24141264-24141665,5678/chr3:103279958-103280359	Pdpk1,Trim33
GO Biological Process.293	GO Biological Process	GO:0019217	regulation of fatty acid metabolic process	293	0.175991	1	1	5.18324	0.19293	1	0.00665275	0.0344828	338	0.124898	1	1	7.51493	0.133069	1	73	0.025641	0.0136986	3145/chr15:85671447-85671848	Ppara
GO Biological Process.294	GO Biological Process	GO:1905477	positive regulation of protein localization to membrane	294	0.177459	1	1	5.1361	0.1947	1	0.00671381	0.0344828	365	0.140777	1	1	6.60952	0.151297	1	83	0.025641	0.0120482	3637/chr17:24141264-24141665	Pdpk1
GO Biological Process.295	GO Biological Process	GO:0016570	histone modification	295	0.177759	1	1	2.61222	0.765633	2	0.0264012	0.0689655	364	0.139619	1	1	3.04772	0.656228	2	360	0.0512821	0.00555556	1668/chr11:104469081-104469482,6706/chr5:76304080-76304481	Clock,Kansl1
GO Biological Process.296	GO Biological Process	GO:0050672	negative regulation of lymphocyte proliferation	296	0.179966	1	1	5.05734	0.197732	1	0.00681836	0.0344828	348	0.131283	1	1	7.12454	0.14036	1	77	0.025641	0.012987	1696/chr11:109651066-109651467	Prkar1a
GO Biological Process.297	GO Biological Process	GO:0034101	erythrocyte homeostasis	297	0.182881	1	1	4.96847	0.201269	1	0.00694032	0.0344828	380	0.150169	1	1	6.16393	0.162234	1	89	0.025641	0.011236	2364/chr13:56703084-56703485	Smad5
GO Biological Process.298	GO Biological Process	GO:0072073	kidney epithelium development	298	0.183975	1	1	2.55461	0.782899	2	0.0269965	0.0689655	124	0.0272555	1	1	7.78141	0.257023	2	141	0.0512821	0.0141844	2364/chr13:56703084-56703485,3145/chr15:85671447-85671848	Smad5,Wnt7b
GO Biological Process.299	GO Biological Process	GO:0060395	SMAD protein signal transduction	299	0.184437	1	1	4.92219	0.203162	1	0.00700558	0.0344828	318	0.113613	1	1	8.31197	0.120308	1	66	0.025641	0.0151515	2364/chr13:56703084-56703485	Smad5
GO Biological Process.300	GO Biological Process	GO:0070664	negative regulation of leukocyte proliferation	300	0.185158	1	1	4.90101	0.20404	1	0.00703585	0.0344828	358	0.136043	1	1	6.85737	0.145828	1	80	0.025641	0.0125	1696/chr11:109651066-109651467	Prkar1a
GO Biological Process.301	GO Biological Process	GO:0042157	lipoprotein metabolic process	301	0.187798	1	1	4.82481	0.207262	1	0.00714696	0.0344828	483	0.200064	1	1	4.49664	0.222388	1	122	0.025641	0.00819672	3145/chr15:85671447-85671848	Ppara
GO Biological Process.302	GO Biological Process	GO:0002064	epithelial cell development	302	0.187873	1	1	2.51992	0.793678	2	0.0273682	0.0689655	208	0.0589082	1	1	5.07953	0.393737	2	216	0.0512821	0.00925926	3145/chr15:85671447-85671848,3637/chr17:24141264-24141665	Pdpk1,Wnt7b
GO Biological Process.303	GO Biological Process	GO:0009607	response to biotic stimulus	303	0.1881	1	1	1.9979	1.50158	3	0.0517785	0.103448	482	0.198799	1	1	1.94766	1.54031	3	845	0.0769231	0.0035503	4204/chr18:60355111-60355512,4205/chr18:60377105-60377506,6775/chr5:105293197-105293598	Gbp6,Gm43302,Iigp1
GO Biological Process.304	GO Biological Process	GO:0060428	lung epithelium development	304	0.18972	1	1	4.77067	0.209614	1	0.00722807	0.0344828	241	0.0772156	1	1	12.468	0.0802057	1	44	0.025641	0.0227273	3145/chr15:85671447-85671848	Wnt7b
GO Biological Process.305	GO Biological Process	GO:0030514	negative regulation of BMP signaling pathway	305	0.18974	1	1	4.77011	0.209639	1	0.00722892	0.0344828	273	0.0906165	1	1	10.5498	0.0947885	1	52	0.025641	0.0192308	5678/chr3:103279958-103280359	Trim33
GO Biological Process.306	GO Biological Process	GO:0030278	regulation of ossification	306	0.190084	1	1	2.5007	0.799775	2	0.0275785	0.0689655	191	0.0518618	1	1	5.4586	0.366394	2	201	0.0512821	0.00995025	2364/chr13:56703084-56703485,3145/chr15:85671447-85671848	Smad5,Wnt7b
GO Biological Process.307	GO Biological Process	GO:0071407	cellular response to organic cyclic compound	307	0.190713	1	1	1.98435	1.51183	3	0.0521321	0.103448	192	0.0529398	1	1	3.52413	0.851274	3	467	0.0769231	0.00642398	2364/chr13:56703084-56703485,3145/chr15:85671447-85671848,912/chr10:98914757-98915158	Atp2b1,Ppara,Smad5
GO Biological Process.308	GO Biological Process	GO:1904427	positive regulation of calcium ion transmembrane transport	308	0.19096	1	1	4.73631	0.211135	1	0.00728051	0.0344828	305	0.105466	1	1	8.99327	0.111194	1	61	0.025641	0.0163934	3637/chr17:24141264-24141665	Pdpk1
GO Biological Process.309	GO Biological Process	GO:0043434	response to peptide hormone	309	0.190962	1	1	2.49317	0.802193	2	0.0276618	0.0689655	322	0.118251	1	1	3.37594	0.592428	2	325	0.0512821	0.00615385	3145/chr15:85671447-85671848,3637/chr17:24141264-24141665	Pdpk1,Ppara
GO Biological Process.310	GO Biological Process	GO:0043467	regulation of generation of precursor metabolites and energy	310	0.191285	1	1	4.72738	0.211534	1	0.00729426	0.0344828	392	0.154827	1	1	5.96293	0.167703	1	92	0.025641	0.0108696	3145/chr15:85671447-85671848	Ppara
GO Biological Process.311	GO Biological Process	GO:0051983	regulation of chromosome segregation	311	0.191448	1	1	4.72292	0.211733	1	0.00730116	0.0344828	392	0.154827	1	1	5.96293	0.167703	1	92	0.025641	0.0108696	1668/chr11:104469081-104469482	Cdc27
GO Biological Process.312	GO Biological Process	GO:0051348	negative regulation of transferase activity	312	0.191568	1	1	2.48799	0.803862	2	0.0277194	0.0689655	277	0.0950321	1	1	3.84975	0.519514	2	285	0.0512821	0.00701754	1696/chr11:109651066-109651467,3637/chr17:24141264-24141665	Pdpk1,Prkar1a
GO Biological Process.313	GO Biological Process	GO:0033143	regulation of intracellular steroid hormone receptor signaling pathway	313	0.19172	1	1	4.71546	0.212068	1	0.0073127	0.0344828	338	0.124898	1	1	7.51493	0.133069	1	73	0.025641	0.0136986	6706/chr5:76304080-76304481	Clock
GO Biological Process.314	GO Biological Process	GO:0060048	cardiac muscle contraction	314	0.192622	1	1	4.69097	0.213175	1	0.00735088	0.0344828	326	0.120079	1	1	7.837	0.1276	1	70	0.025641	0.0142857	2364/chr13:56703084-56703485	Smad5
GO Biological Process.315	GO Biological Process	GO:0097191	extrinsic apoptotic signaling pathway	315	0.193151	1	1	4.67669	0.213826	1	0.00737332	0.0344828	397	0.156374	1	1	5.89881	0.169526	1	93	0.025641	0.0107527	3637/chr17:24141264-24141665	Pdpk1
GO Biological Process.316	GO Biological Process	GO:0031532	actin cytoskeleton reorganization	316	0.194413	1	1	4.64294	0.215381	1	0.00742692	0.0344828	287	0.0988955	1	1	9.62438	0.103903	1	57	0.025641	0.0175439	6692/chr5:73255841-73256242	Fryl
GO Biological Process.317	GO Biological Process	GO:0045727	positive regulation of translation	317	0.196266	1	1	4.5942	0.217666	1	0.00750571	0.0344828	424	0.173213	1	1	5.2749	0.189577	1	104	0.025641	0.00961539	2164/chr13:9094130-9094531	Larp4b
GO Biological Process.318	GO Biological Process	GO:1903037	regulation of leukocyte cell-cell adhesion	318	0.196374	1	1	2.44779	0.817064	2	0.0281746	0.0689655	292	0.101273	1	1	3.70669	0.539565	2	296	0.0512821	0.00675676	1696/chr11:109651066-109651467,3145/chr15:85671447-85671848	Ppara,Prkar1a
GO Biological Process.319	GO Biological Process	GO:0034728	nucleosome organization	319	0.197943	1	1	4.55085	0.219739	1	0.00757721	0.0344828	527	0.224642	1	1	3.94669	0.253377	1	139	0.025641	0.00719425	4775/chr2:30066604-30067005	Set
GO Biological Process.320	GO Biological Process	GO:0007162	negative regulation of cell adhesion	320	0.198743	1	1	2.4285	0.823555	2	0.0283984	0.0689655	229	0.0718505	1	1	4.5338	0.441131	2	242	0.0512821	0.00826446	1696/chr11:109651066-109651467,3145/chr15:85671447-85671848	Ppara,Prkar1a
GO Biological Process.321	GO Biological Process	GO:0071396	cellular response to lipid	321	0.199424	1	1	1.94083	1.54573	3	0.0533011	0.103448	189	0.0518427	1	1	3.55458	0.843982	3	463	0.0769231	0.00647948	3145/chr15:85671447-85671848,6775/chr5:105293197-105293598,912/chr10:98914757-98915158	Atp2b1,Gbp6,Ppara
GO Biological Process.322	GO Biological Process	GO:0032368	regulation of lipid transport	322	0.199635	1	1	4.50787	0.221834	1	0.00764945	0.0344828	416	0.1656	1	1	5.54131	0.180463	1	99	0.025641	0.010101	3145/chr15:85671447-85671848	Ppara
GO Biological Process.323	GO Biological Process	GO:0050729	positive regulation of inflammatory response	323	0.199843	1	1	4.50263	0.222092	1	0.00765836	0.0344828	415	0.16407	1	1	5.59786	0.17864	1	98	0.025641	0.0102041	6706/chr5:76304080-76304481	Clock
GO Biological Process.324	GO Biological Process	GO:0016579	protein deubiquitination	324	0.202303	1	1	4.44151	0.225149	1	0.00776374	0.0344828	429	0.174728	1	1	5.22466	0.1914	1	105	0.025641	0.00952381	6081/chr4:98923959-98924360	Usp1
GO Biological Process.325	GO Biological Process	GO:0006333	chromatin assembly or disassembly	325	0.202314	1	1	4.44126	0.225161	1	0.00776419	0.0344828	549	0.235952	1	1	3.7319	0.26796	1	147	0.025641	0.00680272	4775/chr2:30066604-30067005	Set
GO Biological Process.326	GO Biological Process	GO:0050658	RNA transport	326	0.202387	1	1	4.43947	0.225252	1	0.00776731	0.0344828	524	0.223217	1	1	3.97529	0.251554	1	138	0.025641	0.00724638	3141/chr15:84923423-84923824	Nup50
GO Biological Process.327	GO Biological Process	GO:0001707	mesoderm formation	327	0.203744	1	1	4.40642	0.226942	1	0.00782558	0.0344828	316	0.111989	1	1	8.43984	0.118486	1	65	0.025641	0.0153846	1696/chr11:109651066-109651467	Prkar1a
GO Biological Process.328	GO Biological Process	GO:0071385	cellular response to glucocorticoid stimulus	328	0.203788	1	1	4.40536	0.226996	1	0.00782745	0.0344828	296	0.102186	1	1	9.29813	0.107549	1	59	0.025641	0.0169491	912/chr10:98914757-98915158	Atp2b1
GO Biological Process.329	GO Biological Process	GO:0051236	establishment of RNA localization	329	0.204453	1	1	4.38933	0.227825	1	0.00785605	0.0344828	529	0.226065	1	1	3.9185	0.2552	1	140	0.025641	0.00714286	3141/chr15:84923423-84923824	Nup50
GO Biological Process.330	GO Biological Process	GO:1903305	regulation of regulated secretory pathway	330	0.204544	1	1	4.38713	0.22794	1	0.00785999	0.0344828	451	0.185254	1	1	4.89812	0.20416	1	112	0.025641	0.00892857	3637/chr17:24141264-24141665	Pdpk1
GO Biological Process.331	GO Biological Process	GO:0032091	negative regulation of protein binding	331	0.205175	1	1	4.37203	0.228727	1	0.00788713	0.0344828	371	0.147049	1	1	6.30563	0.158588	1	87	0.025641	0.0114942	3145/chr15:85671447-85671848	Ppara
GO Biological Process.332	GO Biological Process	GO:0045913	positive regulation of carbohydrate metabolic process	332	0.20569	1	1	4.35977	0.22937	1	0.00790931	0.0344828	352	0.132873	1	1	7.0332	0.142183	1	78	0.025641	0.0128205	3145/chr15:85671447-85671848	Ppara
GO Biological Process.333	GO Biological Process	GO:0071384	cellular response to corticosteroid stimulus	333	0.206656	1	1	4.33694	0.230577	1	0.00795094	0.0344828	310	0.108733	1	1	8.70777	0.11484	1	63	0.025641	0.015873	912/chr10:98914757-98915158	Atp2b1
GO Biological Process.334	GO Biological Process	GO:0006006	glucose metabolic process	334	0.207268	1	1	4.32259	0.231343	1	0.00797734	0.0344828	380	0.150169	1	1	6.16393	0.162234	1	89	0.025641	0.011236	3145/chr15:85671447-85671848	Ppara
GO Biological Process.335	GO Biological Process	GO:0010927	cellular component assembly involved in morphogenesis	335	0.207957	1	1	4.30654	0.232205	1	0.00800707	0.0344828	392	0.154827	1	1	5.96293	0.167703	1	92	0.025641	0.0108696	1696/chr11:109651066-109651467	Prkar1a
GO Biological Process.336	GO Biological Process	GO:0031032	actomyosin structure organization	336	0.20946	1	1	4.27188	0.234089	1	0.00807203	0.0344828	411	0.162536	1	1	5.65556	0.176817	1	97	0.025641	0.0103093	1696/chr11:109651066-109651467	Prkar1a
GO Biological Process.337	GO Biological Process	GO:0051781	positive regulation of cell division	337	0.213462	1	1	4.18196	0.239123	1	0.00824561	0.0344828	352	0.132873	1	1	7.0332	0.142183	1	78	0.025641	0.0128205	5797/chr3:142881678-142882079	Pkn2
GO Biological Process.338	GO Biological Process	GO:0006282	regulation of DNA repair	338	0.214694	1	1	4.15494	0.240677	1	0.00829922	0.0344828	399	0.157919	1	1	5.83606	0.171348	1	94	0.025641	0.0106383	6081/chr4:98923959-98924360	Usp1
GO Biological Process.339	GO Biological Process	GO:0030509	BMP signaling pathway	339	0.217592	1	1	4.09259	0.244344	1	0.00842565	0.0344828	371	0.147049	1	1	6.30563	0.158588	1	87	0.025641	0.0114942	2364/chr13:56703084-56703485	Smad5
GO Biological Process.340	GO Biological Process	GO:0018107	peptidyl-threonine phosphorylation	340	0.218945	1	1	4.06405	0.24606	1	0.00848483	0.0344828	352	0.132873	1	1	7.0332	0.142183	1	78	0.025641	0.0128205	3637/chr17:24141264-24141665	Pdpk1
GO Biological Process.341	GO Biological Process	GO:0048332	mesoderm morphogenesis	341	0.219544	1	1	4.05153	0.24682	1	0.00851105	0.0344828	326	0.120079	1	1	7.837	0.1276	1	70	0.025641	0.0142857	1696/chr11:109651066-109651467	Prkar1a
GO Biological Process.342	GO Biological Process	GO:0051279	regulation of release of sequestered calcium ion into cytosol	342	0.219762	1	1	4.04699	0.247097	1	0.0085206	0.0344828	326	0.120079	1	1	7.837	0.1276	1	70	0.025641	0.0142857	3637/chr17:24141264-24141665	Pdpk1
GO Biological Process.343	GO Biological Process	GO:0006511	ubiquitin-dependent protein catabolic process	343	0.220119	1	1	2.26838	0.881687	2	0.030403	0.0689655	456	0.187156	1	1	2.52806	0.791119	2	434	0.0512821	0.0046083	6081/chr4:98923959-98924360,6706/chr5:76304080-76304481	Clock,Usp1
GO Biological Process.344	GO Biological Process	GO:0019941	modification-dependent protein catabolic process	344	0.220943	1	1	2.26266	0.883916	2	0.0304799	0.0689655	466	0.191115	1	1	2.49359	0.802057	2	440	0.0512821	0.00454546	6081/chr4:98923959-98924360,6706/chr5:76304080-76304481	Clock,Usp1
GO Biological Process.345	GO Biological Process	GO:0051145	smooth muscle cell differentiation	345	0.221572	1	1	4.00961	0.249401	1	0.00860002	0.0344828	250	0.0805838	1	1	11.9259	0.0838514	1	46	0.025641	0.0217391	3145/chr15:85671447-85671848	Wnt7b
GO Biological Process.346	GO Biological Process	GO:0002066	columnar/cuboidal epithelial cell development	346	0.221701	1	1	4.00697	0.249565	1	0.00860568	0.0344828	290	0.100543	1	1	9.45844	0.105726	1	58	0.025641	0.0172414	3637/chr17:24141264-24141665	Pdpk1
GO Biological Process.347	GO Biological Process	GO:0006403	RNA localization	347	0.223841	1	1	3.96363	0.252294	1	0.00869979	0.0344828	581	0.252616	1	1	3.45025	0.289834	1	159	0.025641	0.00628931	3141/chr15:84923423-84923824	Nup50
GO Biological Process.348	GO Biological Process	GO:0043632	modification-dependent macromolecule catabolic process	348	0.225849	1	1	2.22926	0.89716	2	0.0309366	0.0689655	478	0.197076	1	1	2.44361	0.818462	2	449	0.0512821	0.00445434	6081/chr4:98923959-98924360,6706/chr5:76304080-76304481	Clock,Usp1
GO Biological Process.349	GO Biological Process	GO:0006955	immune response	349	0.226825	1	1	1.8182	1.64999	3	0.056896	0.103448	556	0.238604	1	1	1.77346	1.69161	3	928	0.0769231	0.00323276	4204/chr18:60355111-60355512,4205/chr18:60377105-60377506,6775/chr5:105293197-105293598	Gbp6,Gm43302,Iigp1
GO Biological Process.350	GO Biological Process	GO:0006323	DNA packaging	350	0.227519	1	1	3.89102	0.257002	1	0.00886213	0.0344828	610	0.26758	1	1	3.227	0.309885	1	170	0.025641	0.00588235	4775/chr2:30066604-30067005	Set
GO Biological Process.351	GO Biological Process	GO:0033273	response to vitamin	351	0.228297	1	1	3.87595	0.258001	1	0.00889659	0.0344828	358	0.136043	1	1	6.85737	0.145828	1	80	0.025641	0.0125	912/chr10:98914757-98915158	Atp2b1
GO Biological Process.352	GO Biological Process	GO:1903076	regulation of protein localization to plasma membrane	352	0.228692	1	1	3.86835	0.258508	1	0.00891407	0.0344828	363	0.137624	1	1	6.77271	0.147651	1	81	0.025641	0.0123457	3637/chr17:24141264-24141665	Pdpk1
GO Biological Process.353	GO Biological Process	GO:0060425	lung morphogenesis	353	0.229477	1	1	3.85331	0.259518	1	0.00894888	0.0344828	281	0.0972456	1	1	9.79625	0.10208	1	56	0.025641	0.0178571	3145/chr15:85671447-85671848	Wnt7b
GO Biological Process.354	GO Biological Process	GO:0031018	endocrine pancreas development	354	0.230142	1	1	3.84064	0.260373	1	0.0089784	0.0344828	266	0.0889518	1	1	10.7567	0.0929656	1	51	0.025641	0.0196078	3637/chr17:24141264-24141665	Pdpk1
GO Biological Process.355	GO Biological Process	GO:0051726	regulation of cell cycle	355	0.231574	1	1	1.61694	2.47381	4	0.0853039	0.137931	272	0.0906112	1	1	2.33442	1.71348	4	940	0.102564	0.00425532	1668/chr11:104469081-104469482,1696/chr11:109651066-109651467,5797/chr3:142881678-142882079,6706/chr5:76304080-76304481	Cdc27,Clock,Pkn2,Prkar1a
GO Biological Process.356	GO Biological Process	GO:0007160	cell-matrix adhesion	356	0.235295	1	1	3.74493	0.267028	1	0.00920785	0.0344828	437	0.177749	1	1	5.12701	0.195046	1	107	0.025641	0.00934579	3637/chr17:24141264-24141665	Pdpk1
GO Biological Process.357	GO Biological Process	GO:0007126	meiotic nuclear division	357	0.235341	1	1	3.74409	0.267088	1	0.00920993	0.0344828	575	0.249863	1	1	3.4942	0.286188	1	157	0.025641	0.00636943	1696/chr11:109651066-109651467	Prkar1a
GO Biological Process.358	GO Biological Process	GO:0043255	regulation of carbohydrate biosynthetic process	358	0.236353	1	1	3.72578	0.2684	1	0.00925518	0.0344828	411	0.162536	1	1	5.65556	0.176817	1	97	0.025641	0.0103093	3145/chr15:85671447-85671848	Ppara
GO Biological Process.359	GO Biological Process	GO:0061448	connective tissue development	359	0.237157	1	1	2.15613	0.92759	2	0.0319859	0.0689655	213	0.0608409	1	1	4.98718	0.401028	2	220	0.0512821	0.00909091	2364/chr13:56703084-56703485,3145/chr15:85671447-85671848	Smad5,Wnt7b
GO Biological Process.360	GO Biological Process	GO:0048545	response to steroid hormone	360	0.23972	1	1	2.14025	0.934471	2	0.0322231	0.0689655	289	0.10013	1	1	3.7319	0.53592	2	294	0.0512821	0.00680272	3145/chr15:85671447-85671848,912/chr10:98914757-98915158	Atp2b1,Ppara
GO Biological Process.361	GO Biological Process	GO:0045446	endothelial cell differentiation	361	0.24265	1	1	3.6153	0.276602	1	0.00953801	0.0344828	338	0.124898	1	1	7.51493	0.133069	1	73	0.025641	0.0136986	3145/chr15:85671447-85671848	Wnt7b
GO Biological Process.362	GO Biological Process	GO:0097435	supramolecular fiber organization	362	0.24391	1	1	2.11481	0.94571	2	0.0326107	0.0689655	391	0.154733	1	1	2.85724	0.699977	2	384	0.0512821	0.00520833	1696/chr11:109651066-109651467,6692/chr5:73255841-73256242	Fryl,Prkar1a
GO Biological Process.363	GO Biological Process	GO:1903046	meiotic cell cycle process	363	0.244421	1	1	3.58524	0.278921	1	0.00961798	0.0344828	601	0.263528	1	1	3.28497	0.304417	1	167	0.025641	0.00598802	1696/chr11:109651066-109651467	Prkar1a
GO Biological Process.364	GO Biological Process	GO:0034250	positive regulation of cellular amide metabolic process	364	0.2447	1	1	3.58056	0.279286	1	0.00963056	0.0344828	479	0.197123	1	1	4.57158	0.218743	1	120	0.025641	0.00833333	2164/chr13:9094130-9094531	Larp4b
GO Biological Process.365	GO Biological Process	GO:0006941	striated muscle contraction	365	0.24491	1	1	3.57703	0.279561	1	0.00964005	0.0344828	435	0.17624	1	1	5.17537	0.193223	1	106	0.025641	0.00943396	2364/chr13:56703084-56703485	Smad5
GO Biological Process.366	GO Biological Process	GO:1904375	regulation of protein localization to cell periphery	366	0.24529	1	1	3.57065	0.280061	1	0.00965728	0.0344828	380	0.150169	1	1	6.16393	0.162234	1	89	0.025641	0.011236	3637/chr17:24141264-24141665	Pdpk1
GO Biological Process.367	GO Biological Process	GO:0060047	heart contraction	367	0.245703	1	1	3.56376	0.280603	1	0.00967596	0.0344828	365	0.140777	1	1	6.60952	0.151297	1	83	0.025641	0.0120482	2364/chr13:56703084-56703485	Smad5
GO Biological Process.368	GO Biological Process	GO:0019318	hexose metabolic process	368	0.245961	1	1	3.55947	0.280941	1	0.00968762	0.0344828	488	0.202995	1	1	4.42411	0.226034	1	124	0.025641	0.00806452	3145/chr15:85671447-85671848	Ppara
GO Biological Process.369	GO Biological Process	GO:0010522	regulation of calcium ion transport into cytosol	369	0.246042	1	1	3.55812	0.281048	1	0.00969129	0.0344828	369	0.143919	1	1	6.454	0.154943	1	85	0.025641	0.0117647	3637/chr17:24141264-24141665	Pdpk1
GO Biological Process.370	GO Biological Process	GO:0070646	protein modification by small protein removal	370	0.248358	1	1	3.51996	0.284094	1	0.00979635	0.0344828	497	0.205915	1	1	4.35389	0.22968	1	126	0.025641	0.00793651	6081/chr4:98923959-98924360	Usp1
GO Biological Process.371	GO Biological Process	GO:0001501	skeletal system development	371	0.249453	1	1	1.73016	1.73394	3	0.0597911	0.103448	188	0.0515703	1	1	3.56227	0.842159	3	462	0.0769231	0.00649351	2364/chr13:56703084-56703485,3145/chr15:85671447-85671848,6081/chr4:98923959-98924360	Smad5,Usp1,Wnt7b
GO Biological Process.372	GO Biological Process	GO:1903900	regulation of viral life cycle	372	0.249797	1	1	3.4966	0.285992	1	0.0098618	0.0344828	549	0.235952	1	1	3.7319	0.26796	1	147	0.025641	0.00680272	5797/chr3:142881678-142882079	Pkn2
GO Biological Process.373	GO Biological Process	GO:0002262	myeloid cell homeostasis	373	0.250062	1	1	3.49233	0.286341	1	0.00987384	0.0344828	459	0.188237	1	1	4.81219	0.207806	1	114	0.025641	0.00877193	2364/chr13:56703084-56703485	Smad5
GO Biological Process.374	GO Biological Process	GO:0090287	regulation of cellular response to growth factor stimulus	374	0.250304	1	1	2.07719	0.962838	2	0.0332013	0.0689655	240	0.0760049	1	1	4.38872	0.455714	2	250	0.0512821	0.008	3637/chr17:24141264-24141665,5678/chr3:103279958-103280359	Pdpk1,Trim33
GO Biological Process.375	GO Biological Process	GO:0042221	response to chemical	375	0.250911	1	1	1.24034	8.86854	11	0.305812	0.37931	129	0.0304117	1	1	1.65131	8.4781	14	4651	0.358974	0.0030101	1243/chr11:58184199-58184600,2364/chr13:56703084-56703485,3081/chr15:78326123-78326524,3145/chr15:85671447-85671848,3637/chr17:24141264-24141665,4203/chr18:60238785-60239186,4204/chr18:60355111-60355512,4205/chr18:60377105-60377506,6775/chr5:105293197-105293598,8102/chr7:106643683-106644084,912/chr10:98914757-98915158	Atp2b1,Csf2rb,F830016B08Rik,Gbp6,Gm43302,Gm4841,Gm4951,Igtp,Iigp1,Olfr693,Pdpk1,Ppara,Smad5,Wnt7b
GO Biological Process.376	GO Biological Process	GO:0018210	peptidyl-threonine modification	376	0.251028	1	1	3.47684	0.287617	1	0.00991784	0.0344828	370	0.145485	1	1	6.37895	0.156766	1	86	0.025641	0.0116279	3637/chr17:24141264-24141665	Pdpk1
GO Biological Process.377	GO Biological Process	GO:0010906	regulation of glucose metabolic process	377	0.251914	1	1	3.46272	0.288791	1	0.00995829	0.0344828	463	0.189725	1	1	4.77035	0.209628	1	115	0.025641	0.00869565	3145/chr15:85671447-85671848	Ppara
GO Biological Process.378	GO Biological Process	GO:0009880	embryonic pattern specification	378	0.253439	1	1	3.43867	0.29081	1	0.0100279	0.0344828	323	0.118467	1	1	7.95058	0.125777	1	69	0.025641	0.0144928	2364/chr13:56703084-56703485	Smad5
GO Biological Process.379	GO Biological Process	GO:1903729	regulation of plasma membrane organization	379	0.253648	1	1	3.43539	0.291088	1	0.0100375	0.0344828	387	0.153277	1	1	6.02846	0.16588	1	91	0.025641	0.010989	3637/chr17:24141264-24141665	Pdpk1
GO Biological Process.380	GO Biological Process	GO:0050868	negative regulation of T cell activation	380	0.254435	1	1	3.42312	0.292131	1	0.0100735	0.0344828	424	0.173213	1	1	5.2749	0.189577	1	104	0.025641	0.00961539	1696/chr11:109651066-109651467	Prkar1a
GO Biological Process.381	GO Biological Process	GO:0007067	mitotic nuclear division	381	0.254891	1	1	3.41602	0.292738	1	0.0100944	0.0344828	577	0.251241	1	1	3.47209	0.288011	1	158	0.025641	0.00632911	1668/chr11:104469081-104469482	Cdc27
GO Biological Process.382	GO Biological Process	GO:0044772	mitotic cell cycle phase transition	382	0.25634	1	1	3.39369	0.294664	1	0.0101608	0.0344828	491	0.204456	1	1	4.38872	0.227857	1	125	0.025641	0.008	1668/chr11:104469081-104469482	Cdc27
GO Biological Process.383	GO Biological Process	GO:0051092	positive regulation of NF-kappaB transcription factor activity	383	0.256871	1	1	3.38558	0.29537	1	0.0101852	0.0344828	454	0.186747	1	1	4.85478	0.205983	1	113	0.025641	0.00884956	6706/chr5:76304080-76304481	Clock
GO Biological Process.384	GO Biological Process	GO:0010565	regulation of cellular ketone metabolic process	384	0.258006	1	1	3.36832	0.296884	1	0.0102374	0.0344828	429	0.174728	1	1	5.22466	0.1914	1	105	0.025641	0.00952381	3145/chr15:85671447-85671848	Ppara
GO Biological Process.385	GO Biological Process	GO:0071901	negative regulation of protein serine/threonine kinase activity	385	0.258815	1	1	3.35612	0.297963	1	0.0102746	0.0344828	463	0.189725	1	1	4.77035	0.209628	1	115	0.025641	0.00869565	1696/chr11:109651066-109651467	Prkar1a
GO Biological Process.386	GO Biological Process	GO:0015931	nucleobase-containing compound transport	386	0.259424	1	1	3.34698	0.298777	1	0.0103026	0.0344828	619	0.272948	1	1	3.15281	0.317177	1	174	0.025641	0.00574713	3141/chr15:84923423-84923824	Nup50
GO Biological Process.387	GO Biological Process	GO:0042752	regulation of circadian rhythm	387	0.260158	1	1	3.33602	0.299759	1	0.0103365	0.0344828	409	0.161	1	1	5.71448	0.174994	1	96	0.025641	0.0104167	3145/chr15:85671447-85671848	Ppara
GO Biological Process.388	GO Biological Process	GO:0008589	regulation of smoothened signaling pathway	388	0.26075	1	1	3.32723	0.300551	1	0.0103638	0.0344828	347	0.129691	1	1	7.21829	0.138537	1	76	0.025641	0.0131579	3145/chr15:85671447-85671848	Wnt7b
GO Biological Process.389	GO Biological Process	GO:0043902	positive regulation of multi-organism process	389	0.26116	1	1	3.32116	0.3011	1	0.0103827	0.0344828	479	0.197123	1	1	4.57158	0.218743	1	120	0.025641	0.00833333	5797/chr3:142881678-142882079	Pkn2
GO Biological Process.390	GO Biological Process	GO:0007179	transforming growth factor beta receptor signaling pathway	390	0.26261	1	1	3.29986	0.303043	1	0.0104498	0.0344828	344	0.126499	1	1	7.41338	0.134891	1	74	0.025641	0.0135135	2364/chr13:56703084-56703485	Smad5
GO Biological Process.391	GO Biological Process	GO:0050728	negative regulation of inflammatory response	391	0.262669	1	1	3.29899	0.303123	1	0.0104525	0.0344828	468	0.19121	1	1	4.72922	0.211451	1	116	0.025641	0.00862069	3145/chr15:85671447-85671848	Ppara
GO Biological Process.392	GO Biological Process	GO:0003015	heart process	392	0.262838	1	1	3.29652	0.303351	1	0.0104604	0.0344828	380	0.150169	1	1	6.16393	0.162234	1	89	0.025641	0.011236	2364/chr13:56703084-56703485	Smad5
GO Biological Process.393	GO Biological Process	GO:0048511	rhythmic process	393	0.264794	1	1	1.99685	1.00158	2	0.0345372	0.0689655	314	0.110551	1	1	3.5166	0.568731	2	312	0.0512821	0.00641026	3145/chr15:85671447-85671848,6706/chr5:76304080-76304481	Clock,Ppara
GO Biological Process.394	GO Biological Process	GO:0009314	response to radiation	394	0.265584	1	1	1.99265	1.00369	2	0.0346099	0.0689655	448	0.183866	1	1	2.55753	0.782005	2	429	0.0512821	0.00466201	6081/chr4:98923959-98924360,6706/chr5:76304080-76304481	Clock,Usp1
GO Biological Process.395	GO Biological Process	GO:0065004	protein-DNA complex assembly	395	0.265849	1	1	3.25309	0.3074	1	0.0106	0.0344828	604	0.264881	1	1	3.26541	0.30624	1	168	0.025641	0.00595238	4775/chr2:30066604-30067005	Set
GO Biological Process.396	GO Biological Process	GO:0009411	response to UV	396	0.265857	1	1	3.25298	0.30741	1	0.0106003	0.0344828	527	0.224642	1	1	3.94669	0.253377	1	139	0.025641	0.00719425	6081/chr4:98923959-98924360	Usp1
GO Biological Process.397	GO Biological Process	GO:0050792	regulation of viral process	397	0.266171	1	1	3.2485	0.307834	1	0.010615	0.0344828	572	0.248483	1	1	3.5166	0.284365	1	156	0.025641	0.00641026	5797/chr3:142881678-142882079	Pkn2
GO Biological Process.398	GO Biological Process	GO:0003407	neural retina development	398	0.266697	1	1	3.24104	0.308543	1	0.0106394	0.0344828	301	0.103828	1	1	9.14316	0.109371	1	60	0.025641	0.0166667	912/chr10:98914757-98915158	Atp2b1
GO Biological Process.399	GO Biological Process	GO:0019722	calcium-mediated signaling	399	0.266837	1	1	3.23905	0.308732	1	0.0106459	0.0344828	380	0.150169	1	1	6.16393	0.162234	1	89	0.025641	0.011236	3637/chr17:24141264-24141665	Pdpk1
GO Biological Process.400	GO Biological Process	GO:0000075	cell cycle checkpoint	400	0.268597	1	1	3.2143	0.31111	1	0.0107279	0.0344828	562	0.241546	1	1	3.63305	0.275251	1	151	0.025641	0.00662252	6706/chr5:76304080-76304481	Clock
GO Biological Process.401	GO Biological Process	GO:0051603	proteolysis involved in cellular protein catabolic process	401	0.269338	1	1	1.97294	1.01371	2	0.0349557	0.0689655	543	0.231935	1	1	2.18998	0.913251	2	501	0.0512821	0.00399202	6081/chr4:98923959-98924360,6706/chr5:76304080-76304481	Clock,Usp1
GO Biological Process.402	GO Biological Process	GO:0044770	cell cycle phase transition	402	0.270474	1	1	3.18825	0.313651	1	0.0108156	0.0344828	519	0.217491	1	1	4.09395	0.244263	1	134	0.025641	0.00746269	1668/chr11:104469081-104469482	Cdc27
GO Biological Process.403	GO Biological Process	GO:0042692	muscle cell differentiation	403	0.271575	1	1	1.96139	1.01969	2	0.0351616	0.0689655	276	0.0927918	1	1	3.90455	0.512223	2	281	0.0512821	0.00711744	1696/chr11:109651066-109651467,3145/chr15:85671447-85671848	Prkar1a,Wnt7b
GO Biological Process.404	GO Biological Process	GO:0055074	calcium ion homeostasis	404	0.272242	1	1	1.95797	1.02147	2	0.035223	0.0689655	351	0.132811	1	1	3.14378	0.636177	2	349	0.0512821	0.00573066	1696/chr11:109651066-109651467,912/chr10:98914757-98915158	Atp2b1,Fam20a
GO Biological Process.405	GO Biological Process	GO:1901652	response to peptide	405	0.272656	1	1	1.95585	1.02257	2	0.0352611	0.0689655	403	0.159202	1	1	2.80609	0.712737	2	391	0.0512821	0.00511509	3145/chr15:85671447-85671848,3637/chr17:24141264-24141665	Pdpk1,Ppara
GO Biological Process.406	GO Biological Process	GO:0061351	neural precursor cell proliferation	406	0.273339	1	1	3.14917	0.317544	1	0.0109498	0.0344828	358	0.136043	1	1	6.85737	0.145828	1	80	0.025641	0.0125	3145/chr15:85671447-85671848	Wnt7b
GO Biological Process.407	GO Biological Process	GO:0051928	positive regulation of calcium ion transport	407	0.277126	1	1	3.09875	0.322711	1	0.011128	0.0344828	440	0.179255	1	1	5.07953	0.196868	1	108	0.025641	0.00925926	3637/chr17:24141264-24141665	Pdpk1
GO Biological Process.408	GO Biological Process	GO:1901655	cellular response to ketone	408	0.277995	1	1	3.08737	0.323901	1	0.011169	0.0344828	387	0.153277	1	1	6.02846	0.16588	1	91	0.025641	0.010989	912/chr10:98914757-98915158	Atp2b1
GO Biological Process.409	GO Biological Process	GO:0071773	cellular response to BMP stimulus	409	0.278424	1	1	3.08178	0.324488	1	0.0111892	0.0344828	429	0.174728	1	1	5.22466	0.1914	1	105	0.025641	0.00952381	2364/chr13:56703084-56703485	Smad5
GO Biological Process.410	GO Biological Process	GO:0071478	cellular response to radiation	410	0.279196	1	1	3.07175	0.325547	1	0.0112258	0.0344828	547	0.23314	1	1	3.78338	0.264314	1	145	0.025641	0.00689655	6706/chr5:76304080-76304481	Clock
GO Biological Process.411	GO Biological Process	GO:0001525	angiogenesis	411	0.28237	1	1	1.90748	1.04851	2	0.0361554	0.0689655	294	0.101847	1	1	3.69421	0.541388	2	297	0.0512821	0.00673401	2364/chr13:56703084-56703485,3145/chr15:85671447-85671848	Smad5,Wnt7b
GO Biological Process.412	GO Biological Process	GO:0044257	cellular protein catabolic process	412	0.282886	1	1	1.90498	1.04988	2	0.0362028	0.0689655	565	0.244795	1	1	2.10996	0.947885	2	520	0.0512821	0.00384615	6081/chr4:98923959-98924360,6706/chr5:76304080-76304481	Clock,Usp1
GO Biological Process.413	GO Biological Process	GO:0032869	cellular response to insulin stimulus	413	0.283439	1	1	3.01764	0.331385	1	0.011427	0.0344828	513	0.214612	1	1	4.15598	0.240617	1	132	0.025641	0.00757576	3637/chr17:24141264-24141665	Pdpk1
GO Biological Process.414	GO Biological Process	GO:0016569	covalent chromatin modification	414	0.283891	1	1	1.90012	1.05256	2	0.0362954	0.0689655	506	0.213088	1	1	2.31962	0.862211	2	473	0.0512821	0.00422833	1668/chr11:104469081-104469482,6706/chr5:76304080-76304481	Clock,Kansl1
GO Biological Process.415	GO Biological Process	GO:0002703	regulation of leukocyte mediated immunity	415	0.284394	1	1	3.00569	0.332702	1	0.0114725	0.0344828	630	0.279606	1	1	3.06475	0.326291	1	179	0.025641	0.00558659	3637/chr17:24141264-24141665	Pdpk1
GO Biological Process.416	GO Biological Process	GO:0005996	monosaccharide metabolic process	416	0.285793	1	1	2.98831	0.334637	1	0.0115392	0.0344828	567	0.245716	1	1	3.56227	0.28072	1	154	0.025641	0.00649351	3145/chr15:85671447-85671848	Ppara
GO Biological Process.417	GO Biological Process	GO:0010212	response to ionizing radiation	417	0.291171	1	1	2.92306	0.342108	1	0.0117968	0.0344828	564	0.242939	1	1	3.60914	0.277074	1	152	0.025641	0.00657895	6706/chr5:76304080-76304481	Clock
GO Biological Process.418	GO Biological Process	GO:0051282	regulation of sequestering of calcium ion	418	0.292149	1	1	2.91145	0.343472	1	0.0118438	0.0344828	435	0.17624	1	1	5.17537	0.193223	1	106	0.025641	0.00943396	3637/chr17:24141264-24141665	Pdpk1
GO Biological Process.419	GO Biological Process	GO:0002376	immune system process	419	0.294001	1	1	1.37756	3.62959	5	0.125158	0.172414	502	0.209086	1	1	1.57279	3.17906	5	1744	0.128205	0.00286697	2364/chr13:56703084-56703485,4204/chr18:60355111-60355512,4205/chr18:60377105-60377506,6775/chr5:105293197-105293598,8678/chr8:105171036-105171437	Cbfb,Gbp6,Gm43302,Iigp1,Smad5
GO Biological Process.420	GO Biological Process	GO:0033044	regulation of chromosome organization	420	0.294052	1	1	2.88907	0.346132	1	0.0119356	0.0344828	577	0.251241	1	1	3.47209	0.288011	1	158	0.025641	0.00632911	1668/chr11:104469081-104469482	Cdc27
GO Biological Process.421	GO Biological Process	GO:0045165	cell fate commitment	421	0.294258	1	1	1.85141	1.08026	2	0.0372502	0.0689655	235	0.0744379	1	1	4.44202	0.450245	2	247	0.0512821	0.00809717	2364/chr13:56703084-56703485,3145/chr15:85671447-85671848	Smad5,Wnt7b
GO Biological Process.422	GO Biological Process	GO:0006606	protein import into nucleus	422	0.294866	1	1	2.87959	0.347271	1	0.0119749	0.0344828	483	0.200064	1	1	4.49664	0.222388	1	122	0.025641	0.00819672	3141/chr15:84923423-84923824	Nup50
GO Biological Process.423	GO Biological Process	GO:0003158	endothelium development	423	0.295834	1	1	2.86838	0.348628	1	0.0120217	0.0344828	387	0.153277	1	1	6.02846	0.16588	1	91	0.025641	0.010989	3145/chr15:85671447-85671848	Wnt7b
GO Biological Process.424	GO Biological Process	GO:0001570	vasculogenesis	424	0.296149	1	1	2.86475	0.34907	1	0.0120369	0.0344828	365	0.140777	1	1	6.60952	0.151297	1	83	0.025641	0.0120482	3145/chr15:85671447-85671848	Wnt7b
GO Biological Process.425	GO Biological Process	GO:0002683	negative regulation of immune system process	425	0.297486	1	1	1.83674	1.08888	2	0.0375477	0.0689655	448	0.183866	1	1	2.55753	0.782005	2	429	0.0512821	0.00466201	1696/chr11:109651066-109651467,3637/chr17:24141264-24141665	Pdpk1,Prkar1a
GO Biological Process.426	GO Biological Process	GO:0045786	negative regulation of cell cycle	426	0.297952	1	1	1.83465	1.09013	2	0.0375906	0.0689655	396	0.15537	1	1	2.84982	0.7018	2	385	0.0512821	0.00519481	1696/chr11:109651066-109651467,6706/chr5:76304080-76304481	Clock,Prkar1a
GO Biological Process.427	GO Biological Process	GO:0090279	regulation of calcium ion import	427	0.299458	1	1	2.82705	0.353726	1	0.0121974	0.0344828	424	0.173213	1	1	5.2749	0.189577	1	104	0.025641	0.00961539	3637/chr17:24141264-24141665	Pdpk1
GO Biological Process.428	GO Biological Process	GO:0007265	Ras protein signal transduction	428	0.299975	1	1	2.82124	0.354455	1	0.0122226	0.0344828	509	0.213169	1	1	4.18771	0.238794	1	131	0.025641	0.00763359	8125/chr7:114117445-114117846	Rras2
GO Biological Process.429	GO Biological Process	GO:0045834	positive regulation of lipid metabolic process	429	0.300563	1	1	2.81465	0.355285	1	0.0122512	0.0344828	523	0.221789	1	1	4.0043	0.249731	1	137	0.025641	0.00729927	3145/chr15:85671447-85671848	Ppara
GO Biological Process.430	GO Biological Process	GO:0001892	embryonic placenta development	430	0.301993	1	1	2.79872	0.357306	1	0.0123209	0.0344828	454	0.186747	1	1	4.85478	0.205983	1	113	0.025641	0.00884956	3145/chr15:85671447-85671848	Wnt7b
GO Biological Process.431	GO Biological Process	GO:0055002	striated muscle cell development	431	0.302057	1	1	2.79801	0.357397	1	0.012324	0.0344828	509	0.213169	1	1	4.18771	0.238794	1	131	0.025641	0.00763359	1696/chr11:109651066-109651467	Prkar1a
GO Biological Process.432	GO Biological Process	GO:0031667	response to nutrient levels	432	0.302719	1	1	1.81344	1.10288	2	0.0380302	0.0689655	433	0.17601	1	1	2.63113	0.760131	2	417	0.0512821	0.00479616	3145/chr15:85671447-85671848,912/chr10:98914757-98915158	Atp2b1,Ppara
GO Biological Process.433	GO Biological Process	GO:0007088	regulation of mitotic nuclear division	433	0.303157	1	1	2.78586	0.358955	1	0.0123778	0.0344828	589	0.258091	1	1	3.36558	0.297125	1	163	0.025641	0.00613497	1668/chr11:104469081-104469482	Cdc27
GO Biological Process.434	GO Biological Process	GO:0022407	regulation of cell-cell adhesion	434	0.303429	1	1	1.81032	1.10478	2	0.0380957	0.0689655	379	0.149026	1	1	2.92581	0.683571	2	375	0.0512821	0.00533333	1696/chr11:109651066-109651467,3145/chr15:85671447-85671848	Ppara,Prkar1a
GO Biological Process.435	GO Biological Process	GO:0051170	nuclear import	435	0.304494	1	1	2.77122	0.360852	1	0.0124432	0.0344828	499	0.207371	1	1	4.3196	0.231503	1	127	0.025641	0.00787402	3141/chr15:84923423-84923824	Nup50
GO Biological Process.436	GO Biological Process	GO:0072507	divalent inorganic cation homeostasis	436	0.304773	1	1	1.80445	1.10837	2	0.0382197	0.0689655	385	0.151557	1	1	2.89493	0.690862	2	379	0.0512821	0.00527705	1696/chr11:109651066-109651467,912/chr10:98914757-98915158	Atp2b1,Fam20a
GO Biological Process.437	GO Biological Process	GO:0031348	negative regulation of defense response	437	0.306908	1	1	2.7451	0.364286	1	0.0125616	0.0344828	621	0.274285	1	1	3.1348	0.319	1	175	0.025641	0.00571429	3145/chr15:85671447-85671848	Ppara
GO Biological Process.438	GO Biological Process	GO:0030036	actin cytoskeleton organization	438	0.307036	1	1	1.79464	1.11443	2	0.0384286	0.0689655	433	0.17601	1	1	2.63113	0.760131	2	417	0.0512821	0.00479616	1696/chr11:109651066-109651467,6692/chr5:73255841-73256242	Fryl,Prkar1a
GO Biological Process.439	GO Biological Process	GO:0043401	steroid hormone mediated signaling pathway	439	0.307337	1	1	2.7405	0.364896	1	0.0125826	0.0344828	416	0.1656	1	1	5.54131	0.180463	1	99	0.025641	0.010101	3145/chr15:85671447-85671848	Ppara
GO Biological Process.440	GO Biological Process	GO:0060070	canonical Wnt signaling pathway	440	0.309893	1	1	2.71336	0.368547	1	0.0127085	0.0344828	404	0.159461	1	1	5.77463	0.173171	1	95	0.025641	0.0105263	3145/chr15:85671447-85671848	Wnt7b
GO Biological Process.441	GO Biological Process	GO:0030163	protein catabolic process	441	0.311384	1	1	1.77608	1.12607	2	0.0388302	0.0689655	614	0.267891	1	1	1.98047	1.00986	2	554	0.0512821	0.00361011	6081/chr4:98923959-98924360,6706/chr5:76304080-76304481	Clock,Usp1
GO Biological Process.442	GO Biological Process	GO:1905475	regulation of protein localization to membrane	442	0.311785	1	1	2.69355	0.371256	1	0.0128019	0.0344828	505	0.211723	1	1	4.21992	0.236971	1	130	0.025641	0.00769231	3637/chr17:24141264-24141665	Pdpk1
GO Biological Process.443	GO Biological Process	GO:0010675	regulation of cellular carbohydrate metabolic process	443	0.312399	1	1	2.68717	0.372139	1	0.0128324	0.0344828	537	0.228902	1	1	3.86331	0.258846	1	142	0.025641	0.00704225	3145/chr15:85671447-85671848	Ppara
GO Biological Process.444	GO Biological Process	GO:1904064	positive regulation of cation transmembrane transport	444	0.312405	1	1	2.68711	0.372147	1	0.0128326	0.0344828	451	0.185254	1	1	4.89812	0.20416	1	112	0.025641	0.00892857	3637/chr17:24141264-24141665	Pdpk1
GO Biological Process.445	GO Biological Process	GO:0043903	regulation of symbiosis, encompassing mutualism through parasitism	445	0.313092	1	1	2.68	0.373134	1	0.0128667	0.0344828	660	0.296637	1	1	2.85724	0.349988	1	192	0.025641	0.00520833	5797/chr3:142881678-142882079	Pkn2
GO Biological Process.446	GO Biological Process	GO:0071222	cellular response to lipopolysaccharide	446	0.315684	1	1	2.65346	0.376866	1	0.0129954	0.0344828	581	0.252616	1	1	3.45025	0.289834	1	159	0.025641	0.00628931	6775/chr5:105293197-105293598	Gbp6
GO Biological Process.447	GO Biological Process	GO:0031589	cell-substrate adhesion	447	0.316827	1	1	2.6419	0.378515	1	0.0130523	0.0344828	567	0.245716	1	1	3.56227	0.28072	1	154	0.025641	0.00649351	3637/chr17:24141264-24141665	Pdpk1
GO Biological Process.448	GO Biological Process	GO:0030510	regulation of BMP signaling pathway	448	0.321742	1	1	2.59308	0.385641	1	0.013298	0.0344828	397	0.156374	1	1	5.89881	0.169526	1	93	0.025641	0.0107527	5678/chr3:103279958-103280359	Trim33
GO Biological Process.449	GO Biological Process	GO:0009725	response to hormone	449	0.321813	1	1	1.50374	1.99502	3	0.0687939	0.103448	349	0.131563	1	1	2.37485	1.26324	3	693	0.0769231	0.004329	3145/chr15:85671447-85671848,3637/chr17:24141264-24141665,912/chr10:98914757-98915158	Atp2b1,Pdpk1,Ppara
GO Biological Process.450	GO Biological Process	GO:0071824	protein-DNA complex subunit organization	450	0.322766	1	1	2.5831	0.387132	1	0.0133494	0.0344828	674	0.304365	1	1	2.77066	0.360925	1	198	0.025641	0.00505051	4775/chr2:30066604-30067005	Set
GO Biological Process.451	GO Biological Process	GO:0071219	cellular response to molecule of bacterial origin	451	0.323011	1	1	2.58073	0.387488	1	0.0133617	0.0344828	604	0.264881	1	1	3.26541	0.30624	1	168	0.025641	0.00595238	6775/chr5:105293197-105293598	Gbp6
GO Biological Process.452	GO Biological Process	GO:0071103	DNA conformation change	452	0.325534	1	1	2.55642	0.391172	1	0.0134887	0.0344828	710	0.344203	1	1	2.38517	0.419257	1	230	0.025641	0.00434783	4775/chr2:30066604-30067005	Set
GO Biological Process.453	GO Biological Process	GO:0045931	positive regulation of mitotic cell cycle	453	0.32656	1	1	2.54664	0.392674	1	0.0135405	0.0344828	535	0.227485	1	1	3.89071	0.257023	1	141	0.025641	0.0070922	5797/chr3:142881678-142882079	Pkn2
GO Biological Process.454	GO Biological Process	GO:0008015	blood circulation	454	0.326925	1	1	1.71263	1.1678	2	0.0402689	0.0689655	335	0.123661	1	1	3.28497	0.608834	2	334	0.0512821	0.00598802	2364/chr13:56703084-56703485,3145/chr15:85671447-85671848	Ppara,Smad5
GO Biological Process.455	GO Biological Process	GO:0007498	mesoderm development	455	0.328139	1	1	2.53172	0.394989	1	0.0136203	0.0344828	444	0.183758	1	1	4.94225	0.202337	1	111	0.025641	0.00900901	1696/chr11:109651066-109651467	Prkar1a
GO Biological Process.456	GO Biological Process	GO:0002699	positive regulation of immune effector process	456	0.328621	1	1	2.52718	0.395697	1	0.0136447	0.0344828	657	0.294043	1	1	2.88731	0.346343	1	190	0.025641	0.00526316	3637/chr17:24141264-24141665	Pdpk1
GO Biological Process.457	GO Biological Process	GO:0048864	stem cell development	457	0.329384	1	1	2.52005	0.396818	1	0.0136834	0.0344828	326	0.120079	1	1	7.837	0.1276	1	70	0.025641	0.0142857	3145/chr15:85671447-85671848	Wnt7b
GO Biological Process.458	GO Biological Process	GO:0009991	response to extracellular stimulus	458	0.329405	1	1	1.70289	1.17447	2	0.0404991	0.0689655	475	0.196413	1	1	2.44906	0.816639	2	448	0.0512821	0.00446429	3145/chr15:85671447-85671848,912/chr10:98914757-98915158	Atp2b1,Ppara
GO Biological Process.459	GO Biological Process	GO:0042129	regulation of T cell proliferation	459	0.33113	1	1	2.50382	0.39939	1	0.0137721	0.0344828	572	0.248483	1	1	3.5166	0.284365	1	156	0.025641	0.00641026	1696/chr11:109651066-109651467	Prkar1a
GO Biological Process.460	GO Biological Process	GO:0080134	regulation of response to stress	460	0.332031	1	1	1.37311	2.91309	4	0.100451	0.137931	377	0.148135	1	1	1.94535	2.05618	4	1128	0.102564	0.0035461	3145/chr15:85671447-85671848,3637/chr17:24141264-24141665,6081/chr4:98923959-98924360,6706/chr5:76304080-76304481	Clock,Pdpk1,Ppara,Usp1
GO Biological Process.461	GO Biological Process	GO:0051250	negative regulation of lymphocyte activation	461	0.332105	1	1	2.49483	0.400829	1	0.0138217	0.0344828	521	0.220359	1	1	4.03375	0.247908	1	136	0.025641	0.00735294	1696/chr11:109651066-109651467	Prkar1a
GO Biological Process.462	GO Biological Process	GO:0051101	regulation of DNA binding	462	0.332314	1	1	2.49292	0.401136	1	0.0138323	0.0344828	444	0.183758	1	1	4.94225	0.202337	1	111	0.025641	0.00900901	3145/chr15:85671447-85671848	Ppara
GO Biological Process.463	GO Biological Process	GO:0006915	apoptotic process	463	0.332574	1	1	1.47538	2.03338	3	0.0701164	0.103448	450	0.183948	1	1	2.02432	1.48198	3	813	0.0769231	0.00369004	3145/chr15:85671447-85671848,3637/chr17:24141264-24141665,5797/chr3:142881678-142882079	Pdpk1,Pkn2,Wnt7b
GO Biological Process.464	GO Biological Process	GO:0009266	response to temperature stimulus	464	0.332588	1	1	2.4904	0.401542	1	0.0138463	0.0344828	562	0.241546	1	1	3.63305	0.275251	1	151	0.025641	0.00662252	912/chr10:98914757-98915158	Atp2b1
GO Biological Process.465	GO Biological Process	GO:0035265	organ growth	465	0.335203	1	1	2.46662	0.405413	1	0.0139798	0.0344828	358	0.136043	1	1	6.85737	0.145828	1	80	0.025641	0.0125	1696/chr11:109651066-109651467	Prkar1a
GO Biological Process.466	GO Biological Process	GO:0030522	intracellular receptor signaling pathway	466	0.335826	1	1	2.46101	0.406338	1	0.0140116	0.0344828	459	0.188237	1	1	4.81219	0.207806	1	114	0.025641	0.00877193	3145/chr15:85671447-85671848	Ppara
GO Biological Process.467	GO Biological Process	GO:0001704	formation of primary germ layer	467	0.336886	1	1	2.45151	0.407912	1	0.014066	0.0344828	442	0.180759	1	1	5.03293	0.198691	1	109	0.025641	0.00917431	1696/chr11:109651066-109651467	Prkar1a
GO Biological Process.468	GO Biological Process	GO:0034767	positive regulation of ion transmembrane transport	468	0.336996	1	1	2.45052	0.408076	1	0.0140716	0.0344828	491	0.204456	1	1	4.38872	0.227857	1	125	0.025641	0.008	3637/chr17:24141264-24141665	Pdpk1
GO Biological Process.469	GO Biological Process	GO:0017157	regulation of exocytosis	469	0.337312	1	1	2.4477	0.408546	1	0.0140878	0.0344828	607	0.266232	1	1	3.24609	0.308063	1	169	0.025641	0.00591716	3637/chr17:24141264-24141665	Pdpk1
GO Biological Process.470	GO Biological Process	GO:0003013	circulatory system process	470	0.337397	1	1	1.67221	1.19602	2	0.0412421	0.0689655	345	0.127911	1	1	3.21753	0.621594	2	341	0.0512821	0.0058651	2364/chr13:56703084-56703485,3145/chr15:85671447-85671848	Ppara,Smad5
GO Biological Process.471	GO Biological Process	GO:0002694	regulation of leukocyte activation	471	0.337947	1	1	1.67014	1.19751	2	0.0412933	0.0689655	490	0.204396	1	1	2.38517	0.838514	2	460	0.0512821	0.00434783	1696/chr11:109651066-109651467,3637/chr17:24141264-24141665	Pdpk1,Prkar1a
GO Biological Process.472	GO Biological Process	GO:1903169	regulation of calcium ion transmembrane transport	472	0.339188	1	1	2.43107	0.411341	1	0.0141842	0.0344828	516	0.216053	1	1	4.12474	0.24244	1	133	0.025641	0.0075188	3637/chr17:24141264-24141665	Pdpk1
GO Biological Process.473	GO Biological Process	GO:0071216	cellular response to biotic stimulus	473	0.342602	1	1	2.40126	0.416447	1	0.0143602	0.0344828	650	0.291439	1	1	2.91803	0.342697	1	188	0.025641	0.00531915	6775/chr5:105293197-105293598	Gbp6
GO Biological Process.474	GO Biological Process	GO:0031016	pancreas development	474	0.342937	1	1	2.39837	0.41695	1	0.0143776	0.0344828	371	0.147049	1	1	6.30563	0.158588	1	87	0.025641	0.0114942	3637/chr17:24141264-24141665	Pdpk1
GO Biological Process.475	GO Biological Process	GO:0034764	positive regulation of transmembrane transport	475	0.345678	1	1	2.3749	0.42107	1	0.0145196	0.0344828	509	0.213169	1	1	4.18771	0.238794	1	131	0.025641	0.00763359	3637/chr17:24141264-24141665	Pdpk1
GO Biological Process.476	GO Biological Process	GO:0050911	detection of chemical stimulus involved in sensory perception of smell	476	0.346407	1	1	2.36873	0.422167	1	0.0145575	0.0344828	1011	0.877644	1	1	0.489375	2.04342	1	1121	0.025641	0.000892061	8102/chr7:106643683-106644084	Olfr693
GO Biological Process.477	GO Biological Process	GO:0007584	response to nutrient	477	0.346411	1	1	2.36869	0.422173	1	0.0145577	0.0344828	551	0.237354	1	1	3.70669	0.269783	1	148	0.025641	0.00675676	912/chr10:98914757-98915158	Atp2b1
GO Biological Process.478	GO Biological Process	GO:0048646	anatomical structure formation involved in morphogenesis	478	0.346481	1	1	1.34483	2.97435	4	0.102564	0.137931	29	0.00497128	1	1	3.72346	1.6114	6	884	0.153846	0.00678733	1696/chr11:109651066-109651467,2364/chr13:56703084-56703485,3141/chr15:84923423-84923824,3145/chr15:85671447-85671848	Fam20a,Nup50,Ppara,Prkar1a,Smad5,Wnt7b
GO Biological Process.479	GO Biological Process	GO:0055001	muscle cell development	479	0.349787	1	1	2.34041	0.427277	1	0.0147337	0.0344828	551	0.237354	1	1	3.70669	0.269783	1	148	0.025641	0.00675676	1696/chr11:109651066-109651467	Prkar1a
GO Biological Process.480	GO Biological Process	GO:0051302	regulation of cell division	480	0.35033	1	1	2.33591	0.428099	1	0.014762	0.0344828	537	0.228902	1	1	3.86331	0.258846	1	142	0.025641	0.00704225	5797/chr3:142881678-142882079	Pkn2
GO Biological Process.481	GO Biological Process	GO:0017038	protein import	481	0.350884	1	1	2.33133	0.42894	1	0.0147911	0.0344828	615	0.268926	1	1	3.20813	0.311708	1	171	0.025641	0.00584795	3141/chr15:84923423-84923824	Nup50
GO Biological Process.482	GO Biological Process	GO:0009755	hormone-mediated signaling pathway	482	0.35149	1	1	2.32634	0.42986	1	0.0148228	0.0344828	509	0.213169	1	1	4.18771	0.238794	1	131	0.025641	0.00763359	3145/chr15:85671447-85671848	Ppara
GO Biological Process.483	GO Biological Process	GO:0010948	negative regulation of cell cycle process	483	0.351787	1	1	2.3239	0.430312	1	0.0148383	0.0344828	650	0.291439	1	1	2.91803	0.342697	1	188	0.025641	0.00531915	1696/chr11:109651066-109651467	Prkar1a
GO Biological Process.484	GO Biological Process	GO:0012501	programmed cell death	484	0.352697	1	1	1.42515	2.10504	3	0.0725877	0.103448	485	0.200207	1	1	1.94077	1.54578	3	848	0.0769231	0.00353774	3145/chr15:85671447-85671848,3637/chr17:24141264-24141665,5797/chr3:142881678-142882079	Pdpk1,Pkn2,Wnt7b
GO Biological Process.485	GO Biological Process	GO:0001841	neural tube formation	485	0.355785	1	1	2.29145	0.436405	1	0.0150484	0.0344828	499	0.207371	1	1	4.3196	0.231503	1	127	0.025641	0.00787402	3141/chr15:84923423-84923824	Nup50
GO Biological Process.486	GO Biological Process	GO:0044403	symbiosis, encompassing mutualism through parasitism	486	0.357518	1	1	2.2776	0.439059	1	0.01514	0.0344828	709	0.342992	1	1	2.39559	0.417434	1	229	0.025641	0.00436681	6775/chr5:105293197-105293598	Gbp6
GO Biological Process.487	GO Biological Process	GO:0006109	regulation of carbohydrate metabolic process	487	0.358609	1	1	2.26895	0.440733	1	0.0151977	0.0344828	591	0.259454	1	1	3.34506	0.298948	1	164	0.025641	0.00609756	3145/chr15:85671447-85671848	Ppara
GO Biological Process.488	GO Biological Process	GO:0001933	negative regulation of protein phosphorylation	488	0.359408	1	1	1.59272	1.25572	2	0.0433006	0.0689655	422	0.172104	1	1	2.66954	0.749194	2	411	0.0512821	0.00486618	1696/chr11:109651066-109651467,3637/chr17:24141264-24141665	Pdpk1,Prkar1a
GO Biological Process.489	GO Biological Process	GO:0044419	interspecies interaction between organisms	489	0.35961	1	1	2.26106	0.44227	1	0.0152507	0.0344828	713	0.347821	1	1	2.35446	0.424725	1	233	0.025641	0.00429184	6775/chr5:105293197-105293598	Gbp6
GO Biological Process.490	GO Biological Process	GO:0006974	cellular response to DNA damage stimulus	490	0.36005	1	1	1.5905	1.25747	2	0.0433609	0.0689655	691	0.323529	1	1	1.72513	1.15934	2	636	0.0512821	0.00314465	6081/chr4:98923959-98924360,6706/chr5:76304080-76304481	Clock,Usp1
GO Biological Process.491	GO Biological Process	GO:0002695	negative regulation of leukocyte activation	491	0.361354	1	1	2.24741	0.444956	1	0.0153433	0.0344828	585	0.253989	1	1	3.42869	0.291657	1	160	0.025641	0.00625	1696/chr11:109651066-109651467	Prkar1a
GO Biological Process.492	GO Biological Process	GO:0051384	response to glucocorticoid	492	0.363608	1	1	2.22997	0.448437	1	0.0154633	0.0344828	542	0.23173	1	1	3.80965	0.262491	1	144	0.025641	0.00694444	912/chr10:98914757-98915158	Atp2b1
GO Biological Process.493	GO Biological Process	GO:0001656	metanephros development	493	0.365333	1	1	2.21676	0.451109	1	0.0155555	0.0344828	371	0.147049	1	1	6.30563	0.158588	1	87	0.025641	0.0114942	3145/chr15:85671447-85671848	Wnt7b
GO Biological Process.494	GO Biological Process	GO:2000241	regulation of reproductive process	494	0.365441	1	1	2.21593	0.451278	1	0.0155613	0.0344828	570	0.247101	1	1	3.53929	0.282543	1	155	0.025641	0.00645161	1696/chr11:109651066-109651467	Prkar1a
GO Biological Process.495	GO Biological Process	GO:0051100	negative regulation of binding	495	0.366849	1	1	2.20525	0.453464	1	0.0156367	0.0344828	529	0.226065	1	1	3.9185	0.2552	1	140	0.025641	0.00714286	3145/chr15:85671447-85671848	Ppara
GO Biological Process.496	GO Biological Process	GO:0071495	cellular response to endogenous stimulus	496	0.367505	1	1	1.30583	3.06318	4	0.105627	0.137931	271	0.089532	1	1	2.3444	1.70619	4	936	0.102564	0.0042735	2364/chr13:56703084-56703485,3145/chr15:85671447-85671848,3637/chr17:24141264-24141665,912/chr10:98914757-98915158	Atp2b1,Pdpk1,Ppara,Smad5
GO Biological Process.497	GO Biological Process	GO:0048469	cell maturation	497	0.368185	1	1	2.19519	0.455542	1	0.0157083	0.0344828	572	0.248483	1	1	3.5166	0.284365	1	156	0.025641	0.00641026	8678/chr8:105171036-105171437	Cbfb
GO Biological Process.498	GO Biological Process	GO:0072080	nephron tubule development	498	0.370815	1	1	2.17558	0.459648	1	0.0158499	0.0344828	365	0.140777	1	1	6.60952	0.151297	1	83	0.025641	0.0120482	3145/chr15:85671447-85671848	Wnt7b
GO Biological Process.499	GO Biological Process	GO:0030029	actin filament-based process	499	0.371044	1	1	1.55338	1.28752	2	0.0443972	0.0689655	506	0.213088	1	1	2.31962	0.862211	2	473	0.0512821	0.00422833	1696/chr11:109651066-109651467,6692/chr5:73255841-73256242	Fryl,Prkar1a
GO Biological Process.500	GO Biological Process	GO:0007346	regulation of mitotic cell cycle	500	0.371371	1	1	1.55229	1.28842	2	0.0444281	0.0689655	541	0.231259	1	1	2.19436	0.911428	2	500	0.0512821	0.004	1668/chr11:104469081-104469482,5797/chr3:142881678-142882079	Cdc27,Pkn2
GO Cellular Component.1	GO Cellular Component	GO:0020005	symbiont-containing vacuole membrane	1	1.21987e-07	0.000206647	0.000206647	320.6	0.00935745	3	0.000322671	0.103448	1	9.00319e-05	0.152514	0.152514	137.147	0.0145828	2	8	0.0512821	0.25	4204/chr18:60355111-60355512,4205/chr18:60377105-60377506,6775/chr5:105293197-105293598	Gbp6,Iigp1
GO Cellular Component.2	GO Cellular Component	GO:0020003	symbiont-containing vacuole	2	1.9901e-07	0.000337122	0.000168561	272.238	0.0110198	3	0.000379992	0.103448	2	0.000144361	0.244547	0.122274	109.718	0.0182286	2	10	0.0512821	0.2	4204/chr18:60355111-60355512,4205/chr18:60377105-60377506,6775/chr5:105293197-105293598	Gbp6,Iigp1
GO Cellular Component.3	GO Cellular Component	GO:0065010	extracellular membrane-bounded organelle	3	4.23173e-07	0.000716856	0.000238952	211.556	0.0141806	3	0.000488986	0.103448	3	0.000211242	0.357844	0.119281	91.4316	0.0218743	2	12	0.0512821	0.166667	4204/chr18:60355111-60355512,4205/chr18:60377105-60377506,6775/chr5:105293197-105293598	Gbp6,Iigp1
GO Cellular Component.4	GO Cellular Component	GO:0033655	host cell cytoplasm part	4	1.12936e-06	0.00191313	0.000478283	152.33	0.0196941	3	0.000679107	0.103448	4	0.000290587	0.492255	0.123064	78.37	0.02552	2	14	0.0512821	0.142857	4204/chr18:60355111-60355512,4205/chr18:60377105-60377506,6775/chr5:105293197-105293598	Gbp6,Iigp1
GO Cellular Component.5	GO Cellular Component	GO:0033646	host intracellular part	5	4.22716e-06	0.0071608	0.00143216	97.8694	0.0306531	3	0.001057	0.103448	5	0.000432786	0.733139	0.146628	64.54	0.0309886	2	17	0.0512821	0.117647	4204/chr18:60355111-60355512,4205/chr18:60377105-60377506,6775/chr5:105293197-105293598	Gbp6,Iigp1
GO Cellular Component.6	GO Cellular Component	GO:0033643	host cell part	6	4.68612e-06	0.00793828	0.00132305	94.541	0.0317322	3	0.00109422	0.103448	6	0.000542912	0.919694	0.153282	57.7463	0.0346343	2	19	0.0512821	0.105263	4204/chr18:60355111-60355512,4205/chr18:60377105-60377506,6775/chr5:105293197-105293598	Gbp6,Iigp1
GO Cellular Component.7	GO Cellular Component	GO:0044216	other organism cell	7	1.83336e-05	0.0310571	0.00443673	59.751	0.0502084	3	0.00173132	0.103448	7	0.000945922	1	0.228913	43.8872	0.0455714	2	25	0.0512821	0.08	4204/chr18:60355111-60355512,4205/chr18:60377105-60377506,6775/chr5:105293197-105293598	Gbp6,Iigp1
GO Cellular Component.8	GO Cellular Component	GO:0032580	Golgi cisterna membrane	8	0.00094675	1	0.200474	15.5409	0.193039	3	0.00665652	0.103448	14	0.00763599	1	0.923955	15.2386	0.131246	2	72	0.0512821	0.0277778	122/chr1:55131297-55131698,4204/chr18:60355111-60355512,4205/chr18:60377105-60377506	Iigp1,Mob4
GO Cellular Component.9	GO Cellular Component	GO:0031985	Golgi cisterna	9	0.00195558	1	0.368084	12.0516	0.24893	3	0.00858379	0.103448	21	0.015147	1	1	10.6522	0.187754	2	103	0.0512821	0.0194175	122/chr1:55131297-55131698,4204/chr18:60355111-60355512,4205/chr18:60377105-60377506	Iigp1,Mob4
GO Cellular Component.10	GO Cellular Component	GO:0005795	Golgi stack	10	0.00395027	1	0.669176	9.3845	0.319676	3	0.0110233	0.103448	28	0.0241209	1	1	8.31197	0.240617	2	132	0.0512821	0.0151515	122/chr1:55131297-55131698,4204/chr18:60355111-60355512,4205/chr18:60377105-60377506	Iigp1,Mob4
GO Cellular Component.11	GO Cellular Component	GO:0005952	cAMP-dependent protein kinase complex	11	0.00956967	1	1	104.013	0.00961416	1	0.000331523	0.0344828	18	0.0126922	1	1	78.37	0.01276	1	7	0.025641	0.142857	1696/chr11:109651066-109651467	Prkar1a
GO Cellular Component.12	GO Cellular Component	GO:0042788	polysomal ribosome	12	0.0126504	1	1	78.5649	0.0127283	1	0.000438908	0.0344828	22	0.0162896	1	1	60.9544	0.0164057	1	9	0.025641	0.111111	2164/chr13:9094130-9094531	Larp4b
GO Cellular Component.13	GO Cellular Component	GO:0044432	endoplasmic reticulum part	13	0.0159368	1	1	2.86307	2.09565	6	0.0722639	0.206897	9	0.00202214	1	0.380612	3.82483	1.83015	7	1004	0.179487	0.00697211	1243/chr11:58184199-58184600,2317/chr13:49215507-49215908,3145/chr15:85671447-85671848,4203/chr18:60238785-60239186,4204/chr18:60355111-60355512,4205/chr18:60377105-60377506	Card19,F830016B08Rik,Gm4841,Gm4951,Igtp,Iigp1,Wnt7b
GO Cellular Component.14	GO Cellular Component	GO:0005783	endoplasmic reticulum	14	0.0164333	1	1	2.33689	3.42335	8	0.118047	0.275862	8	0.00161649	1	0.342292	3.169	2.84001	9	1558	0.230769	0.00577664	1243/chr11:58184199-58184600,1696/chr11:109651066-109651467,2317/chr13:49215507-49215908,3145/chr15:85671447-85671848,4203/chr18:60238785-60239186,4204/chr18:60355111-60355512,4205/chr18:60377105-60377506,4775/chr2:30066604-30067005	Card19,F830016B08Rik,Fam20a,Gm4841,Gm4951,Igtp,Iigp1,Set,Wnt7b
GO Cellular Component.15	GO Cellular Component	GO:0016589	NURF complex	15	0.0185003	1	1	53.5689	0.0186675	1	0.000643708	0.0344828	18	0.0126922	1	1	78.37	0.01276	1	7	0.025641	0.142857	8554/chr8:74993691-74994092	Hmgxb4
GO Cellular Component.16	GO Cellular Component	GO:0031965	nuclear membrane	16	0.020545	1	1	5.10328	0.587857	3	0.0202709	0.103448	61	0.0950321	1	1	3.84975	0.519514	2	285	0.0512821	0.00701754	3141/chr15:84923423-84923824,4204/chr18:60355111-60355512,4205/chr18:60377105-60377506	Iigp1,Nup50
GO Cellular Component.17	GO Cellular Component	GO:0033391	chromatoid body	17	0.020907	1	1	47.3463	0.0211209	1	0.000728309	0.0344828	29	0.0252274	1	1	39.185	0.02552	1	14	0.025641	0.0714286	6706/chr5:76304080-76304481	Clock
GO Cellular Component.18	GO Cellular Component	GO:0005680	anaphase-promoting complex	18	0.0218742	1	1	45.2314	0.0221086	1	0.000762364	0.0344828	32	0.0393635	1	1	24.9359	0.0401028	1	22	0.025641	0.0454546	1668/chr11:104469081-104469482	Cdc27
GO Cellular Component.19	GO Cellular Component	GO:0005622	intracellular	19	0.0235885	1	1	1.20877	22.3367	27	0.770232	0.931034	13	0.00549512	1	0.716056	1.30419	25.3031	33	13881	0.846154	0.00237735	122/chr1:55131297-55131698,1243/chr11:58184199-58184600,1668/chr11:104469081-104469482,1696/chr11:109651066-109651467,1803/chr12:3572348-3572749,2164/chr13:9094130-9094531,2317/chr13:49215507-49215908,2364/chr13:56703084-56703485,3141/chr15:84923423-84923824,3145/chr15:85671447-85671848,3637/chr17:24141264-24141665,4203/chr18:60238785-60239186,4204/chr18:60355111-60355512,4205/chr18:60377105-6037…	Atp2b1,Card19,Cbfb,Cdc27,Clock,Dtnb,F830016B08Rik,Fam20a,Fryl,Gbp6,Gm4070,Gm4841,Gm4951,Hmgxb4,Igtp,Iigp1,Kansl1,Larp4b,Mob4,Mrpl22,Nup50,Pdpk1,Pkn2,Pkn3,Ppara,Prkar1a,Rras2,Samd1,Set,Smad5,Trim33,Usp1,Wnt7b
GO Cellular Component.20	GO Cellular Component	GO:0031010	ISWI-type complex	20	0.0244681	1	1	40.3847	0.0247618	1	0.000853857	0.0344828	23	0.0180835	1	1	54.859	0.0182286	1	10	0.025641	0.1	8554/chr8:74993691-74994092	Hmgxb4
GO Cellular Component.21	GO Cellular Component	GO:0098791	Golgi subcompartment	21	0.0271528	1	1	4.58199	0.654737	3	0.0225771	0.103448	60	0.0927918	1	1	3.90455	0.512223	2	281	0.0512821	0.00711744	122/chr1:55131297-55131698,4204/chr18:60355111-60355512,4205/chr18:60377105-60377506	Iigp1,Mob4
GO Cellular Component.22	GO Cellular Component	GO:0005789	endoplasmic reticulum membrane	22	0.0298679	1	1	2.81425	1.77667	5	0.0612645	0.172414	11	0.00481001	1	0.740741	3.74891	1.60047	6	878	0.153846	0.00683371	1243/chr11:58184199-58184600,2317/chr13:49215507-49215908,4203/chr18:60238785-60239186,4204/chr18:60355111-60355512,4205/chr18:60377105-60377506	Card19,F830016B08Rik,Gm4841,Gm4951,Igtp,Iigp1
GO Cellular Component.23	GO Cellular Component	GO:0031984	organelle subcompartment	23	0.0305029	1	1	4.3781	0.685229	3	0.0236286	0.103448	64	0.105304	1	1	3.62105	0.552325	2	303	0.0512821	0.00660066	122/chr1:55131297-55131698,4204/chr18:60355111-60355512,4205/chr18:60377105-60377506	Iigp1,Mob4
GO Cellular Component.24	GO Cellular Component	GO:0031588	nucleotide-activated protein kinase complex	24	0.0317228	1	1	31.0376	0.032219	1	0.001111	0.0344828	31	0.0376074	1	1	26.1233	0.03828	1	21	0.025641	0.0476191	1696/chr11:109651066-109651467	Prkar1a
GO Cellular Component.25	GO Cellular Component	GO:0042175	nuclear outer membrane-endoplasmic reticulum membrane network	25	0.0347194	1	1	2.70317	1.84968	5	0.0637821	0.172414	12	0.00536318	1	0.757102	3.66541	1.63692	6	898	0.153846	0.00668151	1243/chr11:58184199-58184600,2317/chr13:49215507-49215908,4203/chr18:60238785-60239186,4204/chr18:60355111-60355512,4205/chr18:60377105-60377506	Card19,F830016B08Rik,Gm4841,Gm4951,Igtp,Iigp1
GO Cellular Component.26	GO Cellular Component	GO:0071339	MLL1 complex	26	0.0378045	1	1	25.9659	0.0385121	1	0.001328	0.0344828	42	0.0515685	1	1	18.9169	0.0528628	1	29	0.025641	0.0344828	1668/chr11:104469081-104469482	Kansl1
GO Cellular Component.27	GO Cellular Component	GO:0036464	cytoplasmic ribonucleoprotein granule	27	0.0420359	1	1	6.13055	0.326235	2	0.0112495	0.0689655	37	0.0434195	1	1	6.02846	0.33176	2	182	0.0512821	0.010989	2164/chr13:9094130-9094531,6706/chr5:76304080-76304481	Clock,Larp4b
GO Cellular Component.28	GO Cellular Component	GO:0035770	ribonucleoprotein granule	28	0.0446257	1	1	5.93004	0.337266	2	0.0116299	0.0689655	39	0.048239	1	1	5.68487	0.351811	2	193	0.0512821	0.0103627	2164/chr13:9094130-9094531,6706/chr5:76304080-76304481	Clock,Larp4b
GO Cellular Component.29	GO Cellular Component	GO:0000152	nuclear ubiquitin ligase complex	29	0.0502597	1	1	19.4096	0.0515209	1	0.00177658	0.0344828	51	0.0704433	1	1	13.7147	0.0729142	1	40	0.025641	0.025	1668/chr11:104469081-104469482	Cdc27
GO Cellular Component.30	GO Cellular Component	GO:0032591	dendritic spine membrane	30	0.0504167	1	1	19.3476	0.0516859	1	0.00178227	0.0344828	25	0.0198743	1	1	49.8718	0.0200514	1	11	0.025641	0.0909091	912/chr10:98914757-98915158	Atp2b1
GO Cellular Component.31	GO Cellular Component	GO:0044424	intracellular part	31	0.0531679	1	1	1.18528	21.9358	26	0.756405	0.896552	15	0.00786206	1	0.887889	1.30549	24.5119	32	13447	0.820513	0.00237971	122/chr1:55131297-55131698,1243/chr11:58184199-58184600,1668/chr11:104469081-104469482,1696/chr11:109651066-109651467,1803/chr12:3572348-3572749,2164/chr13:9094130-9094531,2317/chr13:49215507-49215908,2364/chr13:56703084-56703485,3141/chr15:84923423-84923824,3145/chr15:85671447-85671848,3637/chr17:24141264-24141665,4203/chr18:60238785-60239186,4204/chr18:60355111-60355512,4205/chr18:60377105-6037…	Atp2b1,Card19,Cbfb,Cdc27,Clock,Dtnb,F830016B08Rik,Fam20a,Fryl,Gbp6,Gm4070,Gm4841,Gm4951,Hmgxb4,Igtp,Iigp1,Kansl1,Larp4b,Mob4,Mrpl22,Nup50,Pdpk1,Pkn2,Pkn3,Ppara,Prkar1a,Samd1,Set,Smad5,Trim33,Usp1,Wnt7b
GO Cellular Component.32	GO Cellular Component	GO:0030529	intracellular ribonucleoprotein complex	32	0.0544882	1	1	2.76308	1.44766	4	0.0499194	0.137931	49	0.0674555	1	1	2.58769	1.54578	4	848	0.102564	0.00471698	1243/chr11:58184199-58184600,2164/chr13:9094130-9094531,3141/chr15:84923423-84923824,6706/chr5:76304080-76304481	Clock,Larp4b,Mrpl22,Nup50
GO Cellular Component.33	GO Cellular Component	GO:1990904	ribonucleoprotein complex	33	0.0546572	1	1	2.76023	1.44915	4	0.0499708	0.137931	50	0.0679211	1	1	2.5816	1.54943	4	850	0.102564	0.00470588	1243/chr11:58184199-58184600,2164/chr13:9094130-9094531,3141/chr15:84923423-84923824,6706/chr5:76304080-76304481	Clock,Larp4b,Mrpl22,Nup50
GO Cellular Component.34	GO Cellular Component	GO:0005635	nuclear envelope	34	0.0660889	1	1	3.20084	0.937253	3	0.0323191	0.103448	94	0.186497	1	1	2.5339	0.789297	2	433	0.0512821	0.00461894	3141/chr15:84923423-84923824,4204/chr18:60355111-60355512,4205/chr18:60377105-60377506	Iigp1,Nup50
GO Cellular Component.35	GO Cellular Component	GO:0005762	mitochondrial large ribosomal subunit	35	0.0664952	1	1	14.5502	0.0687275	1	0.00236992	0.0344828	59	0.0922782	1	1	10.3507	0.0966114	1	53	0.025641	0.0188679	1243/chr11:58184199-58184600	Mrpl22
GO Cellular Component.36	GO Cellular Component	GO:0005840	ribosome	36	0.0798972	1	1	4.25716	0.469796	2	0.0161999	0.0689655	55	0.0807689	1	1	4.23621	0.47212	2	259	0.0512821	0.00772201	1243/chr11:58184199-58184600,2164/chr13:9094130-9094531	Larp4b,Mrpl22
GO Cellular Component.37	GO Cellular Component	GO:0010494	cytoplasmic stress granule	37	0.0829682	1	1	11.5628	0.0864839	1	0.0029822	0.0344828	54	0.0772156	1	1	12.468	0.0802057	1	44	0.025641	0.0227273	2164/chr13:9094130-9094531	Larp4b
GO Cellular Component.38	GO Cellular Component	GO:0032590	dendrite membrane	38	0.0835019	1	1	11.4857	0.0870644	1	0.00300222	0.0344828	36	0.0428661	1	1	22.8579	0.0437485	1	24	0.025641	0.0416667	912/chr10:98914757-98915158	Atp2b1
GO Cellular Component.39	GO Cellular Component	GO:0032809	neuronal cell body membrane	39	0.086316	1	1	11.0951	0.0901302	1	0.00310794	0.0344828	32	0.0393635	1	1	24.9359	0.0401028	1	22	0.025641	0.0454546	912/chr10:98914757-98915158	Atp2b1
GO Cellular Component.40	GO Cellular Component	GO:0044298	cell body membrane	40	0.087499	1	1	10.9383	0.0914217	1	0.00315247	0.0344828	34	0.0411164	1	1	23.8517	0.0419257	1	23	0.025641	0.0434783	912/chr10:98914757-98915158	Atp2b1
GO Cellular Component.41	GO Cellular Component	GO:0043227	membrane-bounded organelle	41	0.0906568	1	1	1.18454	20.261	24	0.698654	0.827586	17	0.0108372	1	1	1.34777	21.517	29	11804	0.74359	0.00245679	122/chr1:55131297-55131698,1243/chr11:58184199-58184600,1668/chr11:104469081-104469482,1696/chr11:109651066-109651467,2164/chr13:9094130-9094531,2317/chr13:49215507-49215908,2364/chr13:56703084-56703485,3141/chr15:84923423-84923824,3145/chr15:85671447-85671848,3637/chr17:24141264-24141665,4203/chr18:60238785-60239186,4204/chr18:60355111-60355512,4205/chr18:60377105-60377506,4775/chr2:30066604-300…	Atp2b1,Card19,Cbfb,Cdc27,Clock,F830016B08Rik,Fam20a,Gbp6,Gm4070,Gm4841,Gm4951,Hmgxb4,Igtp,Iigp1,Kansl1,Larp4b,Mob4,Mrpl22,Nup50,Pdpk1,Pkn2,Pkn3,Ppara,Rras2,Set,Smad5,Trim33,Usp1,Wnt7b
GO Cellular Component.42	GO Cellular Component	GO:0001772	immunological synapse	42	0.0917158	1	1	10.4125	0.0960385	1	0.00331167	0.0344828	47	0.0601938	1	1	16.135	0.0619771	1	34	0.025641	0.0294118	1696/chr11:109651066-109651467	Prkar1a
GO Cellular Component.43	GO Cellular Component	GO:0043231	intracellular membrane-bounded organelle	43	0.0917975	1	1	1.21747	18.0703	22	0.623115	0.758621	10	0.00480535	1	0.814027	1.46089	18.4819	27	10139	0.692308	0.00266299	122/chr1:55131297-55131698,1243/chr11:58184199-58184600,1668/chr11:104469081-104469482,1696/chr11:109651066-109651467,2164/chr13:9094130-9094531,2317/chr13:49215507-49215908,2364/chr13:56703084-56703485,3141/chr15:84923423-84923824,3145/chr15:85671447-85671848,3637/chr17:24141264-24141665,4203/chr18:60238785-60239186,4204/chr18:60355111-60355512,4205/chr18:60377105-60377506,4775/chr2:30066604-300…	Atp2b1,Card19,Cbfb,Cdc27,Clock,F830016B08Rik,Fam20a,Gm4070,Gm4841,Gm4951,Hmgxb4,Igtp,Iigp1,Kansl1,Larp4b,Mob4,Mrpl22,Nup50,Pdpk1,Pkn2,Pkn3,Ppara,Set,Smad5,Trim33,Usp1,Wnt7b
GO Cellular Component.44	GO Cellular Component	GO:0032154	cleavage furrow	44	0.0921902	1	1	10.3563	0.0965593	1	0.00332963	0.0344828	56	0.0889518	1	1	10.7567	0.0929656	1	51	0.025641	0.0196078	5797/chr3:142881678-142882079	Pkn2
GO Cellular Component.45	GO Cellular Component	GO:0005811	lipid particle	45	0.0955418	1	1	9.97551	0.100246	1	0.00345674	0.0344828	68	0.115234	1	1	8.18791	0.122131	1	67	0.025641	0.0149254	4775/chr2:30066604-30067005	Set
GO Cellular Component.46	GO Cellular Component	GO:0005761	mitochondrial ribosome	46	0.0973003	1	1	9.78619	0.102185	1	0.00352362	0.0344828	78	0.147049	1	1	6.30563	0.158588	1	87	0.025641	0.0114942	1243/chr11:58184199-58184600	Mrpl22
GO Cellular Component.47	GO Cellular Component	GO:0032155	cell division site part	47	0.108133	1	1	8.75561	0.114212	1	0.00393836	0.0344828	63	0.103828	1	1	9.14316	0.109371	1	60	0.025641	0.0166667	5797/chr3:142881678-142882079	Pkn2
GO Cellular Component.48	GO Cellular Component	GO:0005844	polysome	48	0.112477	1	1	8.39805	0.119075	1	0.00410604	0.0344828	56	0.0889518	1	1	10.7567	0.0929656	1	51	0.025641	0.0196078	2164/chr13:9094130-9094531	Larp4b
GO Cellular Component.49	GO Cellular Component	GO:0005876	spindle microtubule	49	0.112835	1	1	8.36981	0.119477	1	0.0041199	0.0344828	58	0.0906165	1	1	10.5498	0.0947885	1	52	0.025641	0.0192308	1668/chr11:104469081-104469482	Cdc27
GO Cellular Component.50	GO Cellular Component	GO:0035097	histone methyltransferase complex	50	0.123807	1	1	7.58334	0.131868	1	0.00454717	0.0344828	71	0.124898	1	1	7.51493	0.133069	1	73	0.025641	0.0136986	1668/chr11:104469081-104469482	Kansl1
GO Cellular Component.51	GO Cellular Component	GO:0044428	nuclear part	51	0.127845	1	1	1.38208	8.68257	12	0.299399	0.413793	41	0.0490385	1	1	1.63962	7.31877	12	4015	0.307692	0.00298879	1668/chr11:104469081-104469482,2164/chr13:9094130-9094531,2364/chr13:56703084-56703485,3141/chr15:84923423-84923824,3145/chr15:85671447-85671848,4204/chr18:60355111-60355512,4205/chr18:60377105-60377506,4775/chr2:30066604-30067005,6081/chr4:98923959-98924360,6706/chr5:76304080-76304481,8554/chr8:74993691-74994092,8678/chr8:105171036-105171437	Cbfb,Cdc27,Clock,Hmgxb4,Iigp1,Kansl1,Larp4b,Nup50,Ppara,Set,Smad5,Usp1
GO Cellular Component.52	GO Cellular Component	GO:0005643	nuclear pore	52	0.129255	1	1	7.24234	0.138077	1	0.00476127	0.0344828	67	0.113613	1	1	8.31197	0.120308	1	66	0.025641	0.0151515	3141/chr15:84923423-84923824	Nup50
GO Cellular Component.53	GO Cellular Component	GO:0000123	histone acetyltransferase complex	53	0.130479	1	1	7.16969	0.139476	1	0.00480952	0.0344828	73	0.137624	1	1	6.77271	0.147651	1	81	0.025641	0.0123457	1668/chr11:104469081-104469482	Kansl1
GO Cellular Component.54	GO Cellular Component	GO:0070603	SWI/SNF superfamily-type complex	54	0.131032	1	1	7.1373	0.140109	1	0.00483135	0.0344828	68	0.115234	1	1	8.18791	0.122131	1	67	0.025641	0.0149254	8554/chr8:74993691-74994092	Hmgxb4
GO Cellular Component.55	GO Cellular Component	GO:0031967	organelle envelope	55	0.133448	1	1	2.01568	1.98444	4	0.0684289	0.137931	118	0.309988	1	1	1.53667	1.95228	3	1071	0.0769231	0.00280112	2317/chr13:49215507-49215908,3141/chr15:84923423-84923824,4204/chr18:60355111-60355512,4205/chr18:60377105-60377506	Card19,Iigp1,Nup50
GO Cellular Component.56	GO Cellular Component	GO:0031975	envelope	56	0.133512	1	1	2.01532	1.9848	4	0.0684413	0.137931	119	0.310494	1	1	1.53523	1.9541	3	1072	0.0769231	0.00279851	2317/chr13:49215507-49215908,3141/chr15:84923423-84923824,4204/chr18:60355111-60355512,4205/chr18:60377105-60377506	Card19,Iigp1,Nup50
GO Cellular Component.57	GO Cellular Component	GO:0034708	methyltransferase complex	57	0.139595	1	1	6.66833	0.149963	1	0.00517113	0.0344828	84	0.161	1	1	5.71448	0.174994	1	96	0.025641	0.0104167	1668/chr11:104469081-104469482	Kansl1
GO Cellular Component.58	GO Cellular Component	GO:0005634	nucleus	58	0.141347	1	1	1.24887	13.6123	17	0.469389	0.586207	35	0.0421997	1	1	1.45258	12.3918	18	6798	0.461539	0.00264784	1668/chr11:104469081-104469482,2164/chr13:9094130-9094531,2364/chr13:56703084-56703485,3141/chr15:84923423-84923824,3145/chr15:85671447-85671848,3637/chr17:24141264-24141665,4204/chr18:60355111-60355512,4205/chr18:60377105-60377506,4775/chr2:30066604-30067005,5678/chr3:103279958-103280359,5797/chr3:142881678-142882079,6081/chr4:98923959-98924360,6706/chr5:76304080-76304481,8102/chr7:106643683-106…	Atp2b1,Cbfb,Cdc27,Clock,Gm4070,Hmgxb4,Iigp1,Kansl1,Larp4b,Nup50,Pdpk1,Pkn2,Pkn3,Ppara,Set,Smad5,Trim33,Usp1
GO Cellular Component.59	GO Cellular Component	GO:0031248	protein acetyltransferase complex	59	0.14673	1	1	6.31928	0.158246	1	0.00545676	0.0344828	81	0.156374	1	1	5.89881	0.169526	1	93	0.025641	0.0107527	1668/chr11:104469081-104469482	Kansl1
GO Cellular Component.60	GO Cellular Component	GO:0000139	Golgi membrane	60	0.149955	1	1	2.22803	1.34648	3	0.0464303	0.103448	109	0.260412	1	1	2.02059	0.989811	2	543	0.0512821	0.00368324	122/chr1:55131297-55131698,4204/chr18:60355111-60355512,4205/chr18:60377105-60377506	Iigp1,Mob4
GO Cellular Component.61	GO Cellular Component	GO:0043229	intracellular organelle	61	0.158546	1	1	1.14945	20.0096	23	0.689987	0.793103	16	0.0107878	1	1	1.34811	21.5115	29	11801	0.74359	0.00245742	122/chr1:55131297-55131698,1243/chr11:58184199-58184600,1668/chr11:104469081-104469482,1696/chr11:109651066-109651467,2164/chr13:9094130-9094531,2317/chr13:49215507-49215908,2364/chr13:56703084-56703485,3141/chr15:84923423-84923824,3145/chr15:85671447-85671848,3637/chr17:24141264-24141665,4203/chr18:60238785-60239186,4204/chr18:60355111-60355512,4205/chr18:60377105-60377506,4775/chr2:30066604-300…	Atp2b1,Card19,Cbfb,Cdc27,Clock,F830016B08Rik,Fam20a,Gbp6,Gm4070,Gm4841,Gm4951,Hmgxb4,Igtp,Iigp1,Kansl1,Larp4b,Mob4,Mrpl22,Nup50,Pdpk1,Pkn2,Pkn3,Ppara,Prkar1a,Set,Smad5,Trim33,Usp1,Wnt7b
GO Cellular Component.62	GO Cellular Component	GO:1902554	serine/threonine protein kinase complex	62	0.158852	1	1	5.79803	0.172472	1	0.00594732	0.0344828	76	0.145485	1	1	6.37895	0.156766	1	86	0.025641	0.0116279	1696/chr11:109651066-109651467	Prkar1a
GO Cellular Component.63	GO Cellular Component	GO:0044422	organelle part	63	0.17682	1	1	1.19986	15.0018	18	0.517303	0.62069	20	0.0148119	1	1	1.48468	14.818	22	8129	0.564103	0.00270636	122/chr1:55131297-55131698,1243/chr11:58184199-58184600,1668/chr11:104469081-104469482,1696/chr11:109651066-109651467,2164/chr13:9094130-9094531,2317/chr13:49215507-49215908,2364/chr13:56703084-56703485,3141/chr15:84923423-84923824,3145/chr15:85671447-85671848,4203/chr18:60238785-60239186,4204/chr18:60355111-60355512,4205/chr18:60377105-60377506,4775/chr2:30066604-30067005,6081/chr4:98923959-9892…	Card19,Cbfb,Cdc27,Clock,F830016B08Rik,Gbp6,Gm4841,Gm4951,Hmgxb4,Igtp,Iigp1,Kansl1,Larp4b,Mob4,Mrpl22,Nup50,Ppara,Prkar1a,Set,Smad5,Usp1,Wnt7b
GO Cellular Component.64	GO Cellular Component	GO:0043025	neuronal cell body	64	0.179365	1	1	2.04499	1.467	3	0.0505862	0.103448	38	0.0465292	1	1	3.71505	0.807525	3	443	0.0769231	0.00677201	122/chr1:55131297-55131698,3637/chr17:24141264-24141665,912/chr10:98914757-98915158	Atp2b1,Mob4,Pdpk1
GO Cellular Component.65	GO Cellular Component	GO:0043226	organelle	65	0.184318	1	1	1.12402	21.352	24	0.736275	0.827586	26	0.0211225	1	1	1.27956	23.4456	30	12862	0.769231	0.00233245	122/chr1:55131297-55131698,1243/chr11:58184199-58184600,1668/chr11:104469081-104469482,1696/chr11:109651066-109651467,2164/chr13:9094130-9094531,2317/chr13:49215507-49215908,2364/chr13:56703084-56703485,3141/chr15:84923423-84923824,3145/chr15:85671447-85671848,3637/chr17:24141264-24141665,4203/chr18:60238785-60239186,4204/chr18:60355111-60355512,4205/chr18:60377105-60377506,4775/chr2:30066604-300…	Atp2b1,Card19,Cbfb,Cdc27,Clock,F830016B08Rik,Fam20a,Gbp6,Gm4070,Gm4841,Gm4951,Hmgxb4,Igtp,Iigp1,Kansl1,Larp4b,Mob4,Mrpl22,Nup50,Pdpk1,Pkn2,Pkn3,Ppara,Prkar1a,Rras2,Set,Smad5,Trim33,Usp1,Wnt7b
GO Cellular Component.66	GO Cellular Component	GO:0032589	neuron projection membrane	66	0.186515	1	1	4.86157	0.205695	1	0.00709292	0.0344828	51	0.0704433	1	1	13.7147	0.0729142	1	40	0.025641	0.025	912/chr10:98914757-98915158	Atp2b1
GO Cellular Component.67	GO Cellular Component	GO:1902911	protein kinase complex	67	0.190742	1	1	4.74234	0.210867	1	0.00727126	0.0344828	90	0.17624	1	1	5.17537	0.193223	1	106	0.025641	0.00943396	1696/chr11:109651066-109651467	Prkar1a
GO Cellular Component.68	GO Cellular Component	GO:0048471	perinuclear region of cytoplasm	68	0.197412	1	1	1.95066	1.53794	3	0.0530324	0.103448	30	0.0286699	1	1	3.42334	1.16845	4	641	0.102564	0.00624025	122/chr1:55131297-55131698,4775/chr2:30066604-30067005,5797/chr3:142881678-142882079	Mob4,Pkn2,Pkn3,Set
GO Cellular Component.69	GO Cellular Component	GO:0000777	condensed chromosome kinetochore	69	0.197647	1	1	4.55845	0.219373	1	0.00756457	0.0344828	89	0.173213	1	1	5.2749	0.189577	1	104	0.025641	0.00961539	1668/chr11:104469081-104469482	Kansl1
GO Cellular Component.70	GO Cellular Component	GO:0043234	protein complex	70	0.199681	1	1	1.35864	6.62427	9	0.228423	0.310345	70	0.116532	1	1	1.54774	5.81491	9	3190	0.230769	0.00282132	1668/chr11:104469081-104469482,1696/chr11:109651066-109651467,2364/chr13:56703084-56703485,3141/chr15:84923423-84923824,4775/chr2:30066604-30067005,5797/chr3:142881678-142882079,6706/chr5:76304080-76304481,8554/chr8:74993691-74994092,8678/chr8:105171036-105171437	Cbfb,Clock,Hmgxb4,Kansl1,Nup50,Pkn2,Prkar1a,Set,Smad5
GO Cellular Component.71	GO Cellular Component	GO:0005654	nucleoplasm	71	0.201737	1	1	1.39316	5.74233	8	0.198011	0.275862	40	0.0486501	1	1	1.83953	4.89255	9	2684	0.230769	0.0033532	1668/chr11:104469081-104469482,2364/chr13:56703084-56703485,3141/chr15:84923423-84923824,3145/chr15:85671447-85671848,4775/chr2:30066604-30067005,6081/chr4:98923959-98924360,6706/chr5:76304080-76304481,8678/chr8:105171036-105171437	Cbfb,Cdc27,Clock,Kansl1,Nup50,Ppara,Set,Smad5,Usp1
GO Cellular Component.72	GO Cellular Component	GO:0015934	large ribosomal subunit	72	0.204425	1	1	4.38999	0.227791	1	0.00785486	0.0344828	102	0.220359	1	1	4.03375	0.247908	1	136	0.025641	0.00735294	1243/chr11:58184199-58184600	Mrpl22
GO Cellular Component.73	GO Cellular Component	GO:0000779	condensed chromosome, centromeric region	73	0.212105	1	1	4.21207	0.237413	1	0.00818665	0.0344828	96	0.192692	1	1	4.6888	0.213274	1	117	0.025641	0.00854701	1668/chr11:104469081-104469482	Kansl1
GO Cellular Component.74	GO Cellular Component	GO:0045121	membrane raft	74	0.212128	1	1	2.32547	0.86004	2	0.0296566	0.0689655	66	0.108211	1	1	3.56227	0.56144	2	308	0.0512821	0.00649351	1696/chr11:109651066-109651467,912/chr10:98914757-98915158	Atp2b1,Prkar1a
GO Cellular Component.75	GO Cellular Component	GO:0031594	neuromuscular junction	75	0.219552	1	1	4.05136	0.246831	1	0.00851141	0.0344828	65	0.107101	1	1	8.84822	0.113017	1	62	0.025641	0.016129	1696/chr11:109651066-109651467	Prkar1a
GO Cellular Component.76	GO Cellular Component	GO:0005788	endoplasmic reticulum lumen	76	0.220744	1	1	4.02663	0.248346	1	0.00856367	0.0344828	91	0.179255	1	1	5.07953	0.196868	1	108	0.025641	0.00925926	3145/chr15:85671447-85671848	Wnt7b
GO Cellular Component.77	GO Cellular Component	GO:0045202	synapse	77	0.225247	1	1	1.52488	3.27895	5	0.113067	0.172414	24	0.0183207	1	1	3.2308	1.5476	5	849	0.128205	0.00588928	122/chr1:55131297-55131698,1696/chr11:109651066-109651467,1803/chr12:3572348-3572749,3637/chr17:24141264-24141665,912/chr10:98914757-98915158	Atp2b1,Dtnb,Mob4,Pdpk1,Prkar1a
GO Cellular Component.78	GO Cellular Component	GO:0044464	cell part	78	0.226082	1	1	1.07736	25.0612	27	0.864179	0.931034	82	0.15851	1	1	1.09744	30.9813	34	16996	0.871795	0.00200047	122/chr1:55131297-55131698,1243/chr11:58184199-58184600,1668/chr11:104469081-104469482,1696/chr11:109651066-109651467,1803/chr12:3572348-3572749,2164/chr13:9094130-9094531,2317/chr13:49215507-49215908,2364/chr13:56703084-56703485,3141/chr15:84923423-84923824,3145/chr15:85671447-85671848,3637/chr17:24141264-24141665,4203/chr18:60238785-60239186,4204/chr18:60355111-60355512,4205/chr18:60377105-6037…	Atp2b1,Card19,Cbfb,Cdc27,Clock,Dtnb,F830016B08Rik,Fam20a,Fryl,Gbp6,Gm4070,Gm4841,Gm4951,Hmgxb4,Igtp,Iigp1,Kansl1,Larp4b,Mob4,Mrpl22,Nup50,Olfr693,Pdpk1,Pkn2,Pkn3,Ppara,Prkar1a,Rras2,Samd1,Set,Smad5,Trim33,Usp1,Wnt7b
GO Cellular Component.79	GO Cellular Component	GO:0044297	cell body	79	0.227533	1	1	1.81528	1.65264	3	0.0569874	0.103448	48	0.0672833	1	1	3.18947	0.940594	3	516	0.0769231	0.00581395	122/chr1:55131297-55131698,3637/chr17:24141264-24141665,912/chr10:98914757-98915158	Atp2b1,Mob4,Pdpk1
GO Cellular Component.80	GO Cellular Component	GO:0005623	cell	80	0.228651	1	1	1.07666	25.0775	27	0.864742	0.931034	86	0.163638	1	1	1.0955	31.0359	34	17026	0.871795	0.00199695	122/chr1:55131297-55131698,1243/chr11:58184199-58184600,1668/chr11:104469081-104469482,1696/chr11:109651066-109651467,1803/chr12:3572348-3572749,2164/chr13:9094130-9094531,2317/chr13:49215507-49215908,2364/chr13:56703084-56703485,3141/chr15:84923423-84923824,3145/chr15:85671447-85671848,3637/chr17:24141264-24141665,4203/chr18:60238785-60239186,4204/chr18:60355111-60355512,4205/chr18:60377105-6037…	Atp2b1,Card19,Cbfb,Cdc27,Clock,Dtnb,F830016B08Rik,Fam20a,Fryl,Gbp6,Gm4070,Gm4841,Gm4951,Hmgxb4,Igtp,Iigp1,Kansl1,Larp4b,Mob4,Mrpl22,Nup50,Olfr693,Pdpk1,Pkn2,Pkn3,Ppara,Prkar1a,Rras2,Samd1,Set,Smad5,Trim33,Usp1,Wnt7b
GO Cellular Component.81	GO Cellular Component	GO:0000776	kinetochore	81	0.230501	1	1	3.83384	0.260835	1	0.00899432	0.0344828	101	0.216053	1	1	4.12474	0.24244	1	133	0.025641	0.0075188	1668/chr11:104469081-104469482	Kansl1
GO Cellular Component.82	GO Cellular Component	GO:0044444	cytoplasmic part	82	0.236054	1	1	1.16753	14.5606	17	0.50209	0.586207	45	0.0547133	1	1	1.36823	14.6175	20	8019	0.512821	0.00249408	122/chr1:55131297-55131698,1243/chr11:58184199-58184600,1696/chr11:109651066-109651467,2164/chr13:9094130-9094531,2317/chr13:49215507-49215908,2364/chr13:56703084-56703485,3145/chr15:85671447-85671848,3637/chr17:24141264-24141665,4203/chr18:60238785-60239186,4204/chr18:60355111-60355512,4205/chr18:60377105-60377506,4775/chr2:30066604-30067005,5797/chr3:142881678-142882079,6692/chr5:73255841-73256…	Card19,Clock,F830016B08Rik,Fam20a,Fryl,Gbp6,Gm4070,Gm4841,Gm4951,Igtp,Iigp1,Larp4b,Mob4,Mrpl22,Pdpk1,Pkn2,Pkn3,Set,Smad5,Wnt7b
GO Cellular Component.83	GO Cellular Component	GO:0012505	endomembrane system	83	0.239686	1	1	1.27443	7.84663	10	0.270573	0.344828	46	0.0569916	1	1	1.65328	6.65342	11	3650	0.282051	0.0030137	122/chr1:55131297-55131698,1243/chr11:58184199-58184600,1696/chr11:109651066-109651467,2317/chr13:49215507-49215908,3141/chr15:84923423-84923824,3145/chr15:85671447-85671848,4203/chr18:60238785-60239186,4204/chr18:60355111-60355512,4205/chr18:60377105-60377506,4775/chr2:30066604-30067005	Card19,F830016B08Rik,Fam20a,Gm4841,Gm4951,Igtp,Iigp1,Mob4,Nup50,Set,Wnt7b
GO Cellular Component.84	GO Cellular Component	GO:0044446	intracellular organelle part	84	0.241757	1	1	1.1636	14.6098	17	0.503785	0.586207	27	0.0229741	1	1	1.45828	14.4006	21	7900	0.538462	0.00265823	122/chr1:55131297-55131698,1243/chr11:58184199-58184600,1668/chr11:104469081-104469482,1696/chr11:109651066-109651467,2164/chr13:9094130-9094531,2317/chr13:49215507-49215908,2364/chr13:56703084-56703485,3141/chr15:84923423-84923824,3145/chr15:85671447-85671848,4203/chr18:60238785-60239186,4204/chr18:60355111-60355512,4205/chr18:60377105-60377506,4775/chr2:30066604-30067005,6081/chr4:98923959-9892…	Card19,Cbfb,Cdc27,Clock,F830016B08Rik,Gm4841,Gm4951,Hmgxb4,Igtp,Iigp1,Kansl1,Larp4b,Mob4,Mrpl22,Nup50,Ppara,Prkar1a,Set,Smad5,Usp1,Wnt7b
GO Cellular Component.85	GO Cellular Component	GO:0005925	focal adhesion	85	0.253215	1	1	2.06052	0.970628	2	0.0334699	0.0689655	80	0.156007	1	1	2.84243	0.703622	2	386	0.0512821	0.00518135	3637/chr17:24141264-24141665,8125/chr7:114117445-114117846	Pdpk1,Rras2
GO Cellular Component.86	GO Cellular Component	GO:0005924	cell-substrate adherens junction	86	0.254906	1	1	2.05097	0.975151	2	0.0336259	0.0689655	83	0.159202	1	1	2.80609	0.712737	2	391	0.0512821	0.00511509	3637/chr17:24141264-24141665,8125/chr7:114117445-114117846	Pdpk1,Rras2
GO Cellular Component.87	GO Cellular Component	GO:0005930	axoneme	87	0.264373	1	1	3.27427	0.305412	1	0.0105314	0.0344828	97	0.198595	1	1	4.5338	0.220566	1	121	0.025641	0.00826446	1696/chr11:109651066-109651467	Prkar1a
GO Cellular Component.88	GO Cellular Component	GO:0030055	cell-substrate junction	88	0.26566	1	1	1.99225	1.00389	2	0.0346169	0.0689655	85	0.16241	1	1	2.77066	0.721851	2	396	0.0512821	0.00505051	3637/chr17:24141264-24141665,8125/chr7:114117445-114117846	Pdpk1,Rras2
GO Cellular Component.89	GO Cellular Component	GO:0098589	membrane region	89	0.267667	1	1	1.98167	1.00925	2	0.0348018	0.0689655	79	0.153461	1	1	2.8722	0.696331	2	382	0.0512821	0.0052356	1696/chr11:109651066-109651467,912/chr10:98914757-98915158	Atp2b1,Prkar1a
GO Cellular Component.90	GO Cellular Component	GO:0031252	cell leading edge	90	0.269676	1	1	1.97119	1.01462	2	0.0349868	0.0689655	75	0.142114	1	1	3.01423	0.66352	2	364	0.0512821	0.00549451	5797/chr3:142881678-142882079,912/chr10:98914757-98915158	Atp2b1,Pkn2
GO Cellular Component.91	GO Cellular Component	GO:0044853	plasma membrane raft	91	0.274379	1	1	3.13519	0.31896	1	0.0109986	0.0344828	88	0.167128	1	1	5.4859	0.182286	1	100	0.025641	0.01	1696/chr11:109651066-109651467	Prkar1a
GO Cellular Component.92	GO Cellular Component	GO:0044431	Golgi apparatus part	92	0.275547	1	1	1.64019	1.82906	3	0.063071	0.103448	127	0.386113	1	1	1.50299	1.33068	2	730	0.0512821	0.00273973	122/chr1:55131297-55131698,4204/chr18:60355111-60355512,4205/chr18:60377105-60377506	Iigp1,Mob4
GO Cellular Component.93	GO Cellular Component	GO:0044391	ribosomal subunit	93	0.305409	1	1	2.76127	0.362152	1	0.012488	0.0344828	120	0.322076	1	1	2.58769	0.386445	1	212	0.025641	0.00471698	1243/chr11:58184199-58184600	Mrpl22
GO Cellular Component.94	GO Cellular Component	GO:0005737	cytoplasm	94	0.309745	1	1	1.10064	18.1713	20	0.626598	0.689655	53	0.0750782	1	1	1.26197	19.0178	24	10433	0.615385	0.00230039	122/chr1:55131297-55131698,1243/chr11:58184199-58184600,1668/chr11:104469081-104469482,1696/chr11:109651066-109651467,1803/chr12:3572348-3572749,2164/chr13:9094130-9094531,2317/chr13:49215507-49215908,2364/chr13:56703084-56703485,3145/chr15:85671447-85671848,3637/chr17:24141264-24141665,4203/chr18:60238785-60239186,4204/chr18:60355111-60355512,4205/chr18:60377105-60377506,4775/chr2:30066604-30067…	Card19,Cdc27,Clock,Dtnb,F830016B08Rik,Fam20a,Fryl,Gbp6,Gm4070,Gm4841,Gm4951,Igtp,Iigp1,Larp4b,Mob4,Mrpl22,Pdpk1,Pkn2,Pkn3,Prkar1a,Samd1,Set,Smad5,Wnt7b
GO Cellular Component.95	GO Cellular Component	GO:0030496	midbody	95	0.310013	1	1	2.71209	0.368719	1	0.0127145	0.0344828	107	0.255359	1	1	3.40739	0.29348	1	161	0.025641	0.00621118	5797/chr3:142881678-142882079	Pkn2
GO Cellular Component.96	GO Cellular Component	GO:0009898	cytoplasmic side of plasma membrane	96	0.331258	1	1	2.50264	0.399579	1	0.0137786	0.0344828	111	0.270269	1	1	3.18947	0.313531	1	172	0.025641	0.00581395	912/chr10:98914757-98915158	Atp2b1
GO Cellular Component.97	GO Cellular Component	GO:0031461	cullin-RING ubiquitin ligase complex	97	0.335174	1	1	2.46688	0.40537	1	0.0139783	0.0344828	116	0.297931	1	1	2.84243	0.351811	1	193	0.025641	0.00518135	1668/chr11:104469081-104469482	Cdc27
GO Cellular Component.98	GO Cellular Component	GO:0043204	perikaryon	98	0.33687	1	1	2.45165	0.407889	1	0.0140651	0.0344828	92	0.183758	1	1	4.94225	0.202337	1	111	0.025641	0.00900901	3637/chr17:24141264-24141665	Pdpk1
GO Cellular Component.99	GO Cellular Component	GO:0000775	chromosome, centromeric region	99	0.337697	1	1	2.44428	0.409119	1	0.0141075	0.0344828	115	0.295341	1	1	2.8722	0.348166	1	191	0.025641	0.0052356	1668/chr11:104469081-104469482	Kansl1
GO Cellular Component.100	GO Cellular Component	GO:0005667	transcription factor complex	100	0.337936	1	1	1.67018	1.19748	2	0.0412923	0.0689655	77	0.146504	1	1	2.95736	0.67628	2	371	0.0512821	0.00539084	2364/chr13:56703084-56703485,6706/chr5:76304080-76304481	Clock,Smad5
GO Cellular Component.101	GO Cellular Component	GO:0098562	cytoplasmic side of membrane	101	0.352021	1	1	2.32198	0.430668	1	0.0148506	0.0344828	114	0.291439	1	1	2.91803	0.342697	1	188	0.025641	0.00531915	912/chr10:98914757-98915158	Atp2b1
GO Cellular Component.102	GO Cellular Component	GO:0031256	leading edge membrane	102	0.352635	1	1	2.31696	0.431601	1	0.0148828	0.0344828	103	0.228902	1	1	3.86331	0.258846	1	142	0.025641	0.00704225	912/chr10:98914757-98915158	Atp2b1
GO Cellular Component.103	GO Cellular Component	GO:0070013	intracellular organelle lumen	103	0.355536	1	1	1.15671	8.64521	10	0.298111	0.344828	43	0.0527996	1	1	1.62145	7.40079	12	4060	0.307692	0.00295567	1243/chr11:58184199-58184600,1668/chr11:104469081-104469482,2164/chr13:9094130-9094531,2364/chr13:56703084-56703485,3141/chr15:84923423-84923824,3145/chr15:85671447-85671848,4775/chr2:30066604-30067005,6081/chr4:98923959-98924360,6706/chr5:76304080-76304481,8678/chr8:105171036-105171437	Cbfb,Cdc27,Clock,Kansl1,Larp4b,Mrpl22,Nup50,Ppara,Set,Smad5,Usp1,Wnt7b
GO Cellular Component.104	GO Cellular Component	GO:0043233	organelle lumen	104	0.359641	1	1	1.15316	8.6718	10	0.299028	0.344828	44	0.0530574	1	1	1.62025	7.40626	12	4063	0.307692	0.00295348	1243/chr11:58184199-58184600,1668/chr11:104469081-104469482,2164/chr13:9094130-9094531,2364/chr13:56703084-56703485,3141/chr15:84923423-84923824,3145/chr15:85671447-85671848,4775/chr2:30066604-30067005,6081/chr4:98923959-98924360,6706/chr5:76304080-76304481,8678/chr8:105171036-105171437	Cbfb,Cdc27,Clock,Kansl1,Larp4b,Mrpl22,Nup50,Ppara,Set,Smad5,Usp1,Wnt7b
GO Cellular Component.105	GO Cellular Component	GO:0005759	mitochondrial matrix	105	0.368714	1	1	2.19122	0.456367	1	0.0157368	0.0344828	135	0.442639	1	1	1.72513	0.579668	1	318	0.025641	0.00314465	1243/chr11:58184199-58184600	Mrpl22
GO Cellular Component.106	GO Cellular Component	GO:0030027	lamellipodium	106	0.370492	1	1	2.17797	0.459144	1	0.0158325	0.0344828	112	0.27695	1	1	3.09938	0.322645	1	177	0.025641	0.00564972	5797/chr3:142881678-142882079	Pkn2
GO Cellular Component.107	GO Cellular Component	GO:0005829	cytosol	107	0.373124	1	1	1.16958	6.84007	8	0.235865	0.275862	108	0.259753	1	1	1.30928	6.11021	8	3352	0.205128	0.00238663	122/chr1:55131297-55131698,1243/chr11:58184199-58184600,2164/chr13:9094130-9094531,2364/chr13:56703084-56703485,3637/chr17:24141264-24141665,4775/chr2:30066604-30067005,6706/chr5:76304080-76304481,8102/chr7:106643683-106644084	Clock,Gm4070,Igtp,Larp4b,Mob4,Pdpk1,Set,Smad5
GO Cellular Component.108	GO Cellular Component	GO:0031981	nuclear lumen	108	0.392788	1	1	1.13669	7.91774	9	0.273025	0.310345	62	0.103674	1	1	1.53495	6.51489	10	3574	0.25641	0.00279798	1668/chr11:104469081-104469482,2164/chr13:9094130-9094531,2364/chr13:56703084-56703485,3141/chr15:84923423-84923824,3145/chr15:85671447-85671848,4775/chr2:30066604-30067005,6081/chr4:98923959-98924360,6706/chr5:76304080-76304481,8678/chr8:105171036-105171437	Cbfb,Cdc27,Clock,Kansl1,Larp4b,Nup50,Ppara,Set,Smad5,Usp1
GO Cellular Component.109	GO Cellular Component	GO:0043296	apical junction complex	109	0.408014	1	1	1.9247	0.519562	1	0.0179159	0.0344828	105	0.242939	1	1	3.60914	0.277074	1	152	0.025641	0.00657895	5797/chr3:142881678-142882079	Pkn2
GO Cellular Component.110	GO Cellular Component	GO:0043197	dendritic spine	110	0.40811	1	1	1.92411	0.519721	1	0.0179214	0.0344828	99	0.201531	1	1	4.46008	0.224211	1	123	0.025641	0.00813008	122/chr1:55131297-55131698	Mob4
GO Cellular Component.111	GO Cellular Component	GO:0044309	neuron spine	111	0.412097	1	1	1.89985	0.526359	1	0.0181503	0.0344828	100	0.205915	1	1	4.35389	0.22968	1	126	0.025641	0.00793651	122/chr1:55131297-55131698	Mob4
GO Cellular Component.112	GO Cellular Component	GO:0005794	Golgi apparatus	112	0.417491	1	1	1.22162	3.27435	4	0.112909	0.137931	133	0.428915	1	1	1.2592	2.38247	3	1307	0.0769231	0.00229533	122/chr1:55131297-55131698,1696/chr11:109651066-109651467,4204/chr18:60355111-60355512,4205/chr18:60377105-60377506	Fam20a,Iigp1,Mob4
GO Cellular Component.113	GO Cellular Component	GO:0044429	mitochondrial part	113	0.41843	1	1	1.40908	1.41936	2	0.0489435	0.0689655	143	0.486065	1	1	1.23417	1.62052	2	889	0.0512821	0.00224972	1243/chr11:58184199-58184600,2317/chr13:49215507-49215908	Card19,Mrpl22
GO Cellular Component.114	GO Cellular Component	GO:0005912	adherens junction	114	0.430563	1	1	1.37566	1.45385	2	0.0501327	0.0689655	104	0.233286	1	1	2.18127	0.916897	2	503	0.0512821	0.00397614	3637/chr17:24141264-24141665,8125/chr7:114117445-114117846	Pdpk1,Rras2
GO Cellular Component.115	GO Cellular Component	GO:0061695	transferase complex, transferring phosphorus-containing groups	115	0.434058	1	1	1.77395	0.563713	1	0.0194384	0.0344828	126	0.385231	1	1	2.07015	0.483057	1	265	0.025641	0.00377358	1696/chr11:109651066-109651467	Prkar1a
GO Cellular Component.116	GO Cellular Component	GO:0043230	extracellular organelle	116	0.434112	1	1	1.1403	5.26175	6	0.18144	0.206897	149	0.551368	1	1	1.02196	4.89255	5	2684	0.128205	0.00186289	1696/chr11:109651066-109651467,4204/chr18:60355111-60355512,4205/chr18:60377105-60377506,6775/chr5:105293197-105293598,8125/chr7:114117445-114117846,912/chr10:98914757-98915158	Atp2b1,Fam20a,Gbp6,Iigp1,Rras2
GO Cellular Component.117	GO Cellular Component	GO:0070161	anchoring junction	117	0.445668	1	1	1.33576	1.49727	2	0.0516301	0.0689655	106	0.246152	1	1	2.10188	0.951531	2	522	0.0512821	0.00383142	3637/chr17:24141264-24141665,8125/chr7:114117445-114117846	Pdpk1,Rras2
GO Cellular Component.118	GO Cellular Component	GO:0016323	basolateral plasma membrane	118	0.467779	1	1	1.60285	0.623888	1	0.0215134	0.0344828	121	0.325813	1	1	2.55158	0.391914	1	215	0.025641	0.00465116	912/chr10:98914757-98915158	Atp2b1
GO Cellular Component.119	GO Cellular Component	GO:0098687	chromosomal region	119	0.469948	1	1	1.59265	0.627883	1	0.0216511	0.0344828	141	0.47376	1	1	1.57189	0.636177	1	349	0.025641	0.00286533	1668/chr11:104469081-104469482	Kansl1
GO Cellular Component.120	GO Cellular Component	GO:0032991	macromolecular complex	120	0.470955	1	1	1.06181	10.3597	11	0.357232	0.37931	98	0.200625	1	1	1.2908	9.29656	12	5100	0.307692	0.00235294	1243/chr11:58184199-58184600,1668/chr11:104469081-104469482,1696/chr11:109651066-109651467,2164/chr13:9094130-9094531,2364/chr13:56703084-56703485,3141/chr15:84923423-84923824,4775/chr2:30066604-30067005,5797/chr3:142881678-142882079,6706/chr5:76304080-76304481,8554/chr8:74993691-74994092,8678/chr8:105171036-105171437	Cbfb,Cdc27,Clock,Hmgxb4,Kansl1,Larp4b,Mrpl22,Nup50,Pkn2,Prkar1a,Set,Smad5
GO Cellular Component.121	GO Cellular Component	GO:0036477	somatodendritic compartment	121	0.471694	1	1	1.18282	2.53631	3	0.087459	0.103448	74	0.138619	1	1	2.31799	1.29423	3	710	0.0769231	0.00422535	122/chr1:55131297-55131698,3637/chr17:24141264-24141665,912/chr10:98914757-98915158	Atp2b1,Mob4,Pdpk1
GO Cellular Component.122	GO Cellular Component	GO:1990234	transferase complex	122	0.472635	1	1	1.26877	1.57633	2	0.0543563	0.0689655	87	0.165415	1	1	2.13183	1.40725	3	772	0.0769231	0.00388601	1668/chr11:104469081-104469482,1696/chr11:109651066-109651467	Cdc27,Kansl1,Prkar1a
GO Cellular Component.123	GO Cellular Component	GO:0000151	ubiquitin ligase complex	123	0.480783	1	1	1.54302	0.648082	1	0.0223477	0.0344828	132	0.428004	1	1	1.80457	0.554148	1	304	0.025641	0.00328947	1668/chr11:104469081-104469482	Cdc27
GO Cellular Component.124	GO Cellular Component	GO:0030427	site of polarized growth	124	0.489864	1	1	1.50302	0.665326	1	0.0229423	0.0344828	110	0.268926	1	1	3.20813	0.311708	1	171	0.025641	0.00584795	6692/chr5:73255841-73256242	Fryl
GO Cellular Component.125	GO Cellular Component	GO:0044456	synapse part	125	0.491967	1	1	1.14827	2.61262	3	0.0900904	0.103448	72	0.133211	1	1	2.36122	1.27053	3	697	0.0769231	0.00430416	122/chr1:55131297-55131698,3637/chr17:24141264-24141665,912/chr10:98914757-98915158	Atp2b1,Mob4,Pdpk1
GO Cellular Component.126	GO Cellular Component	GO:0005819	spindle	126	0.50729	1	1	1.43007	0.699267	1	0.0241126	0.0344828	138	0.451854	1	1	1.67764	0.596074	1	327	0.025641	0.0030581	1668/chr11:104469081-104469482	Cdc27
GO Cellular Component.127	GO Cellular Component	GO:0031253	cell projection membrane	127	0.508857	1	1	1.42374	0.702374	1	0.0242198	0.0344828	129	0.399823	1	1	1.97334	0.506754	1	278	0.025641	0.00359712	912/chr10:98914757-98915158	Atp2b1
GO Cellular Component.128	GO Cellular Component	GO:0005938	cell cortex	128	0.517065	1	1	1.39118	0.718816	1	0.0247867	0.0344828	128	0.392008	1	1	2.02432	0.493994	1	271	0.025641	0.00369004	6692/chr5:73255841-73256242	Fryl
GO Cellular Component.129	GO Cellular Component	GO:0031090	organelle membrane	129	0.541835	1	1	1.03643	4.82424	5	0.166353	0.172414	159	0.6491	1	1	0.916225	4.36574	4	2395	0.102564	0.00167015	122/chr1:55131297-55131698,2317/chr13:49215507-49215908,3141/chr15:84923423-84923824,4204/chr18:60355111-60355512,4205/chr18:60377105-60377506	Card19,Iigp1,Mob4,Nup50
GO Cellular Component.130	GO Cellular Component	GO:0016324	apical plasma membrane	130	0.568544	1	1	1.20697	0.828524	1	0.0285698	0.0344828	131	0.423754	1	1	1.82863	0.546857	1	300	0.025641	0.00333333	912/chr10:98914757-98915158	Atp2b1
GO Cellular Component.131	GO Cellular Component	GO:0099568	cytoplasmic region	131	0.571973	1	1	1.19578	0.836274	1	0.028837	0.0344828	139	0.455902	1	1	1.65737	0.603365	1	331	0.025641	0.00302115	6692/chr5:73255841-73256242	Fryl
GO Cellular Component.132	GO Cellular Component	GO:0030054	cell junction	132	0.575678	1	1	1.00649	3.97419	4	0.137041	0.137931	95	0.192387	1	1	1.75268	2.28221	4	1252	0.102564	0.00319489	3637/chr17:24141264-24141665,5797/chr3:142881678-142882079,8125/chr7:114117445-114117846,912/chr10:98914757-98915158	Atp2b1,Pdpk1,Pkn2,Rras2
GO Cellular Component.133	GO Cellular Component	GO:0098794	postsynapse	133	0.585194	1	1	1.03349	1.93519	2	0.0667307	0.0689655	93	0.185839	1	1	2.53977	0.787474	2	432	0.0512821	0.00462963	122/chr1:55131297-55131698,3637/chr17:24141264-24141665	Mob4,Pdpk1
GO Cellular Component.134	GO Cellular Component	GO:0044463	cell projection part	134	0.59865	1	1	0.986605	3.04073	3	0.104853	0.103448	117	0.30493	1	1	1.55115	1.93405	3	1061	0.0769231	0.00282752	122/chr1:55131297-55131698,1696/chr11:109651066-109651467,912/chr10:98914757-98915158	Atp2b1,Mob4,Prkar1a
GO Cellular Component.135	GO Cellular Component	GO:0005874	microtubule	135	0.603434	1	1	1.09852	0.910318	1	0.0313903	0.0344828	146	0.51414	1	1	1.39946	0.71456	1	392	0.025641	0.00255102	1668/chr11:104469081-104469482	Cdc27
GO Cellular Component.136	GO Cellular Component	GO:0014069	postsynaptic density	136	0.627184	1	1	1.03085	0.970074	1	0.0334508	0.0344828	122	0.329531	1	1	2.51647	0.397383	1	218	0.025641	0.00458716	3637/chr17:24141264-24141665	Pdpk1
GO Cellular Component.137	GO Cellular Component	GO:0099572	postsynaptic specialization	137	0.629508	1	1	1.02447	0.976117	1	0.0336592	0.0344828	123	0.331998	1	1	2.49359	0.401028	1	220	0.025641	0.00454546	3637/chr17:24141264-24141665	Pdpk1
GO Cellular Component.138	GO Cellular Component	GO:0044441	ciliary part	138	0.634304	1	1	1.01143	0.988704	1	0.0340932	0.0344828	147	0.537073	1	1	1.31242	0.761954	1	418	0.025641	0.00239234	1696/chr11:109651066-109651467	Prkar1a
GO Cellular Component.139	GO Cellular Component	GO:0005813	centrosome	139	0.634902	1	1	1.00981	0.990287	1	0.0341478	0.0344828	156	0.614409	1	1	1.06316	0.940594	1	516	0.025641	0.00193798	1668/chr11:104469081-104469482	Cdc27
GO Cellular Component.140	GO Cellular Component	GO:0032279	asymmetric synapse	140	0.639652	1	1	0.997078	1.00293	1	0.0345838	0.0344828	124	0.333229	1	1	2.48231	0.402851	1	221	0.025641	0.00452489	3637/chr17:24141264-24141665	Pdpk1
GO Cellular Component.141	GO Cellular Component	GO:0098984	neuron to neuron synapse	141	0.643012	1	1	0.988168	1.01197	1	0.0348956	0.0344828	125	0.335683	1	1	2.46004	0.406497	1	223	0.025641	0.00448431	3637/chr17:24141264-24141665	Pdpk1
GO Cellular Component.142	GO Cellular Component	GO:0031966	mitochondrial membrane	142	0.650057	1	1	0.969741	1.0312	1	0.0355587	0.0344828	160	0.675465	1	1	0.902286	1.1083	1	608	0.025641	0.00164474	2317/chr13:49215507-49215908	Card19
GO Cellular Component.143	GO Cellular Component	GO:0045177	apical part of cell	143	0.662703	1	1	0.937489	1.06668	1	0.036782	0.0344828	145	0.49948	1	1	1.45901	0.685394	1	376	0.025641	0.00265957	912/chr10:98914757-98915158	Atp2b1
GO Cellular Component.144	GO Cellular Component	GO:0098588	bounding membrane of organelle	144	0.667843	1	1	0.894227	3.35485	3	0.115684	0.103448	171	0.787649	1	1	0.703771	2.84183	2	1559	0.0512821	0.00128287	122/chr1:55131297-55131698,4204/chr18:60355111-60355512,4205/chr18:60377105-60377506	Iigp1,Mob4
GO Cellular Component.145	GO Cellular Component	GO:0044421	extracellular region part	145	0.669979	1	1	0.919953	7.60909	7	0.262382	0.241379	166	0.728323	1	1	0.854058	7.02529	6	3854	0.153846	0.00155682	1696/chr11:109651066-109651467,3145/chr15:85671447-85671848,4204/chr18:60355111-60355512,4205/chr18:60377105-60377506,6775/chr5:105293197-105293598,8125/chr7:114117445-114117846,912/chr10:98914757-98915158	Atp2b1,Fam20a,Gbp6,Iigp1,Rras2,Wnt7b
GO Cellular Component.146	GO Cellular Component	GO:0005576	extracellular region	146	0.67107	1	1	0.925033	8.64834	8	0.298219	0.275862	164	0.721438	1	1	0.869791	8.04791	7	4415	0.179487	0.0015855	1696/chr11:109651066-109651467,3145/chr15:85671447-85671848,4204/chr18:60355111-60355512,4205/chr18:60377105-60377506,6775/chr5:105293197-105293598,8125/chr7:114117445-114117846,8589/chr8:83996862-83997263,912/chr10:98914757-98915158	Atp2b1,Fam20a,Gbp6,Iigp1,Rras2,Samd1,Wnt7b
GO Cellular Component.147	GO Cellular Component	GO:0005740	mitochondrial envelope	147	0.671934	1	1	0.914583	1.09339	1	0.0377033	0.0344828	162	0.702352	1	1	0.838822	1.19215	1	654	0.025641	0.00152905	2317/chr13:49215507-49215908	Card19
GO Cellular Component.148	GO Cellular Component	GO:0009986	cell surface	148	0.672955	1	1	0.883168	2.26457	2	0.0780888	0.0689655	136	0.445043	1	1	1.33477	1.49839	2	822	0.0512821	0.00243309	3145/chr15:85671447-85671848,5797/chr3:142881678-142882079	Pkn2,Wnt7b
GO Cellular Component.149	GO Cellular Component	GO:0000793	condensed chromosome	149	0.694137	1	1	0.861512	1.16075	1	0.0400259	0.0344828	134	0.431171	1	1	1.78694	0.559617	1	307	0.025641	0.00325733	1668/chr11:104469081-104469482	Kansl1
GO Cellular Component.150	GO Cellular Component	GO:0005578	proteinaceous extracellular matrix	150	0.695336	1	1	0.858723	1.16452	1	0.0401559	0.0344828	141	0.47376	1	1	1.57189	0.636177	1	349	0.025641	0.00286533	3145/chr15:85671447-85671848	Wnt7b
GO Cellular Component.151	GO Cellular Component	GO:0042995	cell projection	151	0.70132	1	1	0.876229	5.70627	5	0.196768	0.172414	113	0.282657	1	1	1.40233	3.56551	5	1956	0.128205	0.00255624	122/chr1:55131297-55131698,1696/chr11:109651066-109651467,3637/chr17:24141264-24141665,5797/chr3:142881678-142882079,912/chr10:98914757-98915158	Atp2b1,Mob4,Pdpk1,Pkn2,Prkar1a
GO Cellular Component.152	GO Cellular Component	GO:0098552	side of membrane	152	0.715752	1	1	0.812338	1.23101	1	0.0424488	0.0344828	154	0.598977	1	1	1.10826	0.902314	1	495	0.025641	0.0020202	912/chr10:98914757-98915158	Atp2b1
GO Cellular Component.153	GO Cellular Component	GO:0005929	cilium	153	0.731619	1	1	0.777626	1.28597	1	0.0443436	0.0344828	158	0.64489	1	1	0.979625	1.0208	1	560	0.025641	0.00178571	1696/chr11:109651066-109651467	Prkar1a
GO Cellular Component.154	GO Cellular Component	GO:0099513	polymeric cytoskeletal fiber	154	0.739324	1	1	0.761159	1.31379	1	0.045303	0.0344828	165	0.723436	1	1	0.791616	1.26324	1	693	0.025641	0.001443	1668/chr11:104469081-104469482	Cdc27
GO Cellular Component.155	GO Cellular Component	GO:0005815	microtubule organizing center	155	0.759186	1	1	0.719762	1.38935	1	0.0479085	0.0344828	163	0.713892	1	1	0.812725	1.23043	1	675	0.025641	0.00148148	1668/chr11:104469081-104469482	Cdc27
GO Cellular Component.156	GO Cellular Component	GO:1902494	catalytic complex	156	0.76419	1	1	0.743777	2.68898	2	0.0927234	0.0689655	137	0.44811	1	1	1.22271	2.45356	3	1346	0.0769231	0.00222883	1668/chr11:104469081-104469482,1696/chr11:109651066-109651467	Cdc27,Kansl1,Prkar1a
GO Cellular Component.157	GO Cellular Component	GO:0097060	synaptic membrane	157	0.771654	1	1	0.694485	1.43992	1	0.0496523	0.0344828	130	0.418398	1	1	1.85963	0.537743	1	295	0.025641	0.00338983	912/chr10:98914757-98915158	Atp2b1
GO Cellular Component.158	GO Cellular Component	GO:0005694	chromosome	158	0.779958	1	1	0.720609	2.77543	2	0.0957045	0.0689655	152	0.593614	1	1	1.01403	1.97233	2	1082	0.0512821	0.00184843	1668/chr11:104469081-104469482,6706/chr5:76304080-76304481	Clock,Kansl1
GO Cellular Component.159	GO Cellular Component	GO:0005911	cell-cell junction	159	0.788753	1	1	0.660595	1.51379	1	0.0521995	0.0344828	151	0.571111	1	1	1.19518	0.836691	1	459	0.025641	0.00217865	5797/chr3:142881678-142882079	Pkn2
GO Cellular Component.160	GO Cellular Component	GO:0098805	whole membrane	160	0.78979	1	1	0.70622	2.83198	2	0.0976545	0.0689655	161	0.701634	1	1	0.83309	2.4007	2	1317	0.0512821	0.0015186	1696/chr11:109651066-109651467,912/chr10:98914757-98915158	Atp2b1,Prkar1a
GO Cellular Component.161	GO Cellular Component	GO:0070062	extracellular exosome	161	0.790877	1	1	0.767881	5.20914	4	0.179625	0.137931	167	0.731582	1	1	0.824947	4.8488	4	2660	0.102564	0.00150376	1696/chr11:109651066-109651467,6775/chr5:105293197-105293598,8125/chr7:114117445-114117846,912/chr10:98914757-98915158	Atp2b1,Fam20a,Gbp6,Rras2
GO Cellular Component.162	GO Cellular Component	GO:0043232	intracellular non-membrane-bounded organelle	162	0.791274	1	1	0.822229	8.51345	7	0.293567	0.241379	144	0.489254	1	1	1.06136	7.53751	8	4135	0.205128	0.0019347	1243/chr11:58184199-58184600,1668/chr11:104469081-104469482,1696/chr11:109651066-109651467,2164/chr13:9094130-9094531,4775/chr2:30066604-30067005,5797/chr3:142881678-142882079,6706/chr5:76304080-76304481	Cdc27,Clock,Kansl1,Larp4b,Mrpl22,Pkn2,Prkar1a,Set
GO Cellular Component.163	GO Cellular Component	GO:0031012	extracellular matrix	163	0.794645	1	1	0.649105	1.54058	1	0.0531236	0.0344828	157	0.627175	1	1	1.02732	0.973405	1	534	0.025641	0.00187266	3145/chr15:85671447-85671848	Wnt7b
GO Cellular Component.164	GO Cellular Component	GO:1903561	extracellular vesicle	164	0.796993	1	1	0.761165	5.25511	4	0.18121	0.137931	168	0.736372	1	1	0.819708	4.87979	4	2677	0.102564	0.00149421	1696/chr11:109651066-109651467,6775/chr5:105293197-105293598,8125/chr7:114117445-114117846,912/chr10:98914757-98915158	Atp2b1,Fam20a,Gbp6,Rras2
GO Cellular Component.165	GO Cellular Component	GO:0016020	membrane	165	0.815007	1	1	0.896763	17.8419	16	0.61524	0.551724	155	0.608323	1	1	0.980013	18.3671	18	10076	0.461539	0.00178642	122/chr1:55131297-55131698,1243/chr11:58184199-58184600,1696/chr11:109651066-109651467,2164/chr13:9094130-9094531,2317/chr13:49215507-49215908,3081/chr15:78326123-78326524,3141/chr15:84923423-84923824,3637/chr17:24141264-24141665,4203/chr18:60238785-60239186,4204/chr18:60355111-60355512,4205/chr18:60377105-60377506,5797/chr3:142881678-142882079,8102/chr7:106643683-106644084,8125/chr7:114117445-11…	Atp2b1,Card19,Cbfb,Csf2rb,F830016B08Rik,Gm4841,Gm4951,Igtp,Iigp1,Larp4b,Mob4,Nup50,Olfr693,Pdpk1,Pkn2,Prkar1a,Rras2,Smim3
GO Cellular Component.166	GO Cellular Component	GO:0005739	mitochondrion	166	0.831992	1	1	0.644459	3.10338	2	0.107013	0.0689655	180	0.840277	1	1	0.626244	3.19364	2	1752	0.0512821	0.00114155	1243/chr11:58184199-58184600,2317/chr13:49215507-49215908	Card19,Mrpl22
GO Cellular Component.167	GO Cellular Component	GO:0005856	cytoskeleton	167	0.832422	1	1	0.688573	4.35684	3	0.150236	0.103448	169	0.737058	1	1	0.800861	3.74597	3	2055	0.0769231	0.00145985	1668/chr11:104469081-104469482,1696/chr11:109651066-109651467,5797/chr3:142881678-142882079	Cdc27,Pkn2,Prkar1a
GO Cellular Component.168	GO Cellular Component	GO:0098590	plasma membrane region	168	0.837267	1	1	0.636683	3.14128	2	0.10832	0.0689655	148	0.537711	1	1	1.12186	1.78275	2	978	0.0512821	0.00204499	1696/chr11:109651066-109651467,912/chr10:98914757-98915158	Atp2b1,Prkar1a
GO Cellular Component.169	GO Cellular Component	GO:0044430	cytoskeletal part	169	0.840189	1	1	0.632363	3.16274	2	0.10906	0.0689655	172	0.796396	1	1	0.690919	2.8947	2	1588	0.0512821	0.00125945	1668/chr11:104469081-104469482,1696/chr11:109651066-109651467	Cdc27,Prkar1a
GO Cellular Component.170	GO Cellular Component	GO:0005615	extracellular space	170	0.843762	1	1	0.627069	3.18944	2	0.109981	0.0689655	170	0.772796	1	1	0.725648	2.75616	2	1512	0.0512821	0.00132275	1696/chr11:109651066-109651467,3145/chr15:85671447-85671848	Fam20a,Wnt7b
GO Cellular Component.171	GO Cellular Component	GO:0099512	supramolecular fiber	171	0.854091	1	1	0.536975	1.86228	1	0.0642167	0.0344828	176	0.818788	1	1	0.598897	1.66974	1	916	0.025641	0.0010917	1668/chr11:104469081-104469482	Cdc27
GO Cellular Component.172	GO Cellular Component	GO:0005730	nucleolus	172	0.856068	1	1	0.533319	1.87505	1	0.0646569	0.0344828	175	0.818095	1	1	0.600208	1.66609	1	914	0.025641	0.00109409	2164/chr13:9094130-9094531	Larp4b
GO Cellular Component.173	GO Cellular Component	GO:0099081	supramolecular polymer	173	0.856558	1	1	0.532413	1.87824	1	0.0647669	0.0344828	177	0.820848	1	1	0.595	1.68067	1	922	0.025641	0.0010846	1668/chr11:104469081-104469482	Cdc27
GO Cellular Component.174	GO Cellular Component	GO:0099080	supramolecular complex	174	0.857434	1	1	0.530794	1.88397	1	0.0649645	0.0344828	178	0.82119	1	1	0.594355	1.6825	1	923	0.025641	0.00108342	1668/chr11:104469081-104469482	Cdc27
GO Cellular Component.175	GO Cellular Component	GO:0030425	dendrite	175	0.863082	1	1	0.520362	1.92174	1	0.0662669	0.0344828	153	0.596724	1	1	1.11502	0.896845	1	492	0.025641	0.00203252	122/chr1:55131297-55131698	Mob4
GO Cellular Component.176	GO Cellular Component	GO:0097458	neuron part	176	0.863268	1	1	0.648368	4.627	3	0.159552	0.103448	140	0.47334	1	1	1.17723	2.54835	3	1398	0.0769231	0.00214592	122/chr1:55131297-55131698,3637/chr17:24141264-24141665,912/chr10:98914757-98915158	Atp2b1,Mob4,Pdpk1
GO Cellular Component.177	GO Cellular Component	GO:0043005	neuron projection	177	0.907106	1	1	0.52869	3.78294	2	0.130446	0.0689655	150	0.566815	1	1	1.06419	1.87936	2	1031	0.0512821	0.00193986	122/chr1:55131297-55131698,912/chr10:98914757-98915158	Atp2b1,Mob4
GO Cellular Component.178	GO Cellular Component	GO:0031410	cytoplasmic vesicle	178	0.908317	1	1	0.526668	3.79746	2	0.130947	0.0689655	173	0.816254	1	1	0.661749	3.0223	2	1658	0.0512821	0.00120627	3637/chr17:24141264-24141665,6775/chr5:105293197-105293598	Gbp6,Pdpk1
GO Cellular Component.179	GO Cellular Component	GO:0097708	intracellular vesicle	179	0.909471	1	1	0.524732	3.81147	2	0.13143	0.0689655	174	0.817607	1	1	0.659759	3.03141	2	1663	0.0512821	0.00120265	3637/chr17:24141264-24141665,6775/chr5:105293197-105293598	Gbp6,Pdpk1
GO Cellular Component.180	GO Cellular Component	GO:0044451	nucleoplasm part	180	0.913408	1	1	0.426222	2.34619	1	0.0809033	0.0344828	181	0.862419	1	1	0.517537	1.93223	1	1060	0.025641	0.000943396	1668/chr11:104469081-104469482	Kansl1
GO Cellular Component.181	GO Cellular Component	GO:0015630	microtubule cytoskeleton	181	0.92604	1	1	0.401489	2.49072	1	0.0858871	0.0344828	183	0.879978	1	1	0.485048	2.06165	1	1131	0.025641	0.000884173	1668/chr11:104469081-104469482	Cdc27
GO Cellular Component.182	GO Cellular Component	GO:0044427	chromosomal part	182	0.930707	1	1	0.39212	2.55024	1	0.0879394	0.0344828	179	0.834965	1	1	0.568487	1.75906	1	965	0.025641	0.00103627	1668/chr11:104469081-104469482	Kansl1
GO Cellular Component.183	GO Cellular Component	GO:0031982	vesicle	183	0.932115	1	1	0.627034	7.97405	5	0.274967	0.172414	182	0.869797	1	1	0.695827	7.1857	5	3942	0.128205	0.00126839	1696/chr11:109651066-109651467,3637/chr17:24141264-24141665,6775/chr5:105293197-105293598,8125/chr7:114117445-114117846,912/chr10:98914757-98915158	Atp2b1,Fam20a,Gbp6,Pdpk1,Rras2
GO Cellular Component.184	GO Cellular Component	GO:0005887	integral component of plasma membrane	184	0.983793	1	1	0.260233	3.84271	1	0.132507	0.0344828	185	0.914118	1	1	0.420698	2.377	1	1304	0.025641	0.000766871	912/chr10:98914757-98915158	Atp2b1
GO Cellular Component.185	GO Cellular Component	GO:0031226	intrinsic component of plasma membrane	185	0.986488	1	1	0.250001	3.99998	1	0.13793	0.0344828	186	0.925057	1	1	0.399265	2.5046	1	1374	0.025641	0.000727802	912/chr10:98914757-98915158	Atp2b1
GO Cellular Component.186	GO Cellular Component	GO:0044425	membrane part	186	0.989775	1	1	0.613499	14.67	9	0.50586	0.310345	184	0.893518	1	1	0.774149	14.2092	11	7795	0.282051	0.00141116	1243/chr11:58184199-58184600,1696/chr11:109651066-109651467,2317/chr13:49215507-49215908,3081/chr15:78326123-78326524,4203/chr18:60238785-60239186,4204/chr18:60355111-60355512,4205/chr18:60377105-60377506,8102/chr7:106643683-106644084,912/chr10:98914757-98915158	Atp2b1,Card19,Csf2rb,F830016B08Rik,Gm4841,Gm4951,Igtp,Iigp1,Olfr693,Prkar1a,Smim3
GO Cellular Component.187	GO Cellular Component	GO:0071944	cell periphery	187	0.994973	1	1	0.49792	12.0501	6	0.415522	0.206897	188	0.977089	1	1	0.55544	10.8022	6	5926	0.153846	0.00101249	1696/chr11:109651066-109651467,3637/chr17:24141264-24141665,6692/chr5:73255841-73256242,8102/chr7:106643683-106644084,8125/chr7:114117445-114117846,912/chr10:98914757-98915158	Atp2b1,Fryl,Olfr693,Pdpk1,Prkar1a,Rras2
GO Cellular Component.188	GO Cellular Component	GO:0044459	plasma membrane part	188	0.9954	1	1	0.297065	6.73253	2	0.232156	0.0689655	187	0.949824	1	1	0.442947	4.51521	2	2477	0.0512821	0.000807428	1696/chr11:109651066-109651467,912/chr10:98914757-98915158	Atp2b1,Prkar1a
GO Cellular Component.189	GO Cellular Component	GO:0016021	integral component of membrane	189	0.996595	1	1	0.483278	12.4152	6	0.428111	0.206897	190	0.990738	1	1	0.50507	11.8796	6	6517	0.153846	0.000920669	2317/chr13:49215507-49215908,3081/chr15:78326123-78326524,4204/chr18:60355111-60355512,4205/chr18:60377105-60377506,8102/chr7:106643683-106644084,912/chr10:98914757-98915158	Atp2b1,Card19,Csf2rb,F830016B08Rik,Olfr693,Smim3
GO Cellular Component.190	GO Cellular Component	GO:0031224	intrinsic component of membrane	190	0.997713	1	1	0.469677	12.7747	6	0.440508	0.206897	191	0.992763	1	1	0.493558	12.1566	6	6669	0.153846	0.000899685	2317/chr13:49215507-49215908,3081/chr15:78326123-78326524,4204/chr18:60355111-60355512,4205/chr18:60377105-60377506,8102/chr7:106643683-106644084,912/chr10:98914757-98915158	Atp2b1,Card19,Csf2rb,F830016B08Rik,Olfr693,Smim3
GO Cellular Component.191	GO Cellular Component	GO:0005886	plasma membrane	191	0.998317	1	1	0.422451	11.8357	5	0.408127	0.172414	189	0.990504	1	1	0.473004	10.5707	5	5799	0.128205	0.000862218	1696/chr11:109651066-109651467,3637/chr17:24141264-24141665,8102/chr7:106643683-106644084,8125/chr7:114117445-114117846,912/chr10:98914757-98915158	Atp2b1,Olfr693,Pdpk1,Prkar1a,Rras2

## Sheet: Table S10
Supplementary Table 10: CUT&RUN Differential Analysis of H3K4me3 presence in M. avium infected MPP3s vs naive MPP3s (p.adj <0.05) related to Figure 3.
seqnames	start	end	width	strand	Conc	Conc_Infected	Conc_Naive	Fold	p.value	FDR
chr18	60376519	60376919	401	*	6.6409	7.62414	1.20482	5.85678	3.72993e-18	4.6639e-14
chr18	60238768	60239168	401	*	6.24511	7.19707	2.31291	4.58542	9.80012e-17	6.12703e-13
chr16	10489682	10490082	401	*	5.99346	6.88744	3.17447	3.5479	4.90034e-14	2.04246e-10
chr5	105293064	105293464	401	*	5.89226	6.86922	0.912612	5.35385	1.46381e-13	4.57587e-10
chr12	104236489	104236889	401	*	6.83062	7.56395	5.26374	2.24914	2.50653e-11	6.26833e-08
chr11	58184049	58184449	401	*	7.31793	8.01117	5.93368	2.0311	9.44231e-10	1.96778e-06
chr7	140968824	140969224	401	*	6.08308	6.8504	4.33594	2.44301	1.32739e-09	2.3711e-06
chr19	12462770	12463170	401	*	6.14843	6.90192	4.47788	2.3415	2.1116e-09	3.30043e-06
chr1	173912634	173913034	401	*	5.15432	6.04859	2.33136	3.41887	5.40098e-08	7.50376e-05
chr5	38876011	38876411	401	*	5.30595	6.15701	2.95615	3.00463	6.22493e-08	7.78365e-05
chr10	51526951	51527351	401	*	6.40045	7.10045	4.98735	2.05636	9.95195e-08	0.000113127
chr15	102234782	102235182	401	*	5.09534	5.92305	2.94421	2.79766	1.89048e-07	0.000196988
chr17	34287333	34287733	401	*	4.5571	5.49619	0.960825	3.96997	3.28403e-07	0.000315873
chr17	34153380	34153780	401	*	5.78625	6.51788	4.22769	2.19725	4.69269e-07	0.000393225
chr17	34305930	34306330	401	*	4.47389	5.41145	0.912612	3.89846	4.71719e-07	0.000393225
chr3	138001497	138001897	401	*	5.51231	6.2366	3.98911	2.03954	5.6807e-06	0.00433321
chr19	6164300	6164700	401	*	4.75517	5.57622	2.65551	2.55298	5.96786e-06	0.00433321
chr6	128993058	128993458	401	*	5.38062	6.10647	3.84999	2.03318	6.23782e-06	0.00433321
chr10	120475276	120475676	401	*	5.85239	4.47197	6.54472	-1.85351	7.85869e-06	0.00517184
chr8	70808435	70808835	401	*	4.78016	5.60752	2.63179	2.56494	8.31142e-06	0.0051963
chr8	12931767	12932167	401	*	4.25721	5.11571	1.83713	2.46697	2.0374e-05	0.0121312
chr12	78980465	78980865	401	*	6.34769	6.93956	5.32677	1.25858	2.75679e-05	0.0156686
chr15	78305252	78305652	401	*	4.89136	5.65881	3.14347	1.85627	3.25126e-05	0.0176755
chr19	8518151	8518551	401	*	5.74032	4.58157	6.37454	-1.32371	3.64797e-05	0.0190059
chr3	142560766	142561166	401	*	6.61046	7.18924	5.62885	1.13636	3.83847e-05	0.0191985
chr1	131963503	131963903	401	*	5.8452	4.6372	6.49333	-1.31762	4.33847e-05	0.0203482
chr18	60272724	60273124	401	*	4.11622	5.0227	1.12243	2.26233	4.56788e-05	0.0203482
chr16	3717494	3717894	401	*	6.19964	6.78873	5.18719	1.11873	4.58387e-05	0.0203482
chr19	11518575	11518975	401	*	6.39208	6.96069	5.44005	1.0495	4.71927e-05	0.0203482
chr7	30820657	30821057	401	*	6.16123	6.77773	5.06226	1.164	5.25425e-05	0.0213226
chr19	38042830	38043230	401	*	4.95559	5.67844	3.43921	1.51049	5.2863e-05	0.0213226
chr11	58199458	58199858	401	*	7.43099	7.91497	6.6974	0.765908	5.64659e-05	0.022064
chr19	11049934	11050334	401	*	4.82679	5.56597	3.23068	1.51076	6.00851e-05	0.0227668
chr4	62663908	62664308	401	*	4.70363	5.47101	2.95615	1.56699	6.71891e-05	0.0247098
chr12	104215201	104215601	401	*	5.53334	6.51042	0.545788	1.43521	9.0765e-05	0.0324265

## Sheet: Table S11
Supplementary Table 11: Gene ontology of gene loci associated with significantly increased H3K4me3 presence in MPP3s (FDR < 0.05) related to Figure 3.
	Ontology	ID	Desc	BinomRank	BinomP	BinomBonfP	BinomFdrQ	RegionFoldEnrich	ExpRegions	ObsRegions	GenomeFrac	SetCov	HyperRank	HyperP	HyperBonfP	HyperFdrQ	GeneFoldEnrich	ExpGenes	ObsGenes	TotalGenes	GeneSetCov	TermCov	Regions	Genes
GO Molecular Function.1	GO Molecular Function	GO:0005525	GTP binding	1	1.21854e-06	0.0050338	0.0050338	9.74995	0.820517	8	0.0234434	0.228571	1	1.9228e-07	0.00079431	0.00079431	10.2598	0.877214	9	368	0.176471	0.0244565	1615/chr11:58184048-58184449,1616/chr11:58199457-58199858,4337/chr16:10489681-10490082,5542/chr18:60238767-60239168,5543/chr18:60272723-60273124,5544/chr18:60376518-60376919,7607/chr3:142560765-142561166,8852/chr5:105293063-105293464	Ciita,Gbp3,Gbp6,Gm43302,Gm4841,Gm4951,Igtp,Iigp1,Irgm2
GO Molecular Function.2	GO Molecular Function	GO:0003924	GTPase activity	2	1.92487e-06	0.00795165	0.00397582	11.6613	0.600279	7	0.0171508	0.2	4	2.8839e-07	0.00119134	0.000297835	12.0722	0.662678	8	278	0.156863	0.028777	1615/chr11:58184048-58184449,1616/chr11:58199457-58199858,5542/chr18:60238767-60239168,5543/chr18:60272723-60273124,5544/chr18:60376518-60376919,7607/chr3:142560765-142561166,8852/chr5:105293063-105293464	Gbp3,Gbp6,Gm43302,Gm4841,Gm4951,Igtp,Iigp1,Irgm2
GO Molecular Function.3	GO Molecular Function	GO:0032561	guanyl ribonucleotide binding	3	2.10154e-06	0.00868148	0.00289383	9.05837	0.883162	8	0.0252332	0.228571	2	2.81308e-07	0.00116208	0.000581041	9.80672	0.917738	9	385	0.176471	0.0233766	1615/chr11:58184048-58184449,1616/chr11:58199457-58199858,4337/chr16:10489681-10490082,5542/chr18:60238767-60239168,5543/chr18:60272723-60273124,5544/chr18:60376518-60376919,7607/chr3:142560765-142561166,8852/chr5:105293063-105293464	Ciita,Gbp3,Gbp6,Gm43302,Gm4841,Gm4951,Igtp,Iigp1,Irgm2
GO Molecular Function.4	GO Molecular Function	GO:0019001	guanyl nucleotide binding	4	2.12851e-06	0.0087929	0.00219822	9.04274	0.884688	8	0.0252768	0.228571	3	2.8751e-07	0.0011877	0.000395901	9.78132	0.920122	9	386	0.176471	0.0233161	1615/chr11:58184048-58184449,1616/chr11:58199457-58199858,4337/chr16:10489681-10490082,5542/chr18:60238767-60239168,5543/chr18:60272723-60273124,5544/chr18:60376518-60376919,7607/chr3:142560765-142561166,8852/chr5:105293063-105293464	Ciita,Gbp3,Gbp6,Gm43302,Gm4841,Gm4951,Igtp,Iigp1,Irgm2
GO Molecular Function.5	GO Molecular Function	GO:0016517	interleukin-12 receptor activity	5	0.00054561	1	0.450783	1832.33	0.000545754	1	1.5593e-05	0.0285714	12	0.00238374	1	0.820601	419.51	0.00238374	1	1	0.0196078	1	11081/chr8:70808434-70808835	Il12rb1
GO Molecular Function.6	GO Molecular Function	GO:0043325	phosphatidylinositol-3,4-bisphosphate binding	6	0.002434	1	1	27.6183	0.0724159	2	0.00206902	0.0571429	9	0.00148685	1	0.682466	34.9592	0.0572096	2	24	0.0392157	0.0833333	2577/chr12:78980464-78980865,7592/chr3:138001496-138001897	Dapp1,Plek2
GO Molecular Function.7	GO Molecular Function	GO:0003823	antigen binding	7	0.0024571	1	1	27.4851	0.0727667	2	0.00207905	0.0571429	22	0.0111585	1	1	12.5227	0.15971	2	67	0.0392157	0.0298507	5002/chr17:34153379-34153780,5009/chr17:34287332-34287733	H2-Aa,H2-DMb1
GO Molecular Function.8	GO Molecular Function	GO:0042019	interleukin-23 binding	8	0.0025732	1	1	388.135	0.00257643	1	7.36122e-05	0.0285714	14	0.0047619	1	1	209.755	0.00476747	1	2	0.0196078	0.5	11081/chr8:70808434-70808835	Il12rb1
GO Molecular Function.9	GO Molecular Function	GO:0042020	interleukin-23 receptor activity	8	0.0025732	1	1	388.135	0.00257643	1	7.36122e-05	0.0285714	14	0.0047619	1	1	209.755	0.00476747	1	2	0.0196078	0.5	11081/chr8:70808434-70808835	Il12rb1
GO Molecular Function.10	GO Molecular Function	GO:0017111	nucleoside-triphosphatase activity	10	0.0030224	1	1	3.5438	1.97528	7	0.0564366	0.2	5	0.000583845	1	0.482373	4.17423	1.91652	8	804	0.156863	0.00995025	1615/chr11:58184048-58184449,1616/chr11:58199457-58199858,5542/chr18:60238767-60239168,5543/chr18:60272723-60273124,5544/chr18:60376518-60376919,7607/chr3:142560765-142561166,8852/chr5:105293063-105293464	Gbp3,Gbp6,Gm43302,Gm4841,Gm4951,Igtp,Iigp1,Irgm2
GO Molecular Function.11	GO Molecular Function	GO:0016462	pyrophosphatase activity	11	0.00424832	1	1	3.33251	2.10052	7	0.0600149	0.2	6	0.00082083	1	0.565141	3.96231	2.01902	8	847	0.156863	0.0094451	1615/chr11:58184048-58184449,1616/chr11:58199457-58199858,5542/chr18:60238767-60239168,5543/chr18:60272723-60273124,5544/chr18:60376518-60376919,7607/chr3:142560765-142561166,8852/chr5:105293063-105293464	Gbp3,Gbp6,Gm43302,Gm4841,Gm4951,Igtp,Iigp1,Irgm2
GO Molecular Function.12	GO Molecular Function	GO:0016818	hydrolase activity, acting on acid anhydrides, in phosphorus-containing anhydrides	12	0.00429249	1	1	3.32624	2.10448	7	0.060128	0.2	7	0.000833503	1	0.491886	3.95298	2.02379	8	849	0.156863	0.00942285	1615/chr11:58184048-58184449,1616/chr11:58199457-58199858,5542/chr18:60238767-60239168,5543/chr18:60272723-60273124,5544/chr18:60376518-60376919,7607/chr3:142560765-142561166,8852/chr5:105293063-105293464	Gbp3,Gbp6,Gm43302,Gm4841,Gm4951,Igtp,Iigp1,Irgm2
GO Molecular Function.13	GO Molecular Function	GO:0016817	hydrolase activity, acting on acid anhydrides	13	0.00433014	1	1	3.32095	2.10783	7	0.0602238	0.2	8	0.000846334	1	0.437026	3.94369	2.02856	8	851	0.156863	0.00940071	1615/chr11:58184048-58184449,1616/chr11:58199457-58199858,5542/chr18:60238767-60239168,5543/chr18:60272723-60273124,5544/chr18:60376518-60376919,7607/chr3:142560765-142561166,8852/chr5:105293063-105293464	Gbp3,Gbp6,Gm43302,Gm4841,Gm4951,Igtp,Iigp1,Irgm2
GO Molecular Function.14	GO Molecular Function	GO:0008506	sucrose:proton symporter activity	14	0.00446169	1	1	223.644	0.00447138	1	0.000127754	0.0285714	17	0.0071345	1	1	139.837	0.0071512	1	3	0.0196078	0.333333	390/chr1:131963502-131963903	Slc45a3
GO Molecular Function.15	GO Molecular Function	GO:0035501	MH1 domain binding	15	0.00881971	1	1	112.896	0.00885771	1	0.000253077	0.0285714	12	0.00238374	1	0.820601	419.51	0.00238374	1	1	0.0196078	1	1254/chr10:120475275-120475676	Hmga2
GO Molecular Function.16	GO Molecular Function	GO:0035500	MH2 domain binding	16	0.00893788	1	1	111.397	0.00897691	1	0.000256483	0.0285714	14	0.0047619	1	1	209.755	0.00476747	1	2	0.0196078	0.5	1254/chr10:120475275-120475676	Hmga2
GO Molecular Function.17	GO Molecular Function	GO:0051434	BH3 domain binding	17	0.0109124	1	1	91.1525	0.0109706	1	0.000313446	0.0285714	23	0.0118631	1	1	83.902	0.0119187	1	5	0.0196078	0.2	1616/chr11:58199457-58199858	Irgm2
GO Molecular Function.18	GO Molecular Function	GO:0004677	DNA-dependent protein kinase activity	18	0.0135913	1	1	73.0897	0.0136818	1	0.000390909	0.0285714	17	0.0071345	1	1	139.837	0.0071512	1	3	0.0196078	0.333333	1254/chr10:120475275-120475676	Hmga2
GO Molecular Function.19	GO Molecular Function	GO:0004867	serine-type endopeptidase inhibitor activity	19	0.0154886	1	1	10.5559	0.189467	2	0.00541334	0.0571429	48	0.0353222	1	1	6.76629	0.295583	2	124	0.0392157	0.016129	2711/chr12:104215200-104215601,2712/chr12:104236488-104236889	Serpina3f,Serpina3g
GO Molecular Function.20	GO Molecular Function	GO:0005143	interleukin-12 receptor binding	20	0.015946	1	1	62.2247	0.0160708	1	0.000459165	0.0285714	20	0.00950156	1	1	104.877	0.00953494	1	4	0.0196078	0.25	11081/chr8:70808434-70808835	Il12rb1
GO Molecular Function.21	GO Molecular Function	GO:0051400	BH domain binding	21	0.0181077	1	1	54.7379	0.0182689	1	0.000521968	0.0285714	33	0.0259168	1	1	38.1373	0.0262211	1	11	0.0196078	0.0909091	1616/chr11:58199457-58199858	Irgm2
GO Molecular Function.22	GO Molecular Function	GO:0023026	MHC class II protein complex binding	22	0.0197049	1	1	50.2614	0.019896	1	0.000568457	0.0285714	49	0.0374783	1	1	26.2194	0.0381398	1	16	0.0196078	0.0625	5002/chr17:34153379-34153780	H2-DMb1
GO Molecular Function.23	GO Molecular Function	GO:0046703	natural killer cell lectin-like receptor binding	23	0.020568	1	1	48.1319	0.0207763	1	0.000593607	0.0285714	33	0.0259168	1	1	38.1373	0.0262211	1	11	0.0196078	0.0909091	9863/chr6:128993057-128993458	Clec2g
GO Molecular Function.24	GO Molecular Function	GO:0042605	peptide antigen binding	24	0.0209722	1	1	47.1947	0.0211888	1	0.000605395	0.0285714	65	0.0735786	1	1	13.1097	0.0762795	1	32	0.0196078	0.03125	5009/chr17:34287332-34287733	H2-Aa
GO Molecular Function.25	GO Molecular Function	GO:0015143	urate transmembrane transporter activity	25	0.0219243	1	1	45.1239	0.0221612	1	0.000633177	0.0285714	33	0.0259168	1	1	38.1373	0.0262211	1	11	0.0196078	0.0909091	5805/chr19:8518150-8518551	Slc22a30
GO Molecular Function.26	GO Molecular Function	GO:0051575	5'-deoxyribose-5-phosphate lyase activity	26	0.022067	1	1	44.829	0.022307	1	0.000637342	0.0285714	25	0.0165696	1	1	59.93	0.0166861	1	7	0.0196078	0.142857	1254/chr10:120475275-120475676	Hmga2
GO Molecular Function.27	GO Molecular Function	GO:0004896	cytokine receptor activity	27	0.0220703	1	1	8.73523	0.228958	2	0.00654165	0.0571429	28	0.0211788	1	1	8.92574	0.224071	2	94	0.0392157	0.0212766	11081/chr8:70808434-70808835,4037/chr15:78305251-78305652	Csf2rb2,Il12rb1
GO Molecular Function.28	GO Molecular Function	GO:0005351	sugar:proton symporter activity	28	0.0245348	1	1	40.2706	0.024832	1	0.000709486	0.0285714	47	0.0351768	1	1	27.9673	0.035756	1	15	0.0196078	0.0666667	390/chr1:131963502-131963903	Slc45a3
GO Molecular Function.29	GO Molecular Function	GO:0003906	DNA-(apurinic or apyrimidinic site) lyase activity	29	0.0253078	1	1	39.0257	0.0256242	1	0.000732119	0.0285714	37	0.0282399	1	1	34.9592	0.0286048	1	12	0.0196078	0.0833333	1254/chr10:120475275-120475676	Hmga2
GO Molecular Function.30	GO Molecular Function	GO:0005402	cation:sugar symporter activity	30	0.0259378	1	1	38.0658	0.0262703	1	0.000750579	0.0285714	49	0.0374783	1	1	26.2194	0.0381398	1	16	0.0196078	0.0625	390/chr1:131963502-131963903	Slc45a3
GO Molecular Function.31	GO Molecular Function	GO:0023023	MHC protein complex binding	31	0.0269136	1	1	36.6679	0.0272718	1	0.000779194	0.0285714	55	0.0443506	1	1	22.0795	0.045291	1	19	0.0196078	0.0526316	5002/chr17:34153379-34153780	H2-DMb1
GO Molecular Function.32	GO Molecular Function	GO:0015295	solute:proton symporter activity	32	0.0300717	1	1	32.7656	0.0305198	1	0.000871995	0.0285714	57	0.0511747	1	1	19.0686	0.0524422	1	22	0.0196078	0.0454546	390/chr1:131963502-131963903	Slc45a3
GO Molecular Function.33	GO Molecular Function	GO:0050700	CARD domain binding	33	0.0325444	1	1	30.2388	0.0330701	1	0.000944859	0.0285714	31	0.0235882	1	1	41.951	0.0238374	1	10	0.0196078	0.1	1616/chr11:58199457-58199858	Irgm2
GO Molecular Function.34	GO Molecular Function	GO:0070513	death domain binding	34	0.0383454	1	1	25.5898	0.0390781	1	0.00111652	0.0285714	31	0.0235882	1	1	41.951	0.0238374	1	10	0.0196078	0.1	1616/chr11:58199457-58199858	Irgm2
GO Molecular Function.35	GO Molecular Function	GO:0035091	phosphatidylinositol binding	35	0.0391595	1	1	3.98105	0.753569	3	0.0215305	0.0857143	24	0.0157355	1	1	5.6947	0.526805	3	221	0.0588235	0.0135747	10876/chr8:12931766-12932167,2577/chr12:78980464-78980865,7592/chr3:138001496-138001897	Dapp1,Mcf2l,Plek2
GO Molecular Function.36	GO Molecular Function	GO:0005543	phospholipid binding	36	0.0395067	1	1	3.08636	1.29602	4	0.0370293	0.114286	21	0.0107805	1	1	4.63547	0.862912	4	362	0.0784314	0.0110497	10876/chr8:12931766-12932167,2577/chr12:78980464-78980865,5971/chr19:38042829-38043230,7592/chr3:138001496-138001897	Dapp1,Mcf2l,Myof,Plek2
GO Molecular Function.37	GO Molecular Function	GO:0043168	anion binding	37	0.0408936	1	1	1.67202	7.17695	12	0.205056	0.342857	19	0.00872078	1	1	2.03342	6.39318	13	2682	0.254902	0.00484713	10876/chr8:12931766-12932167,1615/chr11:58184048-58184449,1616/chr11:58199457-58199858,2577/chr12:78980464-78980865,4337/chr16:10489681-10490082,5542/chr18:60238767-60239168,5543/chr18:60272723-60273124,5544/chr18:60376518-60376919,5971/chr19:38042829-38043230,7592/chr3:138001496-138001897,7607/chr3:142560765-142561166,8852/chr5:105293063-105293464	Ciita,Dapp1,Gbp3,Gbp6,Gm43302,Gm4841,Gm4951,Igtp,Iigp1,Irgm2,Mcf2l,Myof,Plek2
GO Molecular Function.38	GO Molecular Function	GO:0035497	cAMP response element binding	38	0.0415239	1	1	23.5933	0.0423849	1	0.001211	0.0285714	42	0.0305576	1	1	32.27	0.0309886	1	13	0.0196078	0.0769231	1254/chr10:120475275-120475676	Hmga2
GO Molecular Function.39	GO Molecular Function	GO:0005545	1-phosphatidylinositol binding	39	0.0469055	1	1	20.8298	0.0480082	1	0.00137166	0.0285714	42	0.0305576	1	1	32.27	0.0309886	1	13	0.0196078	0.0769231	10876/chr8:12931766-12932167	Mcf2l
GO Molecular Function.40	GO Molecular Function	GO:0070742	C2H2 zinc finger domain binding	40	0.0472296	1	1	20.6834	0.0483479	1	0.00138137	0.0285714	49	0.0374783	1	1	26.2194	0.0381398	1	16	0.0196078	0.0625	1254/chr10:120475275-120475676	Hmga2
GO Molecular Function.41	GO Molecular Function	GO:0008289	lipid binding	41	0.0509017	1	1	2.44971	2.04106	5	0.058316	0.142857	27	0.0196405	1	1	3.19748	1.56373	5	656	0.0980392	0.00762195	10220/chr7:30820656-30821057,10876/chr8:12931766-12932167,2577/chr12:78980464-78980865,5971/chr19:38042829-38043230,7592/chr3:138001496-138001897	Dapp1,Ffar2,Mcf2l,Myof,Plek2
GO Molecular Function.42	GO Molecular Function	GO:1902936	phosphatidylinositol bisphosphate binding	42	0.0514568	1	1	5.48628	0.364545	2	0.0104156	0.0571429	26	0.0187162	1	1	9.53431	0.209769	2	88	0.0392157	0.0227273	2577/chr12:78980464-78980865,7592/chr3:138001496-138001897	Dapp1,Plek2
GO Molecular Function.43	GO Molecular Function	GO:0008301	DNA binding, bending	43	0.0533934	1	1	18.2386	0.0548287	1	0.00156653	0.0285714	49	0.0374783	1	1	26.2194	0.0381398	1	16	0.0196078	0.0625	1254/chr10:120475275-120475676	Hmga2
GO Molecular Function.44	GO Molecular Function	GO:0004866	endopeptidase inhibitor activity	44	0.0584901	1	1	5.10275	0.391946	2	0.0111985	0.0571429	70	0.0872855	1	1	4.05323	0.493433	2	207	0.0392157	0.00966184	2711/chr12:104215200-104215601,2712/chr12:104236488-104236889	Serpina3f,Serpina3g
GO Molecular Function.45	GO Molecular Function	GO:0003680	AT DNA binding	45	0.0623391	1	1	15.5502	0.0643078	1	0.00183737	0.0285714	29	0.0212541	1	1	46.6122	0.0214536	1	9	0.0196078	0.111111	1254/chr10:120475275-120475676	Hmga2
GO Molecular Function.46	GO Molecular Function	GO:0043539	protein serine/threonine kinase activator activity	46	0.0625784	1	1	15.4889	0.0645625	1	0.00184464	0.0285714	59	0.0601993	1	1	16.135	0.0619771	1	26	0.0196078	0.0384615	1616/chr11:58199457-58199858	Irgm2
GO Molecular Function.47	GO Molecular Function	GO:0061135	endopeptidase regulator activity	47	0.0626106	1	1	4.90858	0.40745	2	0.0116414	0.0571429	71	0.0938059	1	1	3.88435	0.514887	2	216	0.0392157	0.00925926	2711/chr12:104215200-104215601,2712/chr12:104236488-104236889	Serpina3f,Serpina3g
GO Molecular Function.48	GO Molecular Function	GO:0030414	peptidase inhibitor activity	48	0.064181	1	1	4.83953	0.413264	2	0.0118075	0.0571429	72	0.0960104	1	1	3.83114	0.522038	2	219	0.0392157	0.00913242	2711/chr12:104215200-104215601,2712/chr12:104236488-104236889	Serpina3f,Serpina3g
GO Molecular Function.49	GO Molecular Function	GO:0051119	sugar transmembrane transporter activity	49	0.0644038	1	1	15.0358	0.066508	1	0.00190023	0.0285714	68	0.086771	1	1	11.0397	0.0905819	1	38	0.0196078	0.0263158	390/chr1:131963502-131963903	Slc45a3
GO Molecular Function.50	GO Molecular Function	GO:0015144	carbohydrate transmembrane transporter activity	50	0.0740118	1	1	13.0192	0.0768094	1	0.00219455	0.0285714	73	0.0997793	1	1	9.53431	0.104884	1	44	0.0196078	0.0227273	390/chr1:131963502-131963903	Slc45a3
GO Molecular Function.51	GO Molecular Function	GO:0005452	inorganic anion exchanger activity	51	0.0741109	1	1	13.0012	0.0769162	1	0.00219761	0.0285714	9	0.00148685	1	0.682466	34.9592	0.0572096	2	24	0.0392157	0.0833333	5805/chr19:8518150-8518551	Slc22a30,Slc22a8
GO Molecular Function.52	GO Molecular Function	GO:0061134	peptidase regulator activity	52	0.0896434	1	1	3.98566	0.501799	2	0.0143371	0.0571429	78	0.121182	1	1	3.32944	0.600701	2	252	0.0392157	0.00793651	2711/chr12:104215200-104215601,2712/chr12:104236488-104236889	Serpina3f,Serpina3g
GO Molecular Function.53	GO Molecular Function	GO:0035639	purine ribonucleoside triphosphate binding	53	0.0898066	1	1	1.69707	4.71401	8	0.134686	0.228571	36	0.0278822	1	1	2.05866	4.37177	9	1834	0.176471	0.00490731	1615/chr11:58184048-58184449,1616/chr11:58199457-58199858,4337/chr16:10489681-10490082,5542/chr18:60238767-60239168,5543/chr18:60272723-60273124,5544/chr18:60376518-60376919,7607/chr3:142560765-142561166,8852/chr5:105293063-105293464	Ciita,Gbp3,Gbp6,Gm43302,Gm4841,Gm4951,Igtp,Iigp1,Irgm2
GO Molecular Function.54	GO Molecular Function	GO:0032550	purine ribonucleoside binding	54	0.0925046	1	1	1.68608	4.74473	8	0.135564	0.228571	38	0.0284033	1	1	2.05195	4.38607	9	1840	0.176471	0.0048913	1615/chr11:58184048-58184449,1616/chr11:58199457-58199858,4337/chr16:10489681-10490082,5542/chr18:60238767-60239168,5543/chr18:60272723-60273124,5544/chr18:60376518-60376919,7607/chr3:142560765-142561166,8852/chr5:105293063-105293464	Ciita,Gbp3,Gbp6,Gm43302,Gm4841,Gm4951,Igtp,Iigp1,Irgm2
GO Molecular Function.55	GO Molecular Function	GO:0001883	purine nucleoside binding	55	0.0927838	1	1	1.68496	4.74788	8	0.135654	0.228571	39	0.0286664	1	1	2.04861	4.39322	9	1843	0.176471	0.00488334	1615/chr11:58184048-58184449,1616/chr11:58199457-58199858,4337/chr16:10489681-10490082,5542/chr18:60238767-60239168,5543/chr18:60272723-60273124,5544/chr18:60376518-60376919,7607/chr3:142560765-142561166,8852/chr5:105293063-105293464	Ciita,Gbp3,Gbp6,Gm43302,Gm4841,Gm4951,Igtp,Iigp1,Irgm2
GO Molecular Function.56	GO Molecular Function	GO:0032549	ribonucleoside binding	56	0.0928496	1	1	1.6847	4.74862	8	0.135675	0.228571	39	0.0286664	1	1	2.04861	4.39322	9	1843	0.176471	0.00488334	1615/chr11:58184048-58184449,1616/chr11:58199457-58199858,4337/chr16:10489681-10490082,5542/chr18:60238767-60239168,5543/chr18:60272723-60273124,5544/chr18:60376518-60376919,7607/chr3:142560765-142561166,8852/chr5:105293063-105293464	Ciita,Gbp3,Gbp6,Gm43302,Gm4841,Gm4951,Igtp,Iigp1,Irgm2
GO Molecular Function.57	GO Molecular Function	GO:0031492	nucleosomal DNA binding	57	0.0936649	1	1	10.1825	0.0982081	1	0.00280595	0.0285714	74	0.10193	1	1	9.32244	0.107268	1	45	0.0196078	0.0222222	1254/chr10:120475275-120475676	Hmga2
GO Molecular Function.58	GO Molecular Function	GO:0080025	phosphatidylinositol-3,5-bisphosphate binding	58	0.0937638	1	1	10.1712	0.0983169	1	0.00280905	0.0285714	58	0.057951	1	1	16.7804	0.0595934	1	25	0.0196078	0.04	2577/chr12:78980464-78980865	Plek2
GO Molecular Function.59	GO Molecular Function	GO:0001882	nucleoside binding	59	0.0938057	1	1	1.6809	4.75935	8	0.135981	0.228571	41	0.0293766	1	1	2.03976	4.41229	9	1851	0.176471	0.00486224	1615/chr11:58184048-58184449,1616/chr11:58199457-58199858,4337/chr16:10489681-10490082,5542/chr18:60238767-60239168,5543/chr18:60272723-60273124,5544/chr18:60376518-60376919,7607/chr3:142560765-142561166,8852/chr5:105293063-105293464	Ciita,Gbp3,Gbp6,Gm43302,Gm4841,Gm4951,Igtp,Iigp1,Irgm2
GO Molecular Function.60	GO Molecular Function	GO:1901981	phosphatidylinositol phosphate binding	60	0.0958648	1	1	3.83036	0.522144	2	0.0149184	0.0571429	54	0.0423186	1	1	6.12423	0.326572	2	137	0.0392157	0.0145985	2577/chr12:78980464-78980865,7592/chr3:138001496-138001897	Dapp1,Plek2
GO Molecular Function.61	GO Molecular Function	GO:0032555	purine ribonucleotide binding	61	0.103354	1	1	1.64505	4.86308	8	0.138945	0.228571	44	0.0314885	1	1	2.01472	4.46712	9	1874	0.176471	0.00480256	1615/chr11:58184048-58184449,1616/chr11:58199457-58199858,4337/chr16:10489681-10490082,5542/chr18:60238767-60239168,5543/chr18:60272723-60273124,5544/chr18:60376518-60376919,7607/chr3:142560765-142561166,8852/chr5:105293063-105293464	Ciita,Gbp3,Gbp6,Gm43302,Gm4841,Gm4951,Igtp,Iigp1,Irgm2
GO Molecular Function.62	GO Molecular Function	GO:0004520	endodeoxyribonuclease activity	62	0.103628	1	1	9.15509	0.109229	1	0.00312082	0.0285714	77	0.110481	1	1	8.56142	0.116803	1	49	0.0196078	0.0204082	1254/chr10:120475275-120475676	Hmga2
GO Molecular Function.63	GO Molecular Function	GO:0017076	purine nucleotide binding	63	0.104064	1	1	1.64252	4.87055	8	0.139159	0.228571	45	0.0323436	1	1	2.00509	4.48857	9	1883	0.176471	0.00477961	1615/chr11:58184048-58184449,1616/chr11:58199457-58199858,4337/chr16:10489681-10490082,5542/chr18:60238767-60239168,5543/chr18:60272723-60273124,5544/chr18:60376518-60376919,7607/chr3:142560765-142561166,8852/chr5:105293063-105293464	Ciita,Gbp3,Gbp6,Gm43302,Gm4841,Gm4951,Igtp,Iigp1,Irgm2
GO Molecular Function.64	GO Molecular Function	GO:0032553	ribonucleotide binding	64	0.10742	1	1	1.63082	4.90551	8	0.140157	0.228571	46	0.0328256	1	1	1.99978	4.50049	9	1888	0.176471	0.00476695	1615/chr11:58184048-58184449,1616/chr11:58199457-58199858,4337/chr16:10489681-10490082,5542/chr18:60238767-60239168,5543/chr18:60272723-60273124,5544/chr18:60376518-60376919,7607/chr3:142560765-142561166,8852/chr5:105293063-105293464	Ciita,Gbp3,Gbp6,Gm43302,Gm4841,Gm4951,Igtp,Iigp1,Irgm2
GO Molecular Function.65	GO Molecular Function	GO:0015347	sodium-independent organic anion transmembrane transporter activity	65	0.11167	1	1	8.45938	0.118212	1	0.00337749	0.0285714	11	0.00232211	1	0.872056	27.9673	0.071512	2	30	0.0392157	0.0666667	5805/chr19:8518150-8518551	Slc22a30,Slc22a8
GO Molecular Function.66	GO Molecular Function	GO:0004536	deoxyribonuclease activity	66	0.119729	1	1	7.85586	0.127294	1	0.00363696	0.0285714	86	0.15002	1	1	6.16926	0.162094	1	68	0.0196078	0.0147059	1254/chr10:120475275-120475676	Hmga2
GO Molecular Function.67	GO Molecular Function	GO:0004869	cysteine-type endopeptidase inhibitor activity	67	0.137161	1	1	6.79272	0.147216	1	0.00420618	0.0285714	89	0.158122	1	1	5.82653	0.171629	1	72	0.0196078	0.0138889	2712/chr12:104236488-104236889	Serpina3g
GO Molecular Function.68	GO Molecular Function	GO:0016787	hydrolase activity	68	0.137485	1	1	1.48818	6.04767	9	0.172791	0.257143	62	0.0700304	1	1	1.67002	5.98794	10	2512	0.196078	0.00398089	10876/chr8:12931766-12932167,1254/chr10:120475275-120475676,1615/chr11:58184048-58184449,1616/chr11:58199457-58199858,5542/chr18:60238767-60239168,5543/chr18:60272723-60273124,5544/chr18:60376518-60376919,7607/chr3:142560765-142561166,8852/chr5:105293063-105293464	F7,Gbp3,Gbp6,Gm43302,Gm4841,Gm4951,Hmga2,Igtp,Iigp1,Irgm2
GO Molecular Function.69	GO Molecular Function	GO:0005547	phosphatidylinositol-3,4,5-trisphosphate binding	69	0.139496	1	1	6.67044	0.149915	1	0.00428329	0.0285714	68	0.086771	1	1	11.0397	0.0905819	1	38	0.0196078	0.0263158	7592/chr3:138001496-138001897	Dapp1
GO Molecular Function.70	GO Molecular Function	GO:0031491	nucleosome binding	70	0.145854	1	1	6.35733	0.157299	1	0.00449425	0.0285714	81	0.143894	1	1	6.454	0.154943	1	65	0.0196078	0.0153846	1254/chr10:120475275-120475676	Hmga2
GO Molecular Function.71	GO Molecular Function	GO:0001078	transcriptional repressor activity, RNA polymerase II core promoter proximal region sequence-specific binding	71	0.151251	1	1	2.8985	0.690012	2	0.0197146	0.0571429	56	0.0503805	1	1	5.55642	0.359944	2	151	0.0392157	0.013245	1254/chr10:120475275-120475676,599/chr1:173912633-173913034	Hmga2,Ifi211
GO Molecular Function.72	GO Molecular Function	GO:0015291	secondary active transmembrane transporter activity	72	0.154064	1	1	2.86495	0.698094	2	0.0199455	0.0571429	30	0.0212976	1	1	5.07472	0.591166	3	248	0.0588235	0.0120968	390/chr1:131963502-131963903,5805/chr19:8518150-8518551	Slc22a30,Slc22a8,Slc45a3
GO Molecular Function.73	GO Molecular Function	GO:0019003	GDP binding	73	0.15732	1	1	5.85653	0.17075	1	0.00487856	0.0285714	79	0.13151	1	1	7.11034	0.14064	1	59	0.0196078	0.0169491	5544/chr18:60376518-60376919	Iigp1
GO Molecular Function.74	GO Molecular Function	GO:0000166	nucleotide binding	74	0.158494	1	1	1.4883	5.37525	8	0.153579	0.228571	60	0.0606819	1	1	1.78346	5.04637	9	2117	0.176471	0.0042513	1615/chr11:58184048-58184449,1616/chr11:58199457-58199858,4337/chr16:10489681-10490082,5542/chr18:60238767-60239168,5543/chr18:60272723-60273124,5544/chr18:60376518-60376919,7607/chr3:142560765-142561166,8852/chr5:105293063-105293464	Ciita,Gbp3,Gbp6,Gm43302,Gm4841,Gm4951,Igtp,Iigp1,Irgm2
GO Molecular Function.75	GO Molecular Function	GO:0030295	protein kinase activator activity	75	0.164753	1	1	5.56898	0.179566	1	0.00513046	0.0285714	82	0.14594	1	1	6.35621	0.157327	1	66	0.0196078	0.0151515	1616/chr11:58199457-58199858	Irgm2
GO Molecular Function.76	GO Molecular Function	GO:0016835	carbon-oxygen lyase activity	76	0.166933	1	1	5.48952	0.182165	1	0.00520473	0.0285714	84	0.147983	1	1	6.26134	0.15971	1	67	0.0196078	0.0149254	1254/chr10:120475275-120475676	Hmga2
GO Molecular Function.77	GO Molecular Function	GO:0019209	kinase activator activity	77	0.178751	1	1	5.09227	0.196376	1	0.00561075	0.0285714	90	0.160135	1	1	5.74671	0.174013	1	73	0.0196078	0.0136986	1616/chr11:58199457-58199858	Irgm2
GO Molecular Function.78	GO Molecular Function	GO:0001047	core promoter binding	78	0.179388	1	1	2.59875	0.769602	2	0.0219886	0.0571429	64	0.071983	1	1	4.53524	0.440991	2	185	0.0392157	0.0108108	1254/chr10:120475275-120475676,599/chr1:173912633-173913034	Hmga2,Ifi211
GO Molecular Function.79	GO Molecular Function	GO:0003697	single-stranded DNA binding	79	0.206608	1	1	4.33511	0.230674	1	0.0065907	0.0285714	95	0.210863	1	1	4.23747	0.23599	1	99	0.0196078	0.010101	390/chr1:131963502-131963903	Nucks1
GO Molecular Function.80	GO Molecular Function	GO:0004519	endonuclease activity	80	0.213027	1	1	4.1886	0.238743	1	0.00682123	0.0285714	106	0.276173	1	1	3.10748	0.321804	1	135	0.0196078	0.00740741	1254/chr10:120475275-120475676	Hmga2
GO Molecular Function.81	GO Molecular Function	GO:0015294	solute:cation symporter activity	81	0.218071	1	1	4.07949	0.245129	1	0.00700368	0.0285714	97	0.218395	1	1	4.07291	0.245525	1	103	0.0196078	0.00970874	390/chr1:131963502-131963903	Slc45a3
GO Molecular Function.82	GO Molecular Function	GO:0097367	carbohydrate derivative binding	82	0.227897	1	1	1.3555	5.90189	8	0.168626	0.228571	63	0.0702975	1	1	1.73272	5.19416	9	2179	0.176471	0.00413033	1615/chr11:58184048-58184449,1616/chr11:58199457-58199858,4337/chr16:10489681-10490082,5542/chr18:60238767-60239168,5543/chr18:60272723-60273124,5544/chr18:60376518-60376919,7607/chr3:142560765-142561166,8852/chr5:105293063-105293464	Ciita,Gbp3,Gbp6,Gm43302,Gm4841,Gm4951,Igtp,Iigp1,Irgm2
GO Molecular Function.83	GO Molecular Function	GO:0005089	Rho guanyl-nucleotide exchange factor activity	83	0.23313	1	1	3.78166	0.264434	1	0.00755525	0.0285714	91	0.162144	1	1	5.66905	0.176396	1	74	0.0196078	0.0135135	10876/chr8:12931766-12932167	Mcf2l
GO Molecular Function.84	GO Molecular Function	GO:0019955	cytokine binding	84	0.239751	1	1	3.66249	0.273039	1	0.0078011	0.0285714	96	0.214638	1	1	4.15356	0.240757	1	101	0.0196078	0.00990099	11081/chr8:70808434-70808835	Il12rb1
GO Molecular Function.85	GO Molecular Function	GO:0036094	small molecule binding	85	0.242595	1	1	1.3325	6.00375	8	0.171536	0.228571	76	0.110478	1	1	1.57842	5.70189	9	2392	0.176471	0.00376254	1615/chr11:58184048-58184449,1616/chr11:58199457-58199858,4337/chr16:10489681-10490082,5542/chr18:60238767-60239168,5543/chr18:60272723-60273124,5544/chr18:60376518-60376919,7607/chr3:142560765-142561166,8852/chr5:105293063-105293464	Ciita,Gbp3,Gbp6,Gm43302,Gm4841,Gm4951,Igtp,Iigp1,Irgm2
GO Molecular Function.86	GO Molecular Function	GO:0004252	serine-type endopeptidase activity	86	0.248753	1	1	3.51056	0.284855	1	0.00813871	0.0285714	122	0.38094	1	1	2.09755	0.476747	1	200	0.0196078	0.005	10876/chr8:12931766-12932167	F7
GO Molecular Function.87	GO Molecular Function	GO:0031490	chromatin DNA binding	87	0.25615	1	1	3.39365	0.294668	1	0.00841909	0.0285714	98	0.227712	1	1	3.88435	0.257443	1	108	0.0196078	0.00925926	1254/chr10:120475275-120475676	Hmga2
GO Molecular Function.88	GO Molecular Function	GO:0022804	active transmembrane transporter activity	88	0.26579	1	1	1.9916	1.00422	2	0.028692	0.0571429	61	0.0623554	1	1	3.30323	0.908203	3	381	0.0588235	0.00787402	390/chr1:131963502-131963903,5805/chr19:8518150-8518551	Slc22a30,Slc22a8,Slc45a3
GO Molecular Function.89	GO Molecular Function	GO:0033613	activating transcription factor binding	89	0.281075	1	1	3.04463	0.328448	1	0.00938421	0.0285714	87	0.15408	1	1	5.993	0.166861	1	70	0.0196078	0.0142857	4337/chr16:10489681-10490082	Ciita
GO Molecular Function.90	GO Molecular Function	GO:0004857	enzyme inhibitor activity	90	0.281388	1	1	1.91205	1.046	2	0.0298856	0.0571429	101	0.260222	1	1	2.02173	0.98925	2	415	0.0392157	0.00481928	2711/chr12:104215200-104215601,2712/chr12:104236488-104236889	Serpina3f,Serpina3g
GO Molecular Function.91	GO Molecular Function	GO:0001227	transcriptional repressor activity, RNA polymerase II transcription regulatory region sequence-specific binding	91	0.285935	1	1	1.89004	1.05818	2	0.0302336	0.0571429	75	0.107252	1	1	3.58555	0.557794	2	234	0.0392157	0.00854701	1254/chr10:120475275-120475676,599/chr1:173912633-173913034	Hmga2,Ifi211
GO Molecular Function.92	GO Molecular Function	GO:0030234	enzyme regulator activity	92	0.293824	1	1	1.45613	2.74701	4	0.0784859	0.114286	94	0.194721	1	1	1.74796	2.28838	4	960	0.0784314	0.00416667	1616/chr11:58199457-58199858,2711/chr12:104215200-104215601,2712/chr12:104236488-104236889,7890/chr4:62663907-62664308	Irgm2,Rgs3,Serpina3f,Serpina3g
GO Molecular Function.93	GO Molecular Function	GO:0000982	transcription factor activity, RNA polymerase II core promoter proximal region sequence-specific binding	93	0.306485	1	1	1.54656	1.93979	3	0.0554225	0.0857143	67	0.0802027	1	1	2.96823	1.0107	3	424	0.0588235	0.00707547	1254/chr10:120475275-120475676,390/chr1:131963502-131963903,599/chr1:173912633-173913034	Hmga2,Ifi211,Nucks1
GO Molecular Function.94	GO Molecular Function	GO:0005342	organic acid transmembrane transporter activity	94	0.313717	1	1	2.6706	0.374448	1	0.0106985	0.0285714	108	0.279642	1	1	3.06211	0.326572	1	137	0.0196078	0.00729927	5805/chr19:8518150-8518551	Slc22a30
GO Molecular Function.95	GO Molecular Function	GO:0008236	serine-type peptidase activity	95	0.320652	1	1	2.60082	0.384494	1	0.0109856	0.0285714	127	0.417144	1	1	1.86449	0.53634	1	225	0.0196078	0.00444444	10876/chr8:12931766-12932167	F7
GO Molecular Function.96	GO Molecular Function	GO:0008134	transcription factor binding	96	0.321139	1	1	1.50569	1.99244	3	0.0569269	0.0857143	85	0.149263	1	1	2.24337	1.33727	3	561	0.0588235	0.00534759	390/chr1:131963502-131963903,4337/chr16:10489681-10490082,599/chr1:173912633-173913034	Ciita,Ifi211,Nucks1
GO Molecular Function.97	GO Molecular Function	GO:0017171	serine hydrolase activity	97	0.323715	1	1	2.57094	0.388963	1	0.0111132	0.0285714	128	0.424131	1	1	1.82396	0.548259	1	230	0.0196078	0.00434783	10876/chr8:12931766-12932167	F7
GO Molecular Function.98	GO Molecular Function	GO:0098772	molecular function regulator	98	0.325894	1	1	1.32214	3.78175	5	0.10805	0.142857	93	0.194288	1	1	1.61973	3.08694	5	1295	0.0980392	0.003861	10876/chr8:12931766-12932167,1616/chr11:58199457-58199858,2711/chr12:104215200-104215601,2712/chr12:104236488-104236889,7890/chr4:62663907-62664308	Irgm2,Mcf2l,Rgs3,Serpina3f,Serpina3g
GO Molecular Function.99	GO Molecular Function	GO:0004518	nuclease activity	99	0.325968	1	1	2.54931	0.392262	1	0.0112075	0.0285714	123	0.383915	1	1	2.07678	0.481514	1	202	0.0196078	0.0049505	1254/chr10:120475275-120475676	Hmga2
GO Molecular Function.100	GO Molecular Function	GO:0015103	inorganic anion transmembrane transporter activity	100	0.327138	1	1	2.5382	0.39398	1	0.0112566	0.0285714	53	0.040114	1	1	6.30842	0.317037	2	133	0.0392157	0.0150376	5805/chr19:8518150-8518551	Slc22a30,Slc22a8
GO Molecular Function.101	GO Molecular Function	GO:0015293	symporter activity	101	0.329585	1	1	2.5152	0.397583	1	0.0113595	0.0285714	111	0.30347	1	1	2.77821	0.359944	1	151	0.0196078	0.00662252	390/chr1:131963502-131963903	Slc45a3
GO Molecular Function.102	GO Molecular Function	GO:0003735	structural constituent of ribosome	102	0.330696	1	1	2.50487	0.399223	1	0.0114064	0.0285714	118	0.359712	1	1	2.25543	0.443375	1	186	0.0196078	0.00537634	1615/chr11:58184048-58184449	Mrpl22
GO Molecular Function.103	GO Molecular Function	GO:0043566	structure-specific DNA binding	103	0.335057	1	1	2.46497	0.405685	1	0.011591	0.0285714	109	0.29505	1	1	2.87336	0.348025	1	146	0.0196078	0.00684931	1254/chr10:120475275-120475676	Hmga2
GO Molecular Function.104	GO Molecular Function	GO:0005088	Ras guanyl-nucleotide exchange factor activity	104	0.358795	1	1	2.26451	0.441597	1	0.0126171	0.0285714	102	0.26036	1	1	3.32944	0.300351	1	126	0.0196078	0.00793651	10876/chr8:12931766-12932167	Mcf2l
GO Molecular Function.105	GO Molecular Function	GO:0001077	transcriptional activator activity, RNA polymerase II core promoter proximal region sequence-specific binding	105	0.383324	1	1	1.51221	1.32256	2	0.0377876	0.0571429	83	0.147776	1	1	2.94393	0.679364	2	285	0.0392157	0.00701754	1254/chr10:120475275-120475676,390/chr1:131963502-131963903	Hmga2,Nucks1
GO Molecular Function.106	GO Molecular Function	GO:0016829	lyase activity	106	0.384526	1	1	2.07464	0.482012	1	0.0137718	0.0285714	115	0.340949	1	1	2.41098	0.41477	1	174	0.0196078	0.00574713	1254/chr10:120475275-120475676	Hmga2
GO Molecular Function.107	GO Molecular Function	GO:0070851	growth factor receptor binding	107	0.392181	1	1	2.02284	0.494354	1	0.0141244	0.0285714	107	0.277909	1	1	3.08463	0.324188	1	136	0.0196078	0.00735294	11081/chr8:70808434-70808835	Il12rb1
GO Molecular Function.108	GO Molecular Function	GO:0016746	transferase activity, transferring acyl groups	108	0.409165	1	1	1.91467	0.522283	1	0.0149224	0.0285714	133	0.460469	1	1	1.63233	0.61262	1	257	0.0196078	0.00389105	4337/chr16:10489681-10490082	Ciita
GO Molecular Function.109	GO Molecular Function	GO:0030165	PDZ domain binding	109	0.424583	1	1	1.82375	0.54832	1	0.0156663	0.0285714	92	0.191718	1	1	4.71359	0.212152	1	89	0.0196078	0.011236	7592/chr3:138001496-138001897	Dapp1
GO Molecular Function.110	GO Molecular Function	GO:0019904	protein domain specific binding	110	0.425841	1	1	1.26575	2.37014	3	0.0677183	0.0857143	100	0.24118	1	1	1.76512	1.6996	3	713	0.0588235	0.00420757	1254/chr10:120475275-120475676,1616/chr11:58199457-58199858,7592/chr3:138001496-138001897	Dapp1,Hmga2,Irgm2
GO Molecular Function.111	GO Molecular Function	GO:0008047	enzyme activator activity	111	0.426519	1	1	1.38482	1.44423	2	0.0412638	0.0571429	104	0.275296	1	1	1.94217	1.02977	2	432	0.0392157	0.00462963	1616/chr11:58199457-58199858,7890/chr4:62663907-62664308	Irgm2,Rgs3
GO Molecular Function.112	GO Molecular Function	GO:0008514	organic anion transmembrane transporter activity	112	0.438922	1	1	1.74474	0.573151	1	0.0163757	0.0285714	66	0.0774376	1	1	4.34725	0.460061	2	193	0.0392157	0.0103627	5805/chr19:8518150-8518551	Slc22a30,Slc22a8
GO Molecular Function.113	GO Molecular Function	GO:0019887	protein kinase regulator activity	113	0.44985	1	1	1.68779	0.592491	1	0.0169283	0.0285714	114	0.33777	1	1	2.43901	0.410002	1	172	0.0196078	0.00581395	1616/chr11:58199457-58199858	Irgm2
GO Molecular Function.114	GO Molecular Function	GO:0008022	protein C-terminus binding	114	0.450266	1	1	1.68567	0.593235	1	0.0169496	0.0285714	118	0.359712	1	1	2.25543	0.443375	1	186	0.0196078	0.00537634	4337/chr16:10489681-10490082	Ciita
GO Molecular Function.115	GO Molecular Function	GO:0019207	kinase regulator activity	115	0.491185	1	1	1.49435	0.66919	1	0.0191197	0.0285714	121	0.371928	1	1	2.16242	0.462444	1	194	0.0196078	0.00515464	1616/chr11:58199457-58199858	Irgm2
GO Molecular Function.116	GO Molecular Function	GO:0005085	guanyl-nucleotide exchange factor activity	116	0.497001	1	1	1.46958	0.680465	1	0.0194419	0.0285714	126	0.392759	1	1	2.01687	0.495817	1	208	0.0196078	0.00480769	10876/chr8:12931766-12932167	Mcf2l
GO Molecular Function.117	GO Molecular Function	GO:0005126	cytokine receptor binding	117	0.514333	1	1	1.39893	0.714831	1	0.0204237	0.0285714	139	0.493331	1	1	1.48237	0.674597	1	283	0.0196078	0.00353357	11081/chr8:70808434-70808835	Il12rb1
GO Molecular Function.118	GO Molecular Function	GO:0030246	carbohydrate binding	118	0.514596	1	1	1.39789	0.715362	1	0.0204389	0.0285714	80	0.136344	1	1	3.09601	0.645992	2	271	0.0392157	0.00738007	9863/chr6:128993057-128993458	Clec2g,Klrb1f
GO Molecular Function.119	GO Molecular Function	GO:0042277	peptide binding	119	0.516744	1	1	1.38946	0.719707	1	0.020563	0.0285714	131	0.437861	1	1	1.74796	0.572096	1	240	0.0196078	0.00416667	5009/chr17:34287332-34287733	H2-Aa
GO Molecular Function.120	GO Molecular Function	GO:0033218	amide binding	120	0.535588	1	1	1.31815	0.75864	1	0.0216754	0.0285714	136	0.475888	1	1	1.55952	0.641225	1	269	0.0196078	0.00371747	5009/chr17:34287332-34287733	H2-Aa
GO Molecular Function.121	GO Molecular Function	GO:0004872	receptor activity	121	0.539438	1	1	1.03627	4.82501	5	0.137857	0.142857	158	0.7511	1	1	0.814266	6.1405	5	2576	0.0980392	0.00194099	10220/chr7:30820656-30821057,11081/chr8:70808434-70808835,4037/chr15:78305251-78305652,4271/chr15:102234781-102235182,9863/chr6:128993057-128993458	Csf2rb2,Ffar2,Il12rb1,Itgb7,Klrb1f
GO Molecular Function.122	GO Molecular Function	GO:0001228	transcriptional activator activity, RNA polymerase II transcription regulatory region sequence-specific binding	122	0.55422	1	1	1.08965	1.83545	2	0.0524415	0.0571429	103	0.262882	1	1	2.00722	0.996401	2	418	0.0392157	0.00478469	1254/chr10:120475275-120475676,390/chr1:131963502-131963903	Hmga2,Nucks1
GO Molecular Function.123	GO Molecular Function	GO:0008509	anion transmembrane transporter activity	123	0.582941	1	1	1.15782	0.863692	1	0.0246769	0.0285714	88	0.157729	1	1	2.82498	0.707969	2	297	0.0392157	0.00673401	5805/chr19:8518150-8518551	Slc22a30,Slc22a8
GO Molecular Function.124	GO Molecular Function	GO:0003682	chromatin binding	124	0.590828	1	1	1.02017	1.96046	2	0.0560131	0.0571429	124	0.387172	1	1	1.49825	1.33489	2	560	0.0392157	0.00357143	1254/chr10:120475275-120475676,390/chr1:131963502-131963903	Hmga2,Nucks1
GO Molecular Function.125	GO Molecular Function	GO:0043167	ion binding	125	0.596677	1	1	0.984243	15.2401	15	0.435432	0.428571	99	0.233089	1	1	1.19679	14.2047	17	5959	0.333333	0.00285283	10876/chr8:12931766-12932167,1615/chr11:58184048-58184449,1616/chr11:58199457-58199858,2577/chr12:78980464-78980865,4298/chr16:3717493-3717894,4337/chr16:10489681-10490082,5542/chr18:60238767-60239168,5543/chr18:60272723-60273124,5544/chr18:60376518-60376919,5859/chr19:12462769-12463170,5971/chr19:38042829-38043230,7592/chr3:138001496-138001897,7607/chr3:142560765-142561166,7890/chr4:62663907-626…	Ciita,Dapp1,Dtx4,F7,Gbp3,Gbp6,Gm43302,Gm4841,Gm4951,Igtp,Iigp1,Irgm2,Mcf2l,Mefv,Myof,Plek2,Zfp618
GO Molecular Function.126	GO Molecular Function	GO:0003700	transcription factor activity, sequence-specific DNA binding	126	0.603955	1	1	0.969718	4.12491	4	0.117855	0.114286	110	0.297073	1	1	1.45034	2.75798	4	1157	0.0784314	0.00345722	1254/chr10:120475275-120475676,390/chr1:131963502-131963903,5768/chr19:6164299-6164700,599/chr1:173912633-173913034	Batf2,Hmga2,Ifi211,Nucks1
GO Molecular Function.127	GO Molecular Function	GO:0003677	DNA binding	127	0.614012	1	1	0.958809	6.25777	6	0.178793	0.171429	125	0.38847	1	1	1.19405	5.02491	6	2108	0.117647	0.0028463	1254/chr10:120475275-120475676,390/chr1:131963502-131963903,4337/chr16:10489681-10490082,5768/chr19:6164299-6164700,599/chr1:173912633-173913034,7890/chr4:62663907-62664308	Batf2,Ciita,Hmga2,Ifi211,Nucks1,Zfp618
GO Molecular Function.128	GO Molecular Function	GO:0003690	double-stranded DNA binding	128	0.615869	1	1	0.959544	3.12649	3	0.0893282	0.0857143	113	0.329852	1	1	1.48237	2.02379	3	849	0.0588235	0.00353357	1254/chr10:120475275-120475676,390/chr1:131963502-131963903,599/chr1:173912633-173913034	Hmga2,Ifi211,Nucks1
GO Molecular Function.129	GO Molecular Function	GO:0005096	GTPase activator activity	129	0.617335	1	1	1.05537	0.947532	1	0.0270723	0.0285714	130	0.436503	1	1	1.75527	0.569712	1	239	0.0196078	0.0041841	7890/chr4:62663907-62664308	Rgs3
GO Molecular Function.130	GO Molecular Function	GO:0044877	macromolecular complex binding	130	0.633872	1	1	0.935197	4.27717	4	0.122205	0.114286	135	0.473556	1	1	1.13381	3.52793	4	1480	0.0784314	0.0027027	1254/chr10:120475275-120475676,390/chr1:131963502-131963903,4337/chr16:10489681-10490082,5002/chr17:34153379-34153780	Ciita,H2-DMb1,Hmga2,Nucks1
GO Molecular Function.131	GO Molecular Function	GO:0030695	GTPase regulator activity	131	0.639598	1	1	0.994235	1.0058	1	0.0287371	0.0285714	133	0.460469	1	1	1.63233	0.61262	1	257	0.0196078	0.00389105	7890/chr4:62663907-62664308	Rgs3
GO Molecular Function.132	GO Molecular Function	GO:0000981	RNA polymerase II transcription factor activity, sequence-specific DNA binding	132	0.647239	1	1	0.917361	3.27025	3	0.0934357	0.0857143	105	0.275374	1	1	1.64299	1.82594	3	766	0.0588235	0.00391645	1254/chr10:120475275-120475676,390/chr1:131963502-131963903,599/chr1:173912633-173913034	Hmga2,Ifi211,Nucks1
GO Molecular Function.133	GO Molecular Function	GO:0008270	zinc ion binding	133	0.65198	1	1	0.913928	2.18836	2	0.0625245	0.0571429	141	0.502977	1	1	1.19348	1.67576	2	703	0.0392157	0.00284495	4298/chr16:3717493-3717894,5859/chr19:12462769-12463170	Dtx4,Mefv
GO Molecular Function.134	GO Molecular Function	GO:0004175	endopeptidase activity	134	0.657941	1	1	0.946522	1.0565	1	0.0301857	0.0285714	153	0.669566	1	1	0.913965	1.09413	1	459	0.0196078	0.00217865	10876/chr8:12931766-12932167	F7
GO Molecular Function.135	GO Molecular Function	GO:0032403	protein complex binding	135	0.658662	1	1	0.902928	2.21502	2	0.0632862	0.0571429	144	0.583001	1	1	1.03074	1.94036	2	814	0.0392157	0.002457	4337/chr16:10489681-10490082,5002/chr17:34153379-34153780	Ciita,H2-DMb1
GO Molecular Function.136	GO Molecular Function	GO:0060589	nucleoside-triphosphatase regulator activity	136	0.661863	1	1	0.936609	1.06768	1	0.0305052	0.0285714	140	0.499422	1	1	1.45663	0.686515	1	288	0.0196078	0.00347222	7890/chr4:62663907-62664308	Rgs3
GO Molecular Function.137	GO Molecular Function	GO:0044212	transcription regulatory region DNA binding	137	0.68064	1	1	0.873886	3.43294	3	0.0980841	0.0857143	116	0.358185	1	1	1.41091	2.12629	3	892	0.0588235	0.00336323	1254/chr10:120475275-120475676,4337/chr16:10489681-10490082,599/chr1:173912633-173913034	Ciita,Hmga2,Ifi211
GO Molecular Function.138	GO Molecular Function	GO:0000975	regulatory region DNA binding	138	0.680964	1	1	0.873471	3.43457	3	0.0981307	0.0857143	117	0.359501	1	1	1.40775	2.13106	3	894	0.0588235	0.00335571	1254/chr10:120475275-120475676,4337/chr16:10489681-10490082,599/chr1:173912633-173913034	Ciita,Hmga2,Ifi211
GO Molecular Function.139	GO Molecular Function	GO:0005488	binding	139	0.690602	1	1	0.974288	26.6862	26	0.762462	0.742857	160	0.770312	1	1	0.936545	32.0326	30	13438	0.588235	0.00223247	10220/chr7:30820656-30821057,10876/chr8:12931766-12932167,11081/chr8:70808434-70808835,1254/chr10:120475275-120475676,1615/chr11:58184048-58184449,1616/chr11:58199457-58199858,2577/chr12:78980464-78980865,390/chr1:131963502-131963903,4271/chr15:102234781-102235182,4298/chr16:3717493-3717894,4337/chr16:10489681-10490082,5002/chr17:34153379-34153780,5009/chr17:34287332-34287733,5542/chr18:60238767-…	Batf2,Ciita,Clec2g,Clnk,Dapp1,Dtx4,F7,Ffar2,Gbp3,Gbp6,Gm43302,Gm4841,Gm4951,H2-Aa,H2-DMb1,Hmga2,Ifi211,Igtp,Iigp1,Il12rb1,Irgm2,Itgb7,Klrb1f,Mcf2l,Mefv,Mrpl22,Myof,Nucks1,Plek2,Zfp618
GO Molecular Function.140	GO Molecular Function	GO:1901363	heterocyclic compound binding	140	0.693208	1	1	0.92915	13.9913	13	0.399751	0.371429	132	0.448192	1	1	1.05955	14.157	15	5939	0.294118	0.00252568	1254/chr10:120475275-120475676,1615/chr11:58184048-58184449,1616/chr11:58199457-58199858,390/chr1:131963502-131963903,4337/chr16:10489681-10490082,5542/chr18:60238767-60239168,5543/chr18:60272723-60273124,5544/chr18:60376518-60376919,5768/chr19:6164299-6164700,599/chr1:173912633-173913034,7607/chr3:142560765-142561166,7890/chr4:62663907-62664308,8852/chr5:105293063-105293464	Batf2,Ciita,Gbp3,Gbp6,Gm43302,Gm4841,Gm4951,Hmga2,Ifi211,Igtp,Iigp1,Irgm2,Mrpl22,Nucks1,Zfp618
GO Molecular Function.141	GO Molecular Function	GO:0016301	kinase activity	141	0.702095	1	1	0.833719	2.39889	2	0.0685397	0.0571429	143	0.563004	1	1	1.06882	1.87123	2	785	0.0392157	0.00254777	1254/chr10:120475275-120475676,4337/chr16:10489681-10490082	Ciita,Hmga2
GO Molecular Function.142	GO Molecular Function	GO:0003779	actin binding	142	0.714631	1	1	0.811837	1.23177	1	0.0351935	0.0285714	147	0.618505	1	1	1.04878	0.953494	1	400	0.0196078	0.0025	4298/chr16:3717493-3717894	Mefv
GO Molecular Function.143	GO Molecular Function	GO:0097159	organic cyclic compound binding	143	0.715379	1	1	0.91695	14.1774	13	0.40507	0.371429	137	0.475891	1	1	1.04321	14.3787	15	6032	0.294118	0.00248674	1254/chr10:120475275-120475676,1615/chr11:58184048-58184449,1616/chr11:58199457-58199858,390/chr1:131963502-131963903,4337/chr16:10489681-10490082,5542/chr18:60238767-60239168,5543/chr18:60272723-60273124,5544/chr18:60376518-60376919,5768/chr19:6164299-6164700,599/chr1:173912633-173913034,7607/chr3:142560765-142561166,7890/chr4:62663907-62664308,8852/chr5:105293063-105293464	Batf2,Ciita,Gbp3,Gbp6,Gm43302,Gm4841,Gm4951,Hmga2,Ifi211,Igtp,Iigp1,Irgm2,Mrpl22,Nucks1,Zfp618
GO Molecular Function.144	GO Molecular Function	GO:0004888	transmembrane signaling receptor activity	144	0.727811	1	1	0.814252	3.68436	3	0.105267	0.0857143	178	0.917769	1	1	0.555152	5.40393	3	2267	0.0588235	0.00132333	10220/chr7:30820656-30821057,11081/chr8:70808434-70808835,4037/chr15:78305251-78305652	Csf2rb2,Ffar2,Il12rb1
GO Molecular Function.145	GO Molecular Function	GO:0004674	protein serine/threonine kinase activity	145	0.730456	1	1	0.777138	1.28677	1	0.0367649	0.0285714	151	0.664696	1	1	0.92607	1.07983	1	453	0.0196078	0.00220751	1254/chr10:120475275-120475676	Hmga2
GO Molecular Function.146	GO Molecular Function	GO:0003723	RNA binding	146	0.742035	1	1	0.796522	3.76638	3	0.107611	0.0857143	161	0.771604	1	1	0.753159	3.98322	3	1671	0.0588235	0.00179533	1615/chr11:58184048-58184449,390/chr1:131963502-131963903,599/chr1:173912633-173913034	Ifi211,Mrpl22,Nucks1
GO Molecular Function.147	GO Molecular Function	GO:0099600	transmembrane receptor activity	147	0.752501	1	1	0.783514	3.82891	3	0.109397	0.0857143	179	0.923206	1	1	0.546237	5.49212	3	2304	0.0588235	0.00130208	10220/chr7:30820656-30821057,11081/chr8:70808434-70808835,4037/chr15:78305251-78305652	Csf2rb2,Ffar2,Il12rb1
GO Molecular Function.148	GO Molecular Function	GO:0016772	transferase activity, transferring phosphorus-containing groups	148	0.752513	1	1	0.75721	2.64127	2	0.075465	0.0571429	150	0.653446	1	1	0.907048	2.20495	2	925	0.0392157	0.00216216	1254/chr10:120475275-120475676,4337/chr16:10489681-10490082	Ciita,Hmga2
GO Molecular Function.149	GO Molecular Function	GO:0015075	ion transmembrane transporter activity	149	0.764263	1	1	0.739779	2.70351	2	0.0772432	0.0571429	112	0.327875	1	1	1.48762	2.01664	3	846	0.0588235	0.0035461	390/chr1:131963502-131963903,5805/chr19:8518150-8518551	Slc22a30,Slc22a8,Slc45a3
GO Molecular Function.150	GO Molecular Function	GO:0005198	structural molecule activity	150	0.778887	1	1	0.677044	1.47701	1	0.0422003	0.0285714	165	0.787903	1	1	0.655484	1.52559	1	640	0.0196078	0.0015625	1615/chr11:58184048-58184449	Mrpl22
GO Molecular Function.151	GO Molecular Function	GO:0022891	substrate-specific transmembrane transporter activity	151	0.786569	1	1	0.706933	2.82912	2	0.0808321	0.0571429	120	0.370017	1	1	1.383	2.1692	3	910	0.0588235	0.0032967	390/chr1:131963502-131963903,5805/chr19:8518150-8518551	Slc22a30,Slc22a8,Slc45a3
GO Molecular Function.152	GO Molecular Function	GO:0046914	transition metal ion binding	152	0.789388	1	1	0.702796	2.84578	2	0.0813079	0.0571429	155	0.708215	1	1	0.819355	2.44094	2	1024	0.0392157	0.00195312	4298/chr16:3717493-3717894,5859/chr19:12462769-12463170	Dtx4,Mefv
GO Molecular Function.153	GO Molecular Function	GO:0050839	cell adhesion molecule binding	153	0.790001	1	1	0.65515	1.52637	1	0.0436105	0.0285714	152	0.665513	1	1	0.92403	1.08221	1	454	0.0196078	0.00220264	4271/chr15:102234781-102235182	Itgb7
GO Molecular Function.154	GO Molecular Function	GO:0070011	peptidase activity, acting on L-amino acid peptides	154	0.797907	1	1	0.639774	1.56305	1	0.0446586	0.0285714	166	0.789463	1	1	0.652426	1.53274	1	643	0.0196078	0.00155521	10876/chr8:12931766-12932167	F7
GO Molecular Function.155	GO Molecular Function	GO:0038023	signaling receptor activity	155	0.803148	1	1	0.720465	4.16397	3	0.118971	0.0857143	181	0.931344	1	1	0.532373	5.63515	3	2364	0.0588235	0.00126904	10220/chr7:30820656-30821057,11081/chr8:70808434-70808835,4037/chr15:78305251-78305652	Csf2rb2,Ffar2,Il12rb1
GO Molecular Function.156	GO Molecular Function	GO:0000978	RNA polymerase II core promoter proximal region sequence-specific DNA binding	156	0.806966	1	1	0.622342	1.60683	1	0.0459095	0.0285714	146	0.611011	1	1	1.07018	0.934424	1	392	0.0196078	0.00255102	599/chr1:173912633-173913034	Ifi211
GO Molecular Function.157	GO Molecular Function	GO:0008233	peptidase activity	157	0.810677	1	1	0.615252	1.62535	1	0.0464386	0.0285714	170	0.800071	1	1	0.631792	1.5828	1	664	0.0196078	0.00150602	10876/chr8:12931766-12932167	F7
GO Molecular Function.158	GO Molecular Function	GO:1990837	sequence-specific double-stranded DNA binding	158	0.81305	1	1	0.668107	2.99353	2	0.0855295	0.0571429	142	0.555957	1	1	1.08261	1.84739	2	775	0.0392157	0.00258064	1254/chr10:120475275-120475676,599/chr1:173912633-173913034	Hmga2,Ifi211
GO Molecular Function.159	GO Molecular Function	GO:0022857	transmembrane transporter activity	159	0.820196	1	1	0.657615	3.04129	2	0.0868941	0.0571429	129	0.43494	1	1	1.24607	2.40757	3	1010	0.0588235	0.0029703	390/chr1:131963502-131963903,5805/chr19:8518150-8518551	Slc22a30,Slc22a8,Slc45a3
GO Molecular Function.160	GO Molecular Function	GO:0000987	core promoter proximal region sequence-specific DNA binding	160	0.821363	1	1	0.594988	1.68071	1	0.0480202	0.0285714	148	0.623116	1	1	1.03583	0.965413	1	405	0.0196078	0.00246914	599/chr1:173912633-173913034	Ifi211
GO Molecular Function.161	GO Molecular Function	GO:0019901	protein kinase binding	161	0.823094	1	1	0.591726	1.68997	1	0.0482849	0.0285714	157	0.748734	1	1	0.734693	1.36111	1	571	0.0196078	0.00175131	1616/chr11:58199457-58199858	Irgm2
GO Molecular Function.162	GO Molecular Function	GO:0001159	core promoter proximal region DNA binding	162	0.823346	1	1	0.59125	1.69133	1	0.0483237	0.0285714	149	0.625857	1	1	1.02821	0.972564	1	408	0.0196078	0.00245098	599/chr1:173912633-173913034	Ifi211
GO Molecular Function.163	GO Molecular Function	GO:0003824	catalytic activity	163	0.841627	1	1	0.822257	13.3778	11	0.382223	0.314286	159	0.766342	1	1	0.866905	13.8423	12	5807	0.235294	0.00206647	10876/chr8:12931766-12932167,1254/chr10:120475275-120475676,1615/chr11:58184048-58184449,1616/chr11:58199457-58199858,4337/chr16:10489681-10490082,5542/chr18:60238767-60239168,5543/chr18:60272723-60273124,5544/chr18:60376518-60376919,5859/chr19:12462769-12463170,7607/chr3:142560765-142561166,8852/chr5:105293063-105293464	Ciita,Dtx4,F7,Gbp3,Gbp6,Gm43302,Gm4841,Gm4951,Hmga2,Igtp,Iigp1,Irgm2
GO Molecular Function.164	GO Molecular Function	GO:0022892	substrate-specific transporter activity	164	0.848101	1	1	0.616317	3.24508	2	0.0927167	0.0571429	138	0.487079	1	1	1.15145	2.60542	3	1093	0.0588235	0.00274474	390/chr1:131963502-131963903,5805/chr19:8518150-8518551	Slc22a30,Slc22a8,Slc45a3
GO Molecular Function.165	GO Molecular Function	GO:0019900	kinase binding	165	0.855599	1	1	0.531169	1.88264	1	0.0537897	0.0285714	167	0.789981	1	1	0.651413	1.53513	1	644	0.0196078	0.0015528	1616/chr11:58199457-58199858	Irgm2
GO Molecular Function.166	GO Molecular Function	GO:0016788	hydrolase activity, acting on ester bonds	166	0.858542	1	1	0.52573	1.90212	1	0.0543462	0.0285714	173	0.827148	1	1	0.580235	1.72344	1	723	0.0196078	0.00138313	1254/chr10:120475275-120475676	Hmga2
GO Molecular Function.167	GO Molecular Function	GO:0005102	receptor binding	167	0.85875	1	1	0.648904	4.62318	3	0.132091	0.0857143	154	0.705223	1	1	0.836788	3.58514	3	1504	0.0588235	0.00199468	10876/chr8:12931766-12932167,11081/chr8:70808434-70808835,9863/chr6:128993057-128993458	Clec2g,F7,Il12rb1
GO Molecular Function.168	GO Molecular Function	GO:0004672	protein kinase activity	168	0.863126	1	1	0.517264	1.93325	1	0.0552357	0.0285714	162	0.774457	1	1	0.68213	1.466	1	615	0.0196078	0.00162602	1254/chr10:120475275-120475676	Hmga2
GO Molecular Function.169	GO Molecular Function	GO:0008324	cation transmembrane transporter activity	169	0.867847	1	1	0.508545	1.96639	1	0.0561827	0.0285714	163	0.776114	1	1	0.678818	1.47315	1	618	0.0196078	0.00161812	390/chr1:131963502-131963903	Slc45a3
GO Molecular Function.170	GO Molecular Function	GO:0005215	transporter activity	170	0.886392	1	1	0.557688	3.58623	2	0.102464	0.0571429	145	0.601526	1	1	0.974849	3.0774	3	1291	0.0588235	0.00232378	390/chr1:131963502-131963903,5805/chr19:8518150-8518551	Slc22a30,Slc22a8,Slc45a3
GO Molecular Function.171	GO Molecular Function	GO:0004871	signal transducer activity	171	0.892042	1	1	0.602821	4.9766	3	0.142189	0.0857143	182	0.960389	1	1	0.475096	6.31451	3	2649	0.0588235	0.0011325	10220/chr7:30820656-30821057,11081/chr8:70808434-70808835,4037/chr15:78305251-78305652	Csf2rb2,Ffar2,Il12rb1
GO Molecular Function.172	GO Molecular Function	GO:0003676	nucleic acid binding	172	0.898785	1	1	0.711779	9.83452	7	0.280986	0.2	176	0.861661	1	1	0.737276	9.49442	7	3983	0.137255	0.00175747	1254/chr10:120475275-120475676,1615/chr11:58184048-58184449,390/chr1:131963502-131963903,4337/chr16:10489681-10490082,5768/chr19:6164299-6164700,599/chr1:173912633-173913034,7890/chr4:62663907-62664308	Batf2,Ciita,Hmga2,Ifi211,Mrpl22,Nucks1,Zfp618
GO Molecular Function.173	GO Molecular Function	GO:0016773	phosphotransferase activity, alcohol group as acceptor	173	0.899166	1	1	0.450309	2.2207	1	0.0634485	0.0285714	172	0.825863	1	1	0.582653	1.71629	1	720	0.0196078	0.00138889	1254/chr10:120475275-120475676	Hmga2
GO Molecular Function.174	GO Molecular Function	GO:0042802	identical protein binding	174	0.900963	1	1	0.589735	5.08703	3	0.145344	0.0857143	164	0.783221	1	1	0.738574	4.06188	3	1704	0.0588235	0.00176056	4298/chr16:3717493-3717894,5544/chr18:60376518-60376919,599/chr1:173912633-173913034	Ifi211,Iigp1,Mefv
GO Molecular Function.175	GO Molecular Function	GO:0004930	G-protein coupled receptor activity	175	0.915742	1	1	0.418679	2.38846	1	0.0682418	0.0285714	187	0.991758	1	1	0.218609	4.57439	1	1919	0.0196078	0.000521105	10220/chr7:30820656-30821057	Ffar2
GO Molecular Function.176	GO Molecular Function	GO:0043565	sequence-specific DNA binding	176	0.919019	1	1	0.503709	3.97055	2	0.113444	0.0571429	156	0.730209	1	1	0.785599	2.54583	2	1068	0.0392157	0.00187266	1254/chr10:120475275-120475676,599/chr1:173912633-173913034	Hmga2,Ifi211
GO Molecular Function.177	GO Molecular Function	GO:0008092	cytoskeletal protein binding	177	0.932938	1	1	0.384547	2.60046	1	0.0742989	0.0285714	177	0.877217	1	1	0.487235	2.0524	1	861	0.0196078	0.00116144	4298/chr16:3717493-3717894	Mefv
GO Molecular Function.178	GO Molecular Function	GO:0000977	RNA polymerase II regulatory region sequence-specific DNA binding	178	0.934373	1	1	0.38161	2.62048	1	0.0748708	0.0285714	168	0.796093	1	1	0.639497	1.56373	1	656	0.0196078	0.00152439	599/chr1:173912633-173913034	Ifi211
GO Molecular Function.179	GO Molecular Function	GO:0005509	calcium ion binding	179	0.934704	1	1	0.38093	2.62515	1	0.0750043	0.0285714	171	0.803004	1	1	0.626134	1.5971	1	670	0.0196078	0.00149254	10876/chr8:12931766-12932167	F7
GO Molecular Function.180	GO Molecular Function	GO:0001012	RNA polymerase II regulatory region DNA binding	180	0.935011	1	1	0.380298	2.62952	1	0.0751291	0.0285714	169	0.797594	1	1	0.636585	1.57088	1	659	0.0196078	0.00151745	599/chr1:173912633-173913034	Ifi211
GO Molecular Function.181	GO Molecular Function	GO:0000976	transcription regulatory region sequence-specific DNA binding	181	0.95214	1	1	0.343497	2.91123	1	0.0831781	0.0285714	174	0.834668	1	1	0.56614	1.76635	1	741	0.0196078	0.00134953	599/chr1:173912633-173913034	Ifi211
GO Molecular Function.182	GO Molecular Function	GO:0016740	transferase activity	182	0.961512	1	1	0.482101	6.22277	3	0.177793	0.0857143	180	0.927376	1	1	0.539216	5.56364	3	2334	0.0588235	0.00128535	1254/chr10:120475275-120475676,4337/chr16:10489681-10490082,5859/chr19:12462769-12463170	Ciita,Dtx4,Hmga2
GO Molecular Function.183	GO Molecular Function	GO:0005515	protein binding	183	0.978922	1	1	0.732864	20.4676	15	0.58479	0.428571	175	0.846464	1	1	0.847595	20.0567	17	8414	0.333333	0.00202044	10876/chr8:12931766-12932167,11081/chr8:70808434-70808835,1254/chr10:120475275-120475676,1616/chr11:58199457-58199858,390/chr1:131963502-131963903,4271/chr15:102234781-102235182,4298/chr16:3717493-3717894,4337/chr16:10489681-10490082,5002/chr17:34153379-34153780,5009/chr17:34287332-34287733,5544/chr18:60376518-60376919,599/chr1:173912633-173913034,7592/chr3:138001496-138001897,8665/chr5:38876010-…	Ciita,Clec2g,Clnk,Dapp1,F7,H2-Aa,H2-DMb1,Hmga2,Ifi211,Iigp1,Il12rb1,Irgm2,Itgb7,Klrb1f,Mcf2l,Mefv,Nucks1
GO Molecular Function.184	GO Molecular Function	GO:0005524	ATP binding	184	0.986062	1	1	0.248598	4.02256	1	0.11493	0.0285714	183	0.975247	1	1	0.280609	3.56368	1	1495	0.0196078	0.000668896	4337/chr16:10489681-10490082	Ciita
GO Molecular Function.185	GO Molecular Function	GO:0032559	adenyl ribonucleotide binding	185	0.988049	1	1	0.240477	4.1584	1	0.118812	0.0285714	184	0.977141	1	1	0.274908	3.63758	1	1526	0.0196078	0.000655308	4337/chr16:10489681-10490082	Ciita
GO Molecular Function.186	GO Molecular Function	GO:0030554	adenyl nucleotide binding	186	0.988136	1	1	0.240106	4.16483	1	0.118995	0.0285714	185	0.977606	1	1	0.273474	3.65665	1	1534	0.0196078	0.00065189	4337/chr16:10489681-10490082	Ciita
GO Molecular Function.187	GO Molecular Function	GO:0019899	enzyme binding	187	0.996817	1	1	0.188591	5.30249	1	0.1515	0.0285714	188	0.991823	1	1	0.218267	4.58154	1	1922	0.0196078	0.000520291	1616/chr11:58199457-58199858	Irgm2
GO Molecular Function.188	GO Molecular Function	GO:0046872	metal ion binding	188	0.998433	1	1	0.366621	10.9104	4	0.311727	0.114286	186	0.990304	1	1	0.425466	9.40145	4	3944	0.0784314	0.0010142	10876/chr8:12931766-12932167,4298/chr16:3717493-3717894,5859/chr19:12462769-12463170,7890/chr4:62663907-62664308	Dtx4,F7,Mefv,Zfp618
GO Molecular Function.189	GO Molecular Function	GO:0043169	cation binding	189	0.998849	1	1	0.357381	11.1925	4	0.319787	0.114286	189	0.991937	1	1	0.41618	9.61122	4	4032	0.0784314	0.000992064	10876/chr8:12931766-12932167,4298/chr16:3717493-3717894,5859/chr19:12462769-12463170,7890/chr4:62663907-62664308	Dtx4,F7,Mefv,Zfp618
GO Biological Process.1	GO Biological Process	GO:0035456	response to interferon-beta	1	1.38978e-15	1.81923e-11	1.81923e-11	136.596	0.0585668	8	0.00167334	0.228571	1	1.42747e-13	1.86855e-09	1.86855e-09	72.9582	0.109652	8	46	0.156863	0.173913	10786/chr7:140968823-140969224,1615/chr11:58184048-58184449,1616/chr11:58199457-58199858,5542/chr18:60238767-60239168,5543/chr18:60272723-60273124,5544/chr18:60376518-60376919,7607/chr3:142560765-142561166,8852/chr5:105293063-105293464	Gbp3,Gbp6,Gm4841,Gm4951,Ifitm1,Ifitm3,Igtp,Iigp1
GO Biological Process.2	GO Biological Process	GO:0035458	cellular response to interferon-beta	2	8.75555e-14	1.1461e-09	5.73051e-10	137.909	0.050758	7	0.00145023	0.2	5	3.52529e-10	4.6146e-06	9.22921e-07	66.2384	0.0905819	6	38	0.117647	0.157895	1615/chr11:58184048-58184449,1616/chr11:58199457-58199858,5542/chr18:60238767-60239168,5543/chr18:60272723-60273124,5544/chr18:60376518-60376919,7607/chr3:142560765-142561166,8852/chr5:105293063-105293464	Gbp3,Gbp6,Gm4841,Gm4951,Igtp,Iigp1
GO Biological Process.3	GO Biological Process	GO:0006955	immune response	3	2.3056e-10	3.01803e-06	1.00601e-06	7.53253	1.99136	15	0.056896	0.428571	4	2.16531e-11	2.83439e-07	7.08597e-08	7.68499	2.21211	17	928	0.333333	0.018319	10220/chr7:30820656-30821057,10786/chr7:140968823-140969224,11081/chr8:70808434-70808835,1616/chr11:58199457-58199858,2712/chr12:104236488-104236889,4298/chr16:3717493-3717894,4337/chr16:10489681-10490082,5002/chr17:34153379-34153780,5009/chr17:34287332-34287733,5010/chr17:34305929-34306330,5544/chr18:60376518-60376919,7607/chr3:142560765-142561166,8665/chr5:38876010-38876411,867/chr10:51526950-5…	Ciita,Clnk,Ffar2,Gbp3,Gbp6,Gm43302,H2-Aa,H2-DMb1,H2-Eb1,Ifitm1,Ifitm3,Iigp1,Il12rb1,Irgm2,Lilrb4a,Mefv,Serpina3g
GO Biological Process.4	GO Biological Process	GO:0034341	response to interferon-gamma	4	1.02523e-09	1.34202e-05	3.35506e-06	35.6483	0.196363	7	0.00561036	0.2	2	9.75855e-13	1.27739e-08	6.38697e-09	40.5977	0.221687	9	93	0.176471	0.0967742	10786/chr7:140968823-140969224,11081/chr8:70808434-70808835,1616/chr11:58199457-58199858,4298/chr16:3717493-3717894,4337/chr16:10489681-10490082,7607/chr3:142560765-142561166,8852/chr5:105293063-105293464	Ciita,Gbp3,Gbp6,Gm43302,Ifitm1,Ifitm3,Il12rb1,Irgm2,Mefv
GO Biological Process.5	GO Biological Process	GO:0042832	defense response to protozoan	5	1.16054e-08	0.000151915	3.0383e-05	69.145	0.0723118	5	0.00206605	0.142857	7	1.0202e-08	0.000133545	1.90778e-05	67.6629	0.0738958	5	31	0.0980392	0.16129	1616/chr11:58199457-58199858,5544/chr18:60376518-60376919,5768/chr19:6164299-6164700,7607/chr3:142560765-142561166,8852/chr5:105293063-105293464	Batf2,Gbp3,Gbp6,Iigp1,Irgm2
GO Biological Process.6	GO Biological Process	GO:0034097	response to cytokine	6	1.22449e-08	0.000160286	2.67143e-05	6.25458	2.23836	14	0.0639531	0.4	3	2.04082e-11	2.67143e-07	8.90477e-08	8.53964	1.87362	16	786	0.313725	0.0203562	10786/chr7:140968823-140969224,11081/chr8:70808434-70808835,1615/chr11:58184048-58184449,1616/chr11:58199457-58199858,2711/chr12:104215200-104215601,2712/chr12:104236488-104236889,4037/chr15:78305251-78305652,4298/chr16:3717493-3717894,4337/chr16:10489681-10490082,5542/chr18:60238767-60239168,5543/chr18:60272723-60273124,5544/chr18:60376518-60376919,7607/chr3:142560765-142561166,8852/chr5:1052930…	Ciita,Csf2rb2,Gbp3,Gbp6,Gm43302,Gm4841,Gm4951,Ifitm1,Ifitm3,Igtp,Iigp1,Il12rb1,Irgm2,Mefv,Serpina3f,Serpina3g
GO Biological Process.7	GO Biological Process	GO:0001562	response to protozoan	7	1.6569e-08	0.000216889	3.09841e-05	64.3426	0.077709	5	0.00222026	0.142857	8	1.66178e-08	0.000217527	2.71909e-05	61.6926	0.081047	5	34	0.0980392	0.147059	1616/chr11:58199457-58199858,5544/chr18:60376518-60376919,5768/chr19:6164299-6164700,7607/chr3:142560765-142561166,8852/chr5:105293063-105293464	Batf2,Gbp3,Gbp6,Iigp1,Irgm2
GO Biological Process.8	GO Biological Process	GO:0019886	antigen processing and presentation of exogenous peptide antigen via MHC class II	8	1.35289e-07	0.00177094	0.000221367	311.635	0.00962664	3	0.000275047	0.0857143	13	4.55951e-06	0.059684	0.00459108	89.895	0.0333723	3	14	0.0588235	0.214286	5002/chr17:34153379-34153780,5009/chr17:34287332-34287733,5010/chr17:34305929-34306330	H2-Aa,H2-DMb1,H2-Eb1
GO Biological Process.9	GO Biological Process	GO:0002376	immune system process	9	2.15882e-07	0.00282589	0.000313988	3.8808	4.38054	17	0.125158	0.485714	6	7.15015e-09	9.35955e-05	1.55993e-05	4.57035	4.15723	19	1744	0.372549	0.0108945	10220/chr7:30820656-30821057,10786/chr7:140968823-140969224,11081/chr8:70808434-70808835,1616/chr11:58199457-58199858,2712/chr12:104236488-104236889,4271/chr15:102234781-102235182,4298/chr16:3717493-3717894,4337/chr16:10489681-10490082,5002/chr17:34153379-34153780,5009/chr17:34287332-34287733,5010/chr17:34305929-34306330,5544/chr18:60376518-60376919,5768/chr19:6164299-6164700,7607/chr3:142560765-…	Batf2,Ciita,Clnk,Ffar2,Gbp3,Gbp6,Gm43302,H2-Aa,H2-DMb1,H2-Eb1,Ifitm1,Ifitm3,Iigp1,Il12rb1,Irgm2,Itgb7,Lilrb4a,Mefv,Serpina3g
GO Biological Process.10	GO Biological Process	GO:0006952	defense response	10	2.33942e-07	0.00306229	0.000306229	5.46434	2.37906	13	0.0679732	0.371429	9	2.34662e-08	0.000307172	3.41303e-05	5.72059	2.62211	15	1100	0.294118	0.0136364	10220/chr7:30820656-30821057,10786/chr7:140968823-140969224,11081/chr8:70808434-70808835,1615/chr11:58184048-58184449,1616/chr11:58199457-58199858,4298/chr16:3717493-3717894,4337/chr16:10489681-10490082,5542/chr18:60238767-60239168,5543/chr18:60272723-60273124,5544/chr18:60376518-60376919,5768/chr19:6164299-6164700,7607/chr3:142560765-142561166,8852/chr5:105293063-105293464	Batf2,Ciita,Ffar2,Gbp3,Gbp6,Gm43302,Gm4841,Gm4951,Ifitm1,Ifitm3,Igtp,Iigp1,Il12rb1,Irgm2,Mefv
GO Biological Process.11	GO Biological Process	GO:0002478	antigen processing and presentation of exogenous peptide antigen	11	5.21485e-07	0.00682624	0.000620567	198.507	0.0151128	3	0.000431795	0.0857143	17	1.64647e-05	0.215523	0.0126778	59.93	0.0500584	3	21	0.0588235	0.142857	5002/chr17:34153379-34153780,5009/chr17:34287332-34287733,5010/chr17:34305929-34306330	H2-Aa,H2-DMb1,H2-Eb1
GO Biological Process.12	GO Biological Process	GO:0071345	cellular response to cytokine stimulus	12	1.59537e-06	0.0208834	0.00174028	5.74785	1.91376	11	0.0546788	0.314286	10	3.98463e-07	0.00521588	0.000521588	6.88747	1.5971	11	670	0.215686	0.0164179	10786/chr7:140968823-140969224,11081/chr8:70808434-70808835,1615/chr11:58184048-58184449,1616/chr11:58199457-58199858,4037/chr15:78305251-78305652,4337/chr16:10489681-10490082,5542/chr18:60238767-60239168,5543/chr18:60272723-60273124,5544/chr18:60376518-60376919,7607/chr3:142560765-142561166,8852/chr5:105293063-105293464	Ciita,Csf2rb2,Gbp3,Gbp6,Gm43302,Gm4841,Gm4951,Ifitm3,Igtp,Iigp1,Il12rb1
GO Biological Process.13	GO Biological Process	GO:0019884	antigen processing and presentation of exogenous antigen	13	2.71412e-06	0.0355278	0.00273291	114.255	0.0262571	3	0.000750203	0.0857143	21	3.58464e-05	0.46923	0.0223443	46.6122	0.0643608	3	27	0.0588235	0.111111	5002/chr17:34153379-34153780,5009/chr17:34287332-34287733,5010/chr17:34305929-34306330	H2-Aa,H2-DMb1,H2-Eb1
GO Biological Process.14	GO Biological Process	GO:0002495	antigen processing and presentation of peptide antigen via MHC class II	14	4.0632e-06	0.0531872	0.00379909	99.7893	0.0300633	3	0.000858953	0.0857143	14	6.99107e-06	0.091513	0.00653665	78.6581	0.0381398	3	16	0.0588235	0.1875	5002/chr17:34153379-34153780,5009/chr17:34287332-34287733,5010/chr17:34305929-34306330	H2-Aa,H2-DMb1,H2-Eb1
GO Biological Process.15	GO Biological Process	GO:0002504	antigen processing and presentation of peptide or polysaccharide antigen via MHC class II	15	4.33295e-06	0.0567184	0.00378122	97.6593	0.0307191	3	0.000877687	0.0857143	15	1.01528e-05	0.1329	0.00885998	69.9183	0.0429072	3	18	0.0588235	0.166667	5002/chr17:34153379-34153780,5009/chr17:34287332-34287733,5010/chr17:34305929-34306330	H2-Aa,H2-DMb1,H2-Eb1
GO Biological Process.16	GO Biological Process	GO:0045087	innate immune response	16	4.53732e-06	0.0593935	0.0037121	8.15797	0.980636	8	0.0280182	0.228571	11	4.54793e-07	0.00595325	0.000541204	7.82667	1.27768	10	536	0.196078	0.0186567	10786/chr7:140968823-140969224,11081/chr8:70808434-70808835,1616/chr11:58199457-58199858,4298/chr16:3717493-3717894,4337/chr16:10489681-10490082,5544/chr18:60376518-60376919,7607/chr3:142560765-142561166,8852/chr5:105293063-105293464	Ciita,Gbp3,Gbp6,Gm43302,Ifitm1,Ifitm3,Iigp1,Il12rb1,Irgm2,Mefv
GO Biological Process.17	GO Biological Process	GO:0071346	cellular response to interferon-gamma	17	1.13668e-05	0.148792	0.00875247	29.0567	0.137662	4	0.0039332	0.114286	12	6.30359e-07	0.0082514	0.000687617	30.3993	0.164478	5	69	0.0980392	0.0724638	11081/chr8:70808434-70808835,4337/chr16:10489681-10490082,7607/chr3:142560765-142561166,8852/chr5:105293063-105293464	Ciita,Gbp3,Gbp6,Gm43302,Il12rb1
GO Biological Process.18	GO Biological Process	GO:0050896	response to stimulus	18	1.81423e-05	0.237483	0.0131935	1.68175	17.8385	30	0.509672	0.857143	22	0.000103176	1	0.0613897	1.69988	19.4131	33	8144	0.647059	0.00405206	10220/chr7:30820656-30821057,10786/chr7:140968823-140969224,10876/chr8:12931766-12932167,11081/chr8:70808434-70808835,1254/chr10:120475275-120475676,1615/chr11:58184048-58184449,1616/chr11:58199457-58199858,2577/chr12:78980464-78980865,2711/chr12:104215200-104215601,2712/chr12:104236488-104236889,390/chr1:131963502-131963903,4037/chr15:78305251-78305652,4271/chr15:102234781-102235182,4298/chr16:3…	Batf2,Ciita,Clnk,Csf2rb2,Dtx4,F7,Ffar2,Gbp3,Gbp6,Gm43302,Gm4841,Gm4951,H2-Aa,H2-DMb1,H2-Eb1,Hmga2,Ifitm1,Ifitm3,Igtp,Iigp1,Il12rb1,Irgm2,Itgb7,Lilrb4a,Mcf2l,Mefv,Myof,Nucks1,Plek2,Rgs3,Serpina3f,Serpina3g,Slc22a8
GO Biological Process.19	GO Biological Process	GO:0048002	antigen processing and presentation of peptide antigen	19	2.69071e-05	0.352214	0.0185376	52.8161	0.0568009	3	0.00162288	0.0857143	28	0.000306746	1	0.143404	22.8823	0.131105	3	55	0.0588235	0.0545455	5002/chr17:34153379-34153780,5009/chr17:34287332-34287733,5010/chr17:34305929-34306330	H2-Aa,H2-DMb1,H2-Eb1
GO Biological Process.20	GO Biological Process	GO:0098542	defense response to other organism	20	8.8572e-05	1	0.0579704	8.05707	0.744688	6	0.0212768	0.171429	16	1.27451e-05	0.166833	0.0104271	7.24855	1.10367	8	463	0.156863	0.0172786	10786/chr7:140968823-140969224,1616/chr11:58199457-58199858,5544/chr18:60376518-60376919,5768/chr19:6164299-6164700,7607/chr3:142560765-142561166,8852/chr5:105293063-105293464	Batf2,Gbp3,Gbp6,Gm43302,Ifitm1,Ifitm3,Iigp1,Irgm2
GO Biological Process.21	GO Biological Process	GO:0044406	adhesion of symbiont to host	21	0.00010074	1	0.0627944	138.244	0.0144672	2	0.000413348	0.0571429	29	0.000362116	1	0.163452	69.9183	0.0286048	2	12	0.0392157	0.166667	7607/chr3:142560765-142561166,8852/chr5:105293063-105293464	Gbp3,Gbp6
GO Biological Process.22	GO Biological Process	GO:0044403	symbiosis, encompassing mutualism through parasitism	22	0.000176804	1	0.105198	9.43576	0.529899	5	0.01514	0.142857	25	0.000211536	1	0.11076	9.1596	0.545875	5	229	0.0980392	0.0218341	1254/chr10:120475275-120475676,1616/chr11:58199457-58199858,390/chr1:131963502-131963903,7607/chr3:142560765-142561166,8852/chr5:105293063-105293464	Gbp3,Gbp6,Hmga2,Irgm2,Nucks1
GO Biological Process.23	GO Biological Process	GO:0044419	interspecies interaction between organisms	23	0.000182857	1	0.10407	9.36725	0.533775	5	0.0152507	0.142857	26	0.000229197	1	0.115392	9.00236	0.55541	5	233	0.0980392	0.0214592	1254/chr10:120475275-120475676,1616/chr11:58199457-58199858,390/chr1:131963502-131963903,7607/chr3:142560765-142561166,8852/chr5:105293063-105293464	Gbp3,Gbp6,Hmga2,Irgm2,Nucks1
GO Biological Process.24	GO Biological Process	GO:0046782	regulation of viral transcription	24	0.000188564	1	0.102846	27.2664	0.110025	3	0.00314358	0.0857143	24	0.00014723	1	0.0803014	29.2681	0.102501	3	43	0.0588235	0.0697674	10786/chr7:140968823-140969224,1254/chr10:120475275-120475676,390/chr1:131963502-131963903	Hmga2,Ifitm3,Nucks1
GO Biological Process.25	GO Biological Process	GO:0006950	response to stress	25	0.000255823	1	0.133949	2.31832	7.33288	17	0.209511	0.485714	18	2.47488e-05	0.323962	0.0179979	2.69918	7.03917	19	2953	0.372549	0.00643413	10220/chr7:30820656-30821057,10786/chr7:140968823-140969224,10876/chr8:12931766-12932167,11081/chr8:70808434-70808835,1254/chr10:120475275-120475676,1615/chr11:58184048-58184449,1616/chr11:58199457-58199858,390/chr1:131963502-131963903,4298/chr16:3717493-3717894,4337/chr16:10489681-10490082,5542/chr18:60238767-60239168,5543/chr18:60272723-60273124,5544/chr18:60376518-60376919,5768/chr19:6164299-6…	Batf2,Ciita,F7,Ffar2,Gbp3,Gbp6,Gm43302,Gm4841,Gm4951,Hmga2,Ifitm1,Ifitm3,Igtp,Iigp1,Il12rb1,Irgm2,Mefv,Myof,Nucks1
GO Biological Process.26	GO Biological Process	GO:0019882	antigen processing and presentation	26	0.000309138	1	0.155639	23.0173	0.130337	3	0.00372391	0.0857143	40	0.00117462	1	0.384394	14.4659	0.207385	3	87	0.0588235	0.0344828	5002/chr17:34153379-34153780,5009/chr17:34287332-34287733,5010/chr17:34305929-34306330	H2-Aa,H2-DMb1,H2-Eb1
GO Biological Process.27	GO Biological Process	GO:0045069	regulation of viral genome replication	27	0.00079767	1	0.386722	16.5896	0.180836	3	0.00516675	0.0857143	19	2.76054e-05	0.361355	0.0190187	22.9868	0.174013	4	73	0.0784314	0.0547945	10786/chr7:140968823-140969224,1254/chr10:120475275-120475676,390/chr1:131963502-131963903	Hmga2,Ifitm1,Ifitm3,Nucks1
GO Biological Process.28	GO Biological Process	GO:0002879	positive regulation of acute inflammatory response to non-antigenic stimulus	28	0.000955007	1	0.446466	1046.63	0.00095545	1	2.72986e-05	0.0285714	60	0.0047619	1	1	209.755	0.00476747	1	2	0.0196078	0.5	10220/chr7:30820656-30821057	Ffar2
GO Biological Process.29	GO Biological Process	GO:0042742	defense response to bacterium	29	0.00107958	1	0.487302	8.80066	0.454511	4	0.012986	0.114286	30	0.000400012	1	0.174539	7.97547	0.626922	5	263	0.0980392	0.0190114	1616/chr11:58199457-58199858,5544/chr18:60376518-60376919,7607/chr3:142560765-142561166,8852/chr5:105293063-105293464	Gbp3,Gbp6,Gm43302,Iigp1,Irgm2
GO Biological Process.30	GO Biological Process	GO:0043921	modulation by host of viral transcription	30	0.00113518	1	0.495316	40.7377	0.0490945	2	0.0014027	0.0571429	42	0.00161369	1	0.502932	33.5608	0.0595934	2	25	0.0392157	0.08	1254/chr10:120475275-120475676,390/chr1:131963502-131963903	Hmga2,Nucks1
GO Biological Process.31	GO Biological Process	GO:1990968	modulation by host of RNA binding by virus	31	0.0012864	1	0.543192	776.879	0.0012872	1	3.67772e-05	0.0285714	47	0.00238374	1	0.663896	419.51	0.00238374	1	1	0.0196078	1	390/chr1:131963502-131963903	Nucks1
GO Biological Process.32	GO Biological Process	GO:1990969	modulation by host of viral RNA-binding transcription factor activity	31	0.0012864	1	0.543192	776.879	0.0012872	1	3.67772e-05	0.0285714	47	0.00238374	1	0.663896	419.51	0.00238374	1	1	0.0196078	1	390/chr1:131963502-131963903	Nucks1
GO Biological Process.33	GO Biological Process	GO:0032897	negative regulation of viral transcription	33	0.00139782	1	0.554467	36.6487	0.0545722	2	0.00155921	0.0571429	41	0.00148685	1	0.474705	34.9592	0.0572096	2	24	0.0392157	0.0833333	10786/chr7:140968823-140969224,1254/chr10:120475275-120475676	Hmga2,Ifitm3
GO Biological Process.34	GO Biological Process	GO:0061476	response to anticoagulant	34	0.00152482	1	0.587056	655.329	0.00152595	1	4.35986e-05	0.0285714	47	0.00238374	1	0.663896	419.51	0.00238374	1	1	0.0196078	1	10876/chr8:12931766-12932167	F7
GO Biological Process.35	GO Biological Process	GO:1905217	response to astaxanthin	34	0.00152482	1	0.587056	655.329	0.00152595	1	4.35986e-05	0.0285714	47	0.00238374	1	0.663896	419.51	0.00238374	1	1	0.0196078	1	10876/chr8:12931766-12932167	F7
GO Biological Process.36	GO Biological Process	GO:0010037	response to carbon dioxide	34	0.00152482	1	0.587056	655.329	0.00152595	1	4.35986e-05	0.0285714	47	0.00238374	1	0.663896	419.51	0.00238374	1	1	0.0196078	1	10876/chr8:12931766-12932167	F7
GO Biological Process.37	GO Biological Process	GO:1904612	response to 2,3,7,8-tetrachlorodibenzodioxine	34	0.00152482	1	0.587056	655.329	0.00152595	1	4.35986e-05	0.0285714	47	0.00238374	1	0.663896	419.51	0.00238374	1	1	0.0196078	1	10876/chr8:12931766-12932167	F7
GO Biological Process.38	GO Biological Process	GO:0052312	modulation of transcription in other organism involved in symbiotic interaction	38	0.00196744	1	0.67773	30.7908	0.0649545	2	0.00185584	0.0571429	45	0.0017455	1	0.507747	32.27	0.0619771	2	26	0.0392157	0.0769231	1254/chr10:120475275-120475676,390/chr1:131963502-131963903	Hmga2,Nucks1
GO Biological Process.39	GO Biological Process	GO:0010033	response to organic substance	39	0.00204389	1	0.686014	2.028	7.88955	16	0.225416	0.457143	20	3.13266e-05	0.410066	0.0205033	2.77107	6.49568	18	2725	0.352941	0.00660551	10220/chr7:30820656-30821057,10786/chr7:140968823-140969224,10876/chr8:12931766-12932167,11081/chr8:70808434-70808835,1615/chr11:58184048-58184449,1616/chr11:58199457-58199858,2711/chr12:104215200-104215601,2712/chr12:104236488-104236889,4037/chr15:78305251-78305652,4298/chr16:3717493-3717894,4337/chr16:10489681-10490082,5542/chr18:60238767-60239168,5543/chr18:60272723-60273124,5544/chr18:6037651…	Ciita,Csf2rb2,F7,Ffar2,Gbp3,Gbp6,Gm43302,Gm4841,Gm4951,Ifitm1,Ifitm3,Igtp,Iigp1,Il12rb1,Irgm2,Mefv,Serpina3f,Serpina3g
GO Biological Process.40	GO Biological Process	GO:1904400	response to Thyroid stimulating hormone	40	0.0022197	1	0.726396	450.026	0.00222209	1	6.34884e-05	0.0285714	60	0.0047619	1	1	209.755	0.00476747	1	2	0.0196078	0.5	10876/chr8:12931766-12932167	F7
GO Biological Process.41	GO Biological Process	GO:0038155	interleukin-23-mediated signaling pathway	41	0.0025732	1	0.821542	388.135	0.00257643	1	7.36122e-05	0.0285714	60	0.0047619	1	1	209.755	0.00476747	1	2	0.0196078	0.5	11081/chr8:70808434-70808835	Il12rb1
GO Biological Process.42	GO Biological Process	GO:0019046	release from viral latency	42	0.00289602	1	0.902593	344.816	0.0029001	1	8.286e-05	0.0285714	68	0.0071345	1	1	139.837	0.0071512	1	3	0.0196078	0.333333	390/chr1:131963502-131963903	Nucks1
GO Biological Process.43	GO Biological Process	GO:0071641	negative regulation of macrophage inflammatory protein 1 alpha production	43	0.00295787	1	0.900431	337.595	0.00296213	1	8.46322e-05	0.0285714	60	0.0047619	1	1	209.755	0.00476747	1	2	0.0196078	0.5	4298/chr16:3717493-3717894	Mefv
GO Biological Process.44	GO Biological Process	GO:0045071	negative regulation of viral genome replication	44	0.00306532	1	0.911934	24.5406	0.0814977	2	0.00232851	0.0571429	23	0.000137188	1	0.0780778	29.965	0.100117	3	42	0.0588235	0.0714286	10786/chr7:140968823-140969224,1254/chr10:120475275-120475676	Hmga2,Ifitm1,Ifitm3
GO Biological Process.45	GO Biological Process	GO:0019042	viral latency	45	0.00311711	1	0.906732	320.324	0.00312184	1	8.91953e-05	0.0285714	83	0.00950156	1	1	104.877	0.00953494	1	4	0.0196078	0.25	390/chr1:131963502-131963903	Nucks1
GO Biological Process.46	GO Biological Process	GO:0061762	CAMKK-AMPK signaling cascade	46	0.00318585	1	0.906582	313.402	0.00319079	1	9.11655e-05	0.0285714	68	0.0071345	1	1	139.837	0.0071512	1	3	0.0196078	0.333333	1616/chr11:58199457-58199858	Irgm2
GO Biological Process.47	GO Biological Process	GO:1905225	response to thyrotropin-releasing hormone	47	0.00415622	1	1	240.117	0.00416463	1	0.000118989	0.0285714	60	0.0047619	1	1	209.755	0.00476747	1	2	0.0196078	0.5	10876/chr8:12931766-12932167	F7
GO Biological Process.48	GO Biological Process	GO:0015770	sucrose transport	48	0.00446169	1	1	223.644	0.00447138	1	0.000127754	0.0285714	68	0.0071345	1	1	139.837	0.0071512	1	3	0.0196078	0.333333	390/chr1:131963502-131963903	Slc45a3
GO Biological Process.49	GO Biological Process	GO:1900226	negative regulation of NLRP3 inflammasome complex assembly	49	0.00471173	1	1	211.75	0.00472255	1	0.00013493	0.0285714	83	0.00950156	1	1	104.877	0.00953494	1	4	0.0196078	0.25	4298/chr16:3717493-3717894	Mefv
GO Biological Process.50	GO Biological Process	GO:0002232	leukocyte chemotaxis involved in inflammatory response	50	0.00493393	1	1	202.192	0.00494579	1	0.000141308	0.0285714	83	0.00950156	1	1	104.877	0.00953494	1	4	0.0196078	0.25	10220/chr7:30820656-30821057	Ffar2
GO Biological Process.51	GO Biological Process	GO:1903900	regulation of viral life cycle	51	0.00495926	1	1	8.69155	0.345163	3	0.0098618	0.0857143	31	0.00041597	1	0.175647	11.4152	0.350409	4	147	0.0784314	0.0272109	10786/chr7:140968823-140969224,1254/chr10:120475275-120475676,390/chr1:131963502-131963903	Hmga2,Ifitm1,Ifitm3,Nucks1
GO Biological Process.52	GO Biological Process	GO:0033595	response to genistein	52	0.00528872	1	1	188.595	0.00530235	1	0.000151496	0.0285714	68	0.0071345	1	1	139.837	0.0071512	1	3	0.0196078	0.333333	10876/chr8:12931766-12932167	F7
GO Biological Process.53	GO Biological Process	GO:0071640	regulation of macrophage inflammatory protein 1 alpha production	53	0.00577833	1	1	172.574	0.00579461	1	0.00016556	0.0285714	83	0.00950156	1	1	104.877	0.00953494	1	4	0.0196078	0.25	4298/chr16:3717493-3717894	Mefv
GO Biological Process.54	GO Biological Process	GO:0050792	regulation of viral process	54	0.0060747	1	1	8.07484	0.371524	3	0.010615	0.0857143	32	0.000520584	1	0.212951	10.7567	0.371863	4	156	0.0784314	0.025641	10786/chr7:140968823-140969224,1254/chr10:120475275-120475676,390/chr1:131963502-131963903	Hmga2,Ifitm1,Ifitm3,Nucks1
GO Biological Process.55	GO Biological Process	GO:0051707	response to other organism	55	0.0067641	1	1	3.47918	1.72454	6	0.0492727	0.171429	33	0.000574354	1	0.227827	4.18464	1.91176	8	802	0.156863	0.00997506	10786/chr7:140968823-140969224,1616/chr11:58199457-58199858,5544/chr18:60376518-60376919,5768/chr19:6164299-6164700,7607/chr3:142560765-142561166,8852/chr5:105293063-105293464	Batf2,Gbp3,Gbp6,Gm43302,Ifitm1,Ifitm3,Iigp1,Irgm2
GO Biological Process.56	GO Biological Process	GO:0045345	positive regulation of MHC class I biosynthetic process	56	0.00687011	1	1	145.072	0.00689314	1	0.000196947	0.0285714	98	0.0118631	1	1	83.902	0.0119187	1	5	0.0196078	0.2	4337/chr16:10489681-10490082	Ciita
GO Biological Process.57	GO Biological Process	GO:0043207	response to external biotic stimulus	57	0.00705007	1	1	3.44901	1.73963	6	0.0497037	0.171429	34	0.000593463	1	0.228483	4.16387	1.92129	8	806	0.156863	0.00992556	10786/chr7:140968823-140969224,1616/chr11:58199457-58199858,5544/chr18:60376518-60376919,5768/chr19:6164299-6164700,7607/chr3:142560765-142561166,8852/chr5:105293063-105293464	Batf2,Gbp3,Gbp6,Gm43302,Ifitm1,Ifitm3,Iigp1,Irgm2
GO Biological Process.58	GO Biological Process	GO:0003366	cell-matrix adhesion involved in ameboidal cell migration	58	0.00801625	1	1	124.26	0.00804762	1	0.000229932	0.0285714	60	0.0047619	1	1	209.755	0.00476747	1	2	0.0196078	0.5	4271/chr15:102234781-102235182	Itgb7
GO Biological Process.59	GO Biological Process	GO:0009607	response to biotic stimulus	59	0.00855199	1	1	3.31081	1.81225	6	0.0517785	0.171429	37	0.000808313	1	0.285968	3.97169	2.01426	8	845	0.156863	0.00946746	10786/chr7:140968823-140969224,1616/chr11:58199457-58199858,5544/chr18:60376518-60376919,5768/chr19:6164299-6164700,7607/chr3:142560765-142561166,8852/chr5:105293063-105293464	Batf2,Gbp3,Gbp6,Gm43302,Ifitm1,Ifitm3,Iigp1,Irgm2
GO Biological Process.60	GO Biological Process	GO:0060335	positive regulation of interferon-gamma-mediated signaling pathway	60	0.00855712	1	1	116.375	0.00859289	1	0.000245511	0.0285714	112	0.0165696	1	1	59.93	0.0166861	1	7	0.0196078	0.142857	1616/chr11:58199457-58199858	Irgm2
GO Biological Process.61	GO Biological Process	GO:2000685	positive regulation of cellular response to X-ray	61	0.00881971	1	1	112.896	0.00885771	1	0.000253077	0.0285714	47	0.00238374	1	0.663896	419.51	0.00238374	1	1	0.0196078	1	1254/chr10:120475275-120475676	Hmga2
GO Biological Process.62	GO Biological Process	GO:0003131	mesodermal-endodermal cell signaling	61	0.00881971	1	1	112.896	0.00885771	1	0.000253077	0.0285714	47	0.00238374	1	0.663896	419.51	0.00238374	1	1	0.0196078	1	1254/chr10:120475275-120475676	Hmga2
GO Biological Process.63	GO Biological Process	GO:0031052	chromosome breakage	61	0.00881971	1	1	112.896	0.00885771	1	0.000253077	0.0285714	47	0.00238374	1	0.663896	419.51	0.00238374	1	1	0.0196078	1	1254/chr10:120475275-120475676	Hmga2
GO Biological Process.64	GO Biological Process	GO:0035978	histone H2A-S139 phosphorylation	61	0.00881971	1	1	112.896	0.00885771	1	0.000253077	0.0285714	47	0.00238374	1	0.663896	419.51	0.00238374	1	1	0.0196078	1	1254/chr10:120475275-120475676	Hmga2
GO Biological Process.65	GO Biological Process	GO:0002752	cell surface pattern recognition receptor signaling pathway	65	0.00885175	1	1	112.486	0.00889003	1	0.000254001	0.0285714	83	0.00950156	1	1	104.877	0.00953494	1	4	0.0196078	0.25	10220/chr7:30820656-30821057	Ffar2
GO Biological Process.66	GO Biological Process	GO:0044868	modulation by host of viral molecular function	66	0.008902	1	1	111.848	0.00894072	1	0.000255449	0.0285714	68	0.0071345	1	1	139.837	0.0071512	1	3	0.0196078	0.333333	390/chr1:131963502-131963903	Nucks1
GO Biological Process.67	GO Biological Process	GO:0051851	modification by host of symbiont morphology or physiology	67	0.00930145	1	1	13.8122	0.144799	2	0.00413712	0.0571429	96	0.0105291	1	1	12.908	0.154943	2	65	0.0392157	0.0307692	1254/chr10:120475275-120475676,390/chr1:131963502-131963903	Hmga2,Nucks1
GO Biological Process.68	GO Biological Process	GO:0010641	positive regulation of platelet-derived growth factor receptor signaling pathway	68	0.0093057	1	1	106.975	0.00934802	1	0.000267086	0.0285714	98	0.0118631	1	1	83.902	0.0119187	1	5	0.0196078	0.2	10876/chr8:12931766-12932167	F7
GO Biological Process.69	GO Biological Process	GO:0019221	cytokine-mediated signaling pathway	69	0.0095927	1	1	4.76272	0.839856	4	0.0239959	0.114286	80	0.00835956	1	1	4.99416	0.800935	4	336	0.0784314	0.0119048	10786/chr7:140968823-140969224,11081/chr8:70808434-70808835,4037/chr15:78305251-78305652,5544/chr18:60376518-60376919	Csf2rb2,Ifitm3,Iigp1,Il12rb1
GO Biological Process.70	GO Biological Process	GO:0061635	regulation of protein complex stability	70	0.00966895	1	1	102.937	0.00971464	1	0.000277561	0.0285714	112	0.0165696	1	1	59.93	0.0166861	1	7	0.0196078	0.142857	1616/chr11:58199457-58199858	Irgm2
GO Biological Process.71	GO Biological Process	GO:1903901	negative regulation of viral life cycle	71	0.00967027	1	1	13.5337	0.147779	2	0.00422226	0.0571429	36	0.000793533	1	0.288537	16.5596	0.181164	3	76	0.0588235	0.0394737	10786/chr7:140968823-140969224,1254/chr10:120475275-120475676	Hmga2,Ifitm1,Ifitm3
GO Biological Process.72	GO Biological Process	GO:1901098	positive regulation of autophagosome maturation	72	0.00989821	1	1	100.542	0.00994611	1	0.000284175	0.0285714	112	0.0165696	1	1	59.93	0.0166861	1	7	0.0196078	0.142857	1616/chr11:58199457-58199858	Irgm2
GO Biological Process.73	GO Biological Process	GO:0002220	innate immune response activating cell surface receptor signaling pathway	73	0.01019	1	1	97.6486	0.0102408	1	0.000292594	0.0285714	107	0.0142191	1	1	69.9183	0.0143024	1	6	0.0196078	0.166667	10220/chr7:30820656-30821057	Ffar2
GO Biological Process.74	GO Biological Process	GO:0043903	regulation of symbiosis, encompassing mutualism through parasitism	74	0.0102551	1	1	6.66172	0.450334	3	0.0128667	0.0857143	39	0.00112991	1	0.379244	8.73979	0.457677	4	192	0.0784314	0.0208333	10786/chr7:140968823-140969224,1254/chr10:120475275-120475676,390/chr1:131963502-131963903	Hmga2,Ifitm1,Ifitm3,Nucks1
GO Biological Process.75	GO Biological Process	GO:0061739	protein lipidation involved in autophagosome assembly	75	0.0103145	1	1	96.4641	0.0103666	1	0.000296187	0.0285714	83	0.00950156	1	1	104.877	0.00953494	1	4	0.0196078	0.25	1616/chr11:58199457-58199858	Irgm2
GO Biological Process.76	GO Biological Process	GO:2001033	negative regulation of double-strand break repair via nonhomologous end joining	76	0.0103212	1	1	96.4014	0.0103733	1	0.00029638	0.0285714	68	0.0071345	1	1	139.837	0.0071512	1	3	0.0196078	0.333333	1254/chr10:120475275-120475676	Hmga2
GO Biological Process.77	GO Biological Process	GO:0051702	interaction with symbiont	77	0.0106531	1	1	12.8634	0.155479	2	0.00444227	0.0571429	104	0.0121329	1	1	11.986	0.166861	2	70	0.0392157	0.0285714	1254/chr10:120475275-120475676,390/chr1:131963502-131963903	Hmga2,Nucks1
GO Biological Process.78	GO Biological Process	GO:0090402	oncogene-induced cell senescence	78	0.0107383	1	1	92.6378	0.0107947	1	0.000308421	0.0285714	68	0.0071345	1	1	139.837	0.0071512	1	3	0.0196078	0.333333	1254/chr10:120475275-120475676	Hmga2
GO Biological Process.79	GO Biological Process	GO:0045869	negative regulation of single stranded viral RNA replication via double stranded DNA intermediate	79	0.0107905	1	1	92.1877	0.0108474	1	0.000309927	0.0285714	83	0.00950156	1	1	104.877	0.00953494	1	4	0.0196078	0.25	1254/chr10:120475275-120475676	Hmga2
GO Biological Process.80	GO Biological Process	GO:0060337	type I interferon signaling pathway	80	0.0108196	1	1	91.9387	0.0108768	1	0.000310766	0.0285714	128	0.0212541	1	1	46.6122	0.0214536	1	9	0.0196078	0.111111	10786/chr7:140968823-140969224	Ifitm3
GO Biological Process.81	GO Biological Process	GO:0033594	response to hydroxyisoflavone	81	0.0109667	1	1	90.6984	0.0110256	1	0.000315016	0.0285714	83	0.00950156	1	1	104.877	0.00953494	1	4	0.0196078	0.25	10876/chr8:12931766-12932167	F7
GO Biological Process.82	GO Biological Process	GO:0071310	cellular response to organic substance	82	0.0112971	1	1	1.99061	6.0283	12	0.172237	0.342857	27	0.000267354	1	0.129617	2.98502	4.35508	13	1827	0.254902	0.00711549	10220/chr7:30820656-30821057,10786/chr7:140968823-140969224,11081/chr8:70808434-70808835,1615/chr11:58184048-58184449,1616/chr11:58199457-58199858,4037/chr15:78305251-78305652,4337/chr16:10489681-10490082,5542/chr18:60238767-60239168,5543/chr18:60272723-60273124,5544/chr18:60376518-60376919,7607/chr3:142560765-142561166,8852/chr5:105293063-105293464	Ciita,Csf2rb2,Ffar2,Gbp3,Gbp6,Gm43302,Gm4841,Gm4951,Ifitm3,Igtp,Iigp1,Il12rb1,Irgm2
GO Biological Process.83	GO Biological Process	GO:0050829	defense response to Gram-negative bacterium	83	0.0113052	1	1	12.4677	0.160414	2	0.00458327	0.0571429	105	0.0128025	1	1	11.6531	0.171629	2	72	0.0392157	0.0277778	1616/chr11:58199457-58199858,5544/chr18:60376518-60376919	Iigp1,Irgm2
GO Biological Process.84	GO Biological Process	GO:0045091	regulation of single stranded viral RNA replication via double stranded DNA intermediate	84	0.0114211	1	1	87.0701	0.011485	1	0.000328143	0.0285714	98	0.0118631	1	1	83.902	0.0119187	1	5	0.0196078	0.2	1254/chr10:120475275-120475676	Hmga2
GO Biological Process.85	GO Biological Process	GO:1901096	regulation of autophagosome maturation	85	0.0116196	1	1	85.5746	0.0116857	1	0.000333877	0.0285714	138	0.0259168	1	1	38.1373	0.0262211	1	11	0.0196078	0.0909091	1616/chr11:58199457-58199858	Irgm2
GO Biological Process.86	GO Biological Process	GO:0048525	negative regulation of viral process	86	0.0116363	1	1	12.2797	0.162871	2	0.00465344	0.0571429	38	0.000955046	1	0.328988	15.5374	0.193082	3	81	0.0588235	0.037037	10786/chr7:140968823-140969224,1254/chr10:120475275-120475676	Hmga2,Ifitm1,Ifitm3
GO Biological Process.87	GO Biological Process	GO:0032571	response to vitamin K	87	0.0118195	1	1	84.119	0.0118879	1	0.000339655	0.0285714	83	0.00950156	1	1	104.877	0.00953494	1	4	0.0196078	0.25	10876/chr8:12931766-12932167	F7
GO Biological Process.88	GO Biological Process	GO:0099004	calmodulin dependent kinase signaling pathway	88	0.0126457	1	1	78.5914	0.0127241	1	0.000363544	0.0285714	83	0.00950156	1	1	104.877	0.00953494	1	4	0.0196078	0.25	1616/chr11:58199457-58199858	Irgm2
GO Biological Process.89	GO Biological Process	GO:0080184	response to phenylpropanoid	89	0.0129087	1	1	76.9805	0.0129903	1	0.000371152	0.0285714	98	0.0118631	1	1	83.902	0.0119187	1	5	0.0196078	0.2	10876/chr8:12931766-12932167	F7
GO Biological Process.90	GO Biological Process	GO:0035986	senescence-associated heterochromatin focus assembly	90	0.0129848	1	1	76.5265	0.0130674	1	0.000373353	0.0285714	83	0.00950156	1	1	104.877	0.00953494	1	4	0.0196078	0.25	1254/chr10:120475275-120475676	Hmga2
GO Biological Process.91	GO Biological Process	GO:1990164	histone H2A phosphorylation	91	0.0132723	1	1	74.8582	0.0133586	1	0.000381674	0.0285714	68	0.0071345	1	1	139.837	0.0071512	1	3	0.0196078	0.333333	1254/chr10:120475275-120475676	Hmga2
GO Biological Process.92	GO Biological Process	GO:0050830	defense response to Gram-positive bacterium	92	0.0148324	1	1	10.8013	0.185162	2	0.00529035	0.0571429	131	0.022458	1	1	8.64969	0.231222	2	97	0.0392157	0.0206186	7607/chr3:142560765-142561166,8852/chr5:105293063-105293464	Gbp3,Gbp6
GO Biological Process.93	GO Biological Process	GO:2001038	regulation of cellular response to drug	93	0.0148359	1	1	66.917	0.0149439	1	0.000426968	0.0285714	68	0.0071345	1	1	139.837	0.0071512	1	3	0.0196078	0.333333	1254/chr10:120475275-120475676	Hmga2
GO Biological Process.94	GO Biological Process	GO:0051085	chaperone mediated protein folding requiring cofactor	94	0.0151747	1	1	65.4122	0.0152877	1	0.00043679	0.0285714	164	0.0374783	1	1	26.2194	0.0381398	1	16	0.0196078	0.0625	5002/chr17:34153379-34153780	H2-DMb1
GO Biological Process.95	GO Biological Process	GO:0071360	cellular response to exogenous dsRNA	95	0.0156963	1	1	63.2223	0.0158172	1	0.00045192	0.0285714	159	0.0351768	1	1	27.9673	0.035756	1	15	0.0196078	0.0666667	4337/chr16:10489681-10490082	Ciita
GO Biological Process.96	GO Biological Process	GO:0060382	regulation of DNA strand elongation	96	0.0158836	1	1	62.4709	0.0160074	1	0.000457356	0.0285714	60	0.0047619	1	1	209.755	0.00476747	1	2	0.0196078	0.5	390/chr1:131963502-131963903	Nucks1
GO Biological Process.97	GO Biological Process	GO:0075044	autophagy of host cells involved in interaction with symbiont	97	0.0172987	1	1	57.3205	0.0174458	1	0.00049845	0.0285714	107	0.0142191	1	1	69.9183	0.0143024	1	6	0.0196078	0.166667	1616/chr11:58199457-58199858	Irgm2
GO Biological Process.98	GO Biological Process	GO:0035722	interleukin-12-mediated signaling pathway	98	0.0177053	1	1	55.9932	0.0178593	1	0.000510266	0.0285714	68	0.0071345	1	1	139.837	0.0071512	1	3	0.0196078	0.333333	11081/chr8:70808434-70808835	Il12rb1
GO Biological Process.99	GO Biological Process	GO:0002221	pattern recognition receptor signaling pathway	99	0.0179911	1	1	9.74654	0.205201	2	0.00586288	0.0571429	95	0.00991623	1	1	13.3178	0.150175	2	63	0.0392157	0.031746	10220/chr7:30820656-30821057,1616/chr11:58199457-58199858	Ffar2,Irgm2
GO Biological Process.100	GO Biological Process	GO:0051817	modification of morphology or physiology of other organism involved in symbiotic interaction	100	0.018014	1	1	9.73991	0.205341	2	0.00586687	0.0571429	120	0.0167642	1	1	10.1087	0.19785	2	83	0.0392157	0.0240964	1254/chr10:120475275-120475676,390/chr1:131963502-131963903	Hmga2,Nucks1
GO Biological Process.101	GO Biological Process	GO:0002758	innate immune response-activating signal transduction	101	0.0182135	1	1	9.68281	0.206552	2	0.00590148	0.0571429	96	0.0105291	1	1	12.908	0.154943	2	65	0.0392157	0.0307692	10220/chr7:30820656-30821057,1616/chr11:58199457-58199858	Ffar2,Irgm2
GO Biological Process.102	GO Biological Process	GO:0034340	response to type I interferon	102	0.0182843	1	1	54.2044	0.0184487	1	0.000527106	0.0285714	159	0.0351768	1	1	27.9673	0.035756	1	15	0.0196078	0.0666667	10786/chr7:140968823-140969224	Ifitm3
GO Biological Process.103	GO Biological Process	GO:2001023	regulation of response to drug	103	0.0192415	1	1	51.4837	0.0194236	1	0.000554961	0.0285714	98	0.0118631	1	1	83.902	0.0119187	1	5	0.0196078	0.2	1254/chr10:120475275-120475676	Hmga2
GO Biological Process.104	GO Biological Process	GO:0042221	response to chemical	104	0.0193654	1	1	1.58828	10.7034	17	0.305812	0.485714	79	0.00833572	1	1	1.71376	11.0868	19	4651	0.372549	0.00408514	10220/chr7:30820656-30821057,10786/chr7:140968823-140969224,10876/chr8:12931766-12932167,11081/chr8:70808434-70808835,1615/chr11:58184048-58184449,1616/chr11:58199457-58199858,2711/chr12:104215200-104215601,2712/chr12:104236488-104236889,4037/chr15:78305251-78305652,4298/chr16:3717493-3717894,4337/chr16:10489681-10490082,5542/chr18:60238767-60239168,5543/chr18:60272723-60273124,5544/chr18:6037651…	Ciita,Csf2rb2,F7,Ffar2,Gbp3,Gbp6,Gm43302,Gm4841,Gm4951,Ifitm1,Ifitm3,Igtp,Iigp1,Il12rb1,Irgm2,Mefv,Serpina3f,Serpina3g,Slc22a8
GO Biological Process.105	GO Biological Process	GO:0097068	response to thyroxine	105	0.0196497	1	1	50.4039	0.0198397	1	0.000566849	0.0285714	107	0.0142191	1	1	69.9183	0.0143024	1	6	0.0196078	0.166667	10876/chr8:12931766-12932167	F7
GO Biological Process.106	GO Biological Process	GO:0044829	positive regulation by host of viral genome replication	106	0.0198371	1	1	49.9231	0.0200308	1	0.000572308	0.0285714	122	0.0189146	1	1	52.4387	0.0190699	1	8	0.0196078	0.125	390/chr1:131963502-131963903	Nucks1
GO Biological Process.107	GO Biological Process	GO:1904386	response to L-phenylalanine derivative	107	0.0199551	1	1	49.6252	0.0201511	1	0.000575745	0.0285714	112	0.0165696	1	1	59.93	0.0166861	1	7	0.0196078	0.142857	10876/chr8:12931766-12932167	F7
GO Biological Process.108	GO Biological Process	GO:0002523	leukocyte migration involved in inflammatory response	108	0.0207274	1	1	47.7578	0.020939	1	0.000598257	0.0285714	164	0.0374783	1	1	26.2194	0.0381398	1	16	0.0196078	0.0625	10220/chr7:30820656-30821057	Ffar2
GO Biological Process.109	GO Biological Process	GO:0015747	urate transport	109	0.0210733	1	1	46.9659	0.021292	1	0.000608344	0.0285714	143	0.0282399	1	1	34.9592	0.0286048	1	12	0.0196078	0.0833333	5805/chr19:8518150-8518551	Slc22a30
GO Biological Process.110	GO Biological Process	GO:2000683	regulation of cellular response to X-ray	110	0.0219071	1	1	45.1597	0.0221436	1	0.000632675	0.0285714	60	0.0047619	1	1	209.755	0.00476747	1	2	0.0196078	0.5	1254/chr10:120475275-120475676	Hmga2
GO Biological Process.111	GO Biological Process	GO:0002218	activation of innate immune response	111	0.0219578	1	1	8.75929	0.228329	2	0.00652368	0.0571429	120	0.0167642	1	1	10.1087	0.19785	2	83	0.0392157	0.0240964	10220/chr7:30820656-30821057,1616/chr11:58199457-58199858	Ffar2,Irgm2
GO Biological Process.112	GO Biological Process	GO:0070431	nucleotide-binding oligomerization domain containing 2 signaling pathway	112	0.0221242	1	1	44.7117	0.0223655	1	0.000639014	0.0285714	107	0.0142191	1	1	69.9183	0.0143024	1	6	0.0196078	0.166667	1616/chr11:58199457-58199858	Irgm2
GO Biological Process.113	GO Biological Process	GO:0010506	regulation of autophagy	113	0.0227819	1	1	4.92609	0.609002	3	0.0174001	0.0857143	111	0.0149916	1	1	5.79967	0.51727	3	217	0.0588235	0.0138249	1616/chr11:58199457-58199858,4298/chr16:3717493-3717894,5544/chr18:60376518-60376919	Iigp1,Irgm2,Mefv
GO Biological Process.114	GO Biological Process	GO:0043922	negative regulation by host of viral transcription	114	0.0231835	1	1	42.6465	0.0234486	1	0.000669959	0.0285714	143	0.0282399	1	1	34.9592	0.0286048	1	12	0.0196078	0.0833333	1254/chr10:120475275-120475676	Hmga2
GO Biological Process.115	GO Biological Process	GO:0002385	mucosal immune response	115	0.0231997	1	1	42.6164	0.0234652	1	0.000670433	0.0285714	240	0.0713617	1	1	13.5326	0.0738958	1	31	0.0196078	0.0322581	10220/chr7:30820656-30821057	Ffar2
GO Biological Process.116	GO Biological Process	GO:1905214	regulation of RNA binding	116	0.0235994	1	1	41.8863	0.0238742	1	0.000682119	0.0285714	143	0.0282399	1	1	34.9592	0.0286048	1	12	0.0196078	0.0833333	390/chr1:131963502-131963903	Nucks1
GO Biological Process.117	GO Biological Process	GO:0001778	plasma membrane repair	117	0.0237427	1	1	41.6306	0.0240208	1	0.000686309	0.0285714	122	0.0189146	1	1	52.4387	0.0190699	1	8	0.0196078	0.125	5971/chr19:38042829-38043230	Myof
GO Biological Process.118	GO Biological Process	GO:0032642	regulation of chemokine production	118	0.0237765	1	1	8.39154	0.238335	2	0.00680958	0.0571429	106	0.0134879	1	1	11.3381	0.176396	2	74	0.0392157	0.027027	10220/chr7:30820656-30821057,4298/chr16:3717493-3717894	Ffar2,Mefv
GO Biological Process.119	GO Biological Process	GO:2001032	regulation of double-strand break repair via nonhomologous end joining	119	0.0242012	1	1	40.8325	0.0244903	1	0.000699722	0.0285714	138	0.0259168	1	1	38.1373	0.0262211	1	11	0.0196078	0.0909091	1254/chr10:120475275-120475676	Hmga2
GO Biological Process.120	GO Biological Process	GO:0035872	nucleotide-binding domain, leucine rich repeat containing receptor signaling pathway	120	0.0242145	1	1	40.8098	0.0245039	1	0.000700112	0.0285714	112	0.0165696	1	1	59.93	0.0166861	1	7	0.0196078	0.142857	1616/chr11:58199457-58199858	Irgm2
GO Biological Process.121	GO Biological Process	GO:0035821	modification of morphology or physiology of other organism	121	0.024439	1	1	8.2679	0.241899	2	0.00691141	0.0571429	137	0.0237686	1	1	8.3902	0.238373	2	100	0.0392157	0.02	1254/chr10:120475275-120475676,390/chr1:131963502-131963903	Hmga2,Nucks1
GO Biological Process.122	GO Biological Process	GO:0046628	positive regulation of insulin receptor signaling pathway	122	0.0245334	1	1	40.273	0.0248305	1	0.000709443	0.0285714	143	0.0282399	1	1	34.9592	0.0286048	1	12	0.0196078	0.0833333	390/chr1:131963502-131963903	Nucks1
GO Biological Process.123	GO Biological Process	GO:0031507	heterochromatin assembly	123	0.0248544	1	1	39.7466	0.0251594	1	0.00071884	0.0285714	143	0.0282399	1	1	34.9592	0.0286048	1	12	0.0196078	0.0833333	1254/chr10:120475275-120475676	Hmga2
GO Biological Process.124	GO Biological Process	GO:0060334	regulation of interferon-gamma-mediated signaling pathway	124	0.0250625	1	1	39.4124	0.0253727	1	0.000724934	0.0285714	159	0.0351768	1	1	27.9673	0.035756	1	15	0.0196078	0.0666667	1616/chr11:58199457-58199858	Irgm2
GO Biological Process.125	GO Biological Process	GO:0051084	'de novo' posttranslational protein folding	125	0.0255276	1	1	38.6854	0.0258495	1	0.000738559	0.0285714	199	0.0534388	1	1	18.2396	0.0548259	1	23	0.0196078	0.0434783	5002/chr17:34153379-34153780	H2-DMb1
GO Biological Process.126	GO Biological Process	GO:0002877	regulation of acute inflammatory response to non-antigenic stimulus	126	0.0270337	1	1	36.5029	0.0273951	1	0.000782718	0.0285714	68	0.0071345	1	1	139.837	0.0071512	1	3	0.0196078	0.333333	10220/chr7:30820656-30821057	Ffar2
GO Biological Process.127	GO Biological Process	GO:0006501	C-terminal protein lipidation	127	0.0273059	1	1	36.1341	0.0276747	1	0.000790706	0.0285714	138	0.0259168	1	1	38.1373	0.0262211	1	11	0.0196078	0.0909091	1616/chr11:58199457-58199858	Irgm2
GO Biological Process.128	GO Biological Process	GO:0002251	organ or tissue specific immune response	128	0.0275311	1	1	35.8345	0.0279061	1	0.000797317	0.0285714	244	0.0735786	1	1	13.1097	0.0762795	1	32	0.0196078	0.03125	10220/chr7:30820656-30821057	Ffar2
GO Biological Process.129	GO Biological Process	GO:0046597	negative regulation of viral entry into host cell	129	0.0277795	1	1	35.5097	0.0281613	1	0.000804609	0.0285714	35	0.00074051	1	0.276951	49.3541	0.0405235	2	17	0.0392157	0.117647	10786/chr7:140968823-140969224	Ifitm1,Ifitm3
GO Biological Process.130	GO Biological Process	GO:0043901	negative regulation of multi-organism process	130	0.0285235	1	1	7.60312	0.26305	2	0.00751572	0.0571429	58	0.00361071	1	0.814901	9.75604	0.307502	3	129	0.0588235	0.0232558	10786/chr7:140968823-140969224,1254/chr10:120475275-120475676	Hmga2,Ifitm1,Ifitm3
GO Biological Process.131	GO Biological Process	GO:1900016	negative regulation of cytokine production involved in inflammatory response	131	0.0287101	1	1	34.3428	0.0291182	1	0.000831949	0.0285714	134	0.0235882	1	1	41.951	0.0238374	1	10	0.0196078	0.1	4298/chr16:3717493-3717894	Mefv
GO Biological Process.132	GO Biological Process	GO:0044794	positive regulation by host of viral process	132	0.0289151	1	1	34.0958	0.0293291	1	0.000837974	0.0285714	159	0.0351768	1	1	27.9673	0.035756	1	15	0.0196078	0.0666667	390/chr1:131963502-131963903	Nucks1
GO Biological Process.133	GO Biological Process	GO:0043900	regulation of multi-organism process	133	0.0292084	1	1	4.47193	0.670852	3	0.0191672	0.0857143	59	0.00394356	1	0.874937	6.19203	0.645992	4	271	0.0784314	0.0147601	10786/chr7:140968823-140969224,1254/chr10:120475275-120475676,390/chr1:131963502-131963903	Hmga2,Ifitm1,Ifitm3,Nucks1
GO Biological Process.134	GO Biological Process	GO:0002753	cytoplasmic pattern recognition receptor signaling pathway	134	0.0296888	1	1	33.1945	0.0301255	1	0.000860728	0.0285714	134	0.0235882	1	1	41.951	0.0238374	1	10	0.0196078	0.1	1616/chr11:58199457-58199858	Irgm2
GO Biological Process.135	GO Biological Process	GO:2000774	positive regulation of cellular senescence	135	0.0305107	1	1	32.2871	0.0309721	1	0.000884918	0.0285714	138	0.0259168	1	1	38.1373	0.0262211	1	11	0.0196078	0.0909091	1254/chr10:120475275-120475676	Hmga2
GO Biological Process.136	GO Biological Process	GO:1900225	regulation of NLRP3 inflammasome complex assembly	136	0.0311252	1	1	31.64	0.0316056	1	0.000903016	0.0285714	134	0.0235882	1	1	41.951	0.0238374	1	10	0.0196078	0.1	4298/chr16:3717493-3717894	Mefv
GO Biological Process.137	GO Biological Process	GO:0090343	positive regulation of cell aging	137	0.031743	1	1	31.0146	0.0322429	1	0.000921226	0.0285714	149	0.0305576	1	1	32.27	0.0309886	1	13	0.0196078	0.0769231	1254/chr10:120475275-120475676	Hmga2
GO Biological Process.138	GO Biological Process	GO:0070828	heterochromatin organization	138	0.0320589	1	1	30.7042	0.0325689	1	0.000930539	0.0285714	164	0.0374783	1	1	26.2194	0.0381398	1	16	0.0196078	0.0625	1254/chr10:120475275-120475676	Hmga2
GO Biological Process.139	GO Biological Process	GO:0045348	positive regulation of MHC class II biosynthetic process	139	0.0320786	1	1	30.685	0.0325892	1	0.00093112	0.0285714	112	0.0165696	1	1	59.93	0.0166861	1	7	0.0196078	0.142857	4337/chr16:10489681-10490082	Ciita
GO Biological Process.140	GO Biological Process	GO:0071481	cellular response to X-ray	140	0.0323025	1	1	30.4689	0.0328204	1	0.000937725	0.0285714	128	0.0212541	1	1	46.6122	0.0214536	1	9	0.0196078	0.111111	390/chr1:131963502-131963903	Nucks1
GO Biological Process.141	GO Biological Process	GO:0044090	positive regulation of vacuole organization	141	0.0329274	1	1	29.8814	0.0334657	1	0.000956162	0.0285714	169	0.0420652	1	1	23.3061	0.0429072	1	18	0.0196078	0.0555556	1616/chr11:58199457-58199858	Irgm2
GO Biological Process.142	GO Biological Process	GO:0070671	response to interleukin-12	142	0.0332596	1	1	29.578	0.0338089	1	0.000965969	0.0285714	98	0.0118631	1	1	83.902	0.0119187	1	5	0.0196078	0.2	11081/chr8:70808434-70808835	Il12rb1
GO Biological Process.143	GO Biological Process	GO:0043923	positive regulation by host of viral transcription	143	0.0333511	1	1	29.4955	0.0339035	1	0.000968672	0.0285714	159	0.0351768	1	1	27.9673	0.035756	1	15	0.0196078	0.0666667	390/chr1:131963502-131963903	Nucks1
GO Biological Process.144	GO Biological Process	GO:0042769	DNA damage response, detection of DNA damage	144	0.0360547	1	1	27.2469	0.0367014	1	0.00104861	0.0285714	112	0.0165696	1	1	59.93	0.0166861	1	7	0.0196078	0.142857	1254/chr10:120475275-120475676	Hmga2
GO Biological Process.145	GO Biological Process	GO:0071257	cellular response to electrical stimulus	145	0.0361767	1	1	27.1533	0.0368279	1	0.00105223	0.0285714	153	0.0328699	1	1	29.965	0.0333723	1	14	0.0196078	0.0714286	4337/chr16:10489681-10490082	Ciita
GO Biological Process.146	GO Biological Process	GO:0070887	cellular response to chemical stimulus	146	0.036313	1	1	1.70083	7.05538	12	0.201582	0.342857	44	0.00172261	1	0.512477	2.45217	5.30143	13	2224	0.254902	0.00584532	10220/chr7:30820656-30821057,10786/chr7:140968823-140969224,11081/chr8:70808434-70808835,1615/chr11:58184048-58184449,1616/chr11:58199457-58199858,4037/chr15:78305251-78305652,4337/chr16:10489681-10490082,5542/chr18:60238767-60239168,5543/chr18:60272723-60273124,5544/chr18:60376518-60376919,7607/chr3:142560765-142561166,8852/chr5:105293063-105293464	Ciita,Csf2rb2,Ffar2,Gbp3,Gbp6,Gm43302,Gm4841,Gm4951,Ifitm3,Igtp,Iigp1,Il12rb1,Irgm2
GO Biological Process.147	GO Biological Process	GO:0045346	regulation of MHC class II biosynthetic process	147	0.0364285	1	1	26.9622	0.037089	1	0.00105969	0.0285714	138	0.0259168	1	1	38.1373	0.0262211	1	11	0.0196078	0.0909091	4337/chr16:10489681-10490082	Ciita
GO Biological Process.148	GO Biological Process	GO:0036297	interstrand cross-link repair	148	0.0367917	1	1	26.6912	0.0374655	1	0.00107044	0.0285714	169	0.0420652	1	1	23.3061	0.0429072	1	18	0.0196078	0.0555556	390/chr1:131963502-131963903	Nucks1
GO Biological Process.149	GO Biological Process	GO:2000484	positive regulation of interleukin-8 secretion	149	0.0370467	1	1	26.5041	0.03773	1	0.001078	0.0285714	153	0.0328699	1	1	29.965	0.0333723	1	14	0.0196078	0.0714286	10220/chr7:30820656-30821057	Ffar2
GO Biological Process.150	GO Biological Process	GO:0032691	negative regulation of interleukin-1 beta production	150	0.0370712	1	1	26.4863	0.0377554	1	0.00107873	0.0285714	153	0.0328699	1	1	29.965	0.0333723	1	14	0.0196078	0.0714286	4298/chr16:3717493-3717894	Mefv
GO Biological Process.151	GO Biological Process	GO:0051716	cellular response to stimulus	151	0.0379422	1	1	1.37498	15.2729	21	0.436369	0.6	183	0.0445582	1	1	1.39288	15.7946	22	6626	0.431372	0.00332025	10220/chr7:30820656-30821057,10786/chr7:140968823-140969224,10876/chr8:12931766-12932167,11081/chr8:70808434-70808835,1254/chr10:120475275-120475676,1615/chr11:58184048-58184449,1616/chr11:58199457-58199858,2577/chr12:78980464-78980865,390/chr1:131963502-131963903,4037/chr15:78305251-78305652,4271/chr15:102234781-102235182,4337/chr16:10489681-10490082,5542/chr18:60238767-60239168,5543/chr18:60272…	Ciita,Clnk,Csf2rb2,Dtx4,Ffar2,Gbp3,Gbp6,Gm43302,Gm4841,Gm4951,Hmga2,Ifitm3,Igtp,Iigp1,Il12rb1,Irgm2,Itgb7,Mcf2l,Myof,Nucks1,Plek2,Rgs3
GO Biological Process.152	GO Biological Process	GO:0009617	response to bacterium	152	0.0394258	1	1	3.0884	1.29517	4	0.0370048	0.114286	94	0.00986154	1	1	3.8068	1.31344	5	551	0.0980392	0.00907441	1616/chr11:58199457-58199858,5544/chr18:60376518-60376919,7607/chr3:142560765-142561166,8852/chr5:105293063-105293464	Gbp3,Gbp6,Gm43302,Iigp1,Irgm2
GO Biological Process.153	GO Biological Process	GO:0006458	'de novo' protein folding	153	0.0397474	1	1	24.6698	0.0405354	1	0.00115815	0.0285714	256	0.0779967	1	1	12.3385	0.081047	1	34	0.0196078	0.0294118	5002/chr17:34153379-34153780	H2-DMb1
GO Biological Process.154	GO Biological Process	GO:0072678	T cell migration	154	0.0412849	1	1	23.7327	0.042136	1	0.00120389	0.0285714	175	0.0443506	1	1	22.0795	0.045291	1	19	0.0196078	0.0526316	4271/chr15:102234781-102235182	Itgb7
GO Biological Process.155	GO Biological Process	GO:0010508	positive regulation of autophagy	155	0.0415307	1	1	6.18469	0.323379	2	0.00923941	0.0571429	127	0.0211788	1	1	8.92574	0.224071	2	94	0.0392157	0.0212766	1616/chr11:58199457-58199858,4298/chr16:3717493-3717894	Irgm2,Mefv
GO Biological Process.156	GO Biological Process	GO:0050901	leukocyte tethering or rolling	156	0.0426045	1	1	22.9824	0.0435116	1	0.00124319	0.0285714	164	0.0374783	1	1	26.2194	0.0381398	1	16	0.0196078	0.0625	4271/chr15:102234781-102235182	Itgb7
GO Biological Process.157	GO Biological Process	GO:0002230	positive regulation of defense response to virus by host	157	0.0432006	1	1	22.6584	0.0441337	1	0.00126096	0.0285714	223	0.0646799	1	1	14.9825	0.0667446	1	28	0.0196078	0.0357143	11081/chr8:70808434-70808835	Il12rb1
GO Biological Process.158	GO Biological Process	GO:0045685	regulation of glial cell differentiation	158	0.0432955	1	1	6.04322	0.33095	2	0.0094557	0.0571429	81	0.00845677	1	1	14.4659	0.138257	2	58	0.0392157	0.0344828	1254/chr10:120475275-120475676,390/chr1:131963502-131963903	Hmga2,Slc45a3
GO Biological Process.159	GO Biological Process	GO:0031347	regulation of defense response	159	0.0441617	1	1	2.97667	1.34378	4	0.0383938	0.114286	158	0.0351238	1	1	3.227	1.23954	4	520	0.0784314	0.00769231	10220/chr7:30820656-30821057,11081/chr8:70808434-70808835,1616/chr11:58199457-58199858,4298/chr16:3717493-3717894	Ffar2,Il12rb1,Irgm2,Mefv
GO Biological Process.160	GO Biological Process	GO:0061756	leukocyte adhesion to vascular endothelial cell	160	0.0453021	1	1	21.5844	0.0463297	1	0.00132371	0.0285714	175	0.0443506	1	1	22.0795	0.045291	1	19	0.0196078	0.0526316	4271/chr15:102234781-102235182	Itgb7
GO Biological Process.161	GO Biological Process	GO:0030261	chromosome condensation	161	0.045668	1	1	21.4076	0.0467124	1	0.00133464	0.0285714	233	0.0691397	1	1	13.9837	0.071512	1	30	0.0196078	0.0333333	1254/chr10:120475275-120475676	Hmga2
GO Biological Process.162	GO Biological Process	GO:0032682	negative regulation of chemokine production	162	0.0463036	1	1	21.1069	0.0473778	1	0.00135365	0.0285714	169	0.0420652	1	1	23.3061	0.0429072	1	18	0.0196078	0.0555556	4298/chr16:3717493-3717894	Mefv
GO Biological Process.163	GO Biological Process	GO:0032695	negative regulation of interleukin-12 production	163	0.0465816	1	1	20.978	0.0476689	1	0.00136197	0.0285714	169	0.0420652	1	1	23.3061	0.0429072	1	18	0.0196078	0.0555556	4298/chr16:3717493-3717894	Mefv
GO Biological Process.164	GO Biological Process	GO:0060501	positive regulation of epithelial cell proliferation involved in lung morphogenesis	164	0.0470984	1	1	20.7424	0.0482104	1	0.00137744	0.0285714	112	0.0165696	1	1	59.93	0.0166861	1	7	0.0196078	0.142857	1254/chr10:120475275-120475676	Hmga2
GO Biological Process.165	GO Biological Process	GO:0002684	positive regulation of immune system process	165	0.0471097	1	1	2.50354	1.99717	5	0.057062	0.142857	148	0.0296029	1	1	2.86942	1.74251	5	731	0.0980392	0.00683995	10220/chr7:30820656-30821057,10876/chr8:12931766-12932167,11081/chr8:70808434-70808835,1616/chr11:58199457-58199858,5009/chr17:34287332-34287733	F7,Ffar2,H2-Aa,Il12rb1,Irgm2
GO Biological Process.166	GO Biological Process	GO:0032692	negative regulation of interleukin-1 production	166	0.0476725	1	1	20.4867	0.0488123	1	0.00139464	0.0285714	175	0.0443506	1	1	22.0795	0.045291	1	19	0.0196078	0.0526316	4298/chr16:3717493-3717894	Mefv
GO Biological Process.167	GO Biological Process	GO:0007095	mitotic G2 DNA damage checkpoint	167	0.0492626	1	1	19.8094	0.050481	1	0.00144231	0.0285714	185	0.0466306	1	1	20.9755	0.0476747	1	20	0.0196078	0.05	1254/chr10:120475275-120475676	Hmga2
GO Biological Process.168	GO Biological Process	GO:0035988	chondrocyte proliferation	168	0.0522296	1	1	18.656	0.0536019	1	0.00153148	0.0285714	122	0.0189146	1	1	52.4387	0.0190699	1	8	0.0196078	0.125	1254/chr10:120475275-120475676	Hmga2
GO Biological Process.169	GO Biological Process	GO:0044827	modulation by host of viral genome replication	169	0.0524385	1	1	18.5797	0.0538221	1	0.00153777	0.0285714	153	0.0328699	1	1	29.965	0.0333723	1	14	0.0196078	0.0714286	390/chr1:131963502-131963903	Nucks1
GO Biological Process.170	GO Biological Process	GO:0046596	regulation of viral entry into host cell	170	0.0533107	1	1	18.2677	0.0547414	1	0.00156404	0.0285714	46	0.00188227	1	0.535629	31.0748	0.0643608	2	27	0.0392157	0.0740741	10786/chr7:140968823-140969224	Ifitm1,Ifitm3
GO Biological Process.171	GO Biological Process	GO:2000780	negative regulation of double-strand break repair	171	0.0536979	1	1	18.1324	0.0551499	1	0.00157571	0.0285714	175	0.0443506	1	1	22.0795	0.045291	1	19	0.0196078	0.0526316	1254/chr10:120475275-120475676	Hmga2
GO Biological Process.172	GO Biological Process	GO:0045738	negative regulation of DNA repair	172	0.0544927	1	1	17.8607	0.0559889	1	0.00159968	0.0285714	185	0.0466306	1	1	20.9755	0.0476747	1	20	0.0196078	0.05	1254/chr10:120475275-120475676	Hmga2
GO Biological Process.173	GO Biological Process	GO:0045089	positive regulation of innate immune response	173	0.0561282	1	1	5.22351	0.382884	2	0.0109396	0.0571429	184	0.044568	1	1	5.95049	0.336107	2	141	0.0392157	0.0141844	10220/chr7:30820656-30821057,1616/chr11:58199457-58199858	Ffar2,Irgm2
GO Biological Process.174	GO Biological Process	GO:0071864	positive regulation of cell proliferation in bone marrow	174	0.0568906	1	1	17.087	0.058524	1	0.00167211	0.0285714	122	0.0189146	1	1	52.4387	0.0190699	1	8	0.0196078	0.125	1254/chr10:120475275-120475676	Hmga2
GO Biological Process.175	GO Biological Process	GO:0044818	mitotic G2/M transition checkpoint	175	0.0570879	1	1	17.0262	0.0587329	1	0.00167808	0.0285714	228	0.0669124	1	1	14.4659	0.0691283	1	29	0.0196078	0.0344828	1254/chr10:120475275-120475676	Hmga2
GO Biological Process.176	GO Biological Process	GO:0045723	positive regulation of fatty acid biosynthetic process	176	0.0570886	1	1	17.026	0.0587336	1	0.0016781	0.0285714	175	0.0443506	1	1	22.0795	0.045291	1	19	0.0196078	0.0526316	390/chr1:131963502-131963903	Slc45a3
GO Biological Process.177	GO Biological Process	GO:2000773	negative regulation of cellular senescence	177	0.0587015	1	1	16.5446	0.0604428	1	0.00172694	0.0285714	149	0.0305576	1	1	32.27	0.0309886	1	13	0.0196078	0.0769231	1254/chr10:120475275-120475676	Hmga2
GO Biological Process.178	GO Biological Process	GO:0035455	response to interferon-alpha	178	0.0602941	1	1	16.0945	0.0621332	1	0.00177523	0.0285714	42	0.00161369	1	0.502932	33.5608	0.0595934	2	25	0.0392157	0.08	10786/chr7:140968823-140969224	Ifitm1,Ifitm3
GO Biological Process.179	GO Biological Process	GO:2000482	regulation of interleukin-8 secretion	179	0.0603191	1	1	16.0876	0.0621597	1	0.00177599	0.0285714	195	0.0511747	1	1	19.0686	0.0524422	1	22	0.0196078	0.0454546	10220/chr7:30820656-30821057	Ffar2
GO Biological Process.180	GO Biological Process	GO:0042104	positive regulation of activated T cell proliferation	180	0.0611029	1	1	15.8749	0.0629926	1	0.00179979	0.0285714	209	0.0601993	1	1	16.135	0.0619771	1	26	0.0196078	0.0384615	11081/chr8:70808434-70808835	Il12rb1
GO Biological Process.181	GO Biological Process	GO:1900078	positive regulation of cellular response to insulin stimulus	181	0.0615674	1	1	15.7514	0.0634866	1	0.0018139	0.0285714	199	0.0534388	1	1	18.2396	0.0548259	1	23	0.0196078	0.0434783	390/chr1:131963502-131963903	Nucks1
GO Biological Process.182	GO Biological Process	GO:0050434	positive regulation of viral transcription	182	0.0616506	1	1	15.7294	0.0635751	1	0.00181643	0.0285714	185	0.0466306	1	1	20.9755	0.0476747	1	20	0.0196078	0.05	390/chr1:131963502-131963903	Nucks1
GO Biological Process.183	GO Biological Process	GO:0043011	myeloid dendritic cell differentiation	183	0.0625074	1	1	15.507	0.064487	1	0.00184249	0.0285714	195	0.0511747	1	1	19.0686	0.0524422	1	22	0.0196078	0.0454546	5768/chr19:6164299-6164700	Batf2
GO Biological Process.184	GO Biological Process	GO:0030194	positive regulation of blood coagulation	184	0.0638955	1	1	15.1593	0.0659659	1	0.00188474	0.0285714	209	0.0601993	1	1	16.135	0.0619771	1	26	0.0196078	0.0384615	10876/chr8:12931766-12932167	F7
GO Biological Process.185	GO Biological Process	GO:0002675	positive regulation of acute inflammatory response	185	0.0642409	1	1	15.0752	0.0663343	1	0.00189526	0.0285714	206	0.057951	1	1	16.7804	0.0595934	1	25	0.0196078	0.04	10220/chr7:30820656-30821057	Ffar2
GO Biological Process.186	GO Biological Process	GO:0002827	positive regulation of T-helper 1 type immune response	186	0.0649347	1	1	14.9088	0.0670745	1	0.00191642	0.0285714	168	0.0397744	1	1	24.6771	0.0405235	1	17	0.0196078	0.0588235	11081/chr8:70808434-70808835	Il12rb1
GO Biological Process.187	GO Biological Process	GO:0035404	histone-serine phosphorylation	187	0.0657557	1	1	14.7164	0.0679512	1	0.00194146	0.0285714	195	0.0511747	1	1	19.0686	0.0524422	1	22	0.0196078	0.0454546	1254/chr10:120475275-120475676	Hmga2
GO Biological Process.188	GO Biological Process	GO:0071359	cellular response to dsRNA	188	0.0661803	1	1	14.6188	0.068405	1	0.00195443	0.0285714	301	0.10835	1	1	8.73979	0.114419	1	48	0.0196078	0.0208333	4337/chr16:10489681-10490082	Ciita
GO Biological Process.189	GO Biological Process	GO:0050820	positive regulation of coagulation	189	0.0673736	1	1	14.3511	0.0696811	1	0.00199089	0.0285714	233	0.0691397	1	1	13.9837	0.071512	1	30	0.0196078	0.0333333	10876/chr8:12931766-12932167	F7
GO Biological Process.190	GO Biological Process	GO:0044788	modulation by host of viral process	190	0.0676612	1	1	14.288	0.0699889	1	0.00199968	0.0285714	199	0.0534388	1	1	18.2396	0.0548259	1	23	0.0196078	0.0434783	390/chr1:131963502-131963903	Nucks1
GO Biological Process.191	GO Biological Process	GO:0060123	regulation of growth hormone secretion	191	0.0683391	1	1	14.1413	0.0707148	1	0.00202042	0.0285714	153	0.0328699	1	1	29.965	0.0333723	1	14	0.0196078	0.0714286	1254/chr10:120475275-120475676	Hmga2
GO Biological Process.192	GO Biological Process	GO:0090344	negative regulation of cell aging	192	0.0698069	1	1	13.8335	0.0722884	1	0.00206538	0.0285714	175	0.0443506	1	1	22.0795	0.045291	1	19	0.0196078	0.0526316	1254/chr10:120475275-120475676	Hmga2
GO Biological Process.193	GO Biological Process	GO:0060613	fat pad development	193	0.0701198	1	1	13.7695	0.0726241	1	0.00207497	0.0285714	122	0.0189146	1	1	52.4387	0.0190699	1	8	0.0196078	0.125	1254/chr10:120475275-120475676	Hmga2
GO Biological Process.194	GO Biological Process	GO:0045123	cellular extravasation	194	0.0701381	1	1	13.7658	0.0726437	1	0.00207553	0.0285714	228	0.0669124	1	1	14.4659	0.0691283	1	29	0.0196078	0.0344828	4271/chr15:102234781-102235182	Itgb7
GO Biological Process.195	GO Biological Process	GO:0019915	lipid storage	195	0.0703595	1	1	13.7209	0.0728814	1	0.00208232	0.0285714	244	0.0735786	1	1	13.1097	0.0762795	1	32	0.0196078	0.03125	10220/chr7:30820656-30821057	Ffar2
GO Biological Process.196	GO Biological Process	GO:0050778	positive regulation of immune response	196	0.0714562	1	1	3.10745	0.965422	3	0.0275835	0.0857143	227	0.0667229	1	1	3.21053	0.934424	3	392	0.0588235	0.00765306	10220/chr7:30820656-30821057,11081/chr8:70808434-70808835,1616/chr11:58199457-58199858	Ffar2,Il12rb1,Irgm2
GO Biological Process.197	GO Biological Process	GO:0018410	C-terminal protein amino acid modification	197	0.0718162	1	1	13.4325	0.0744462	1	0.00212704	0.0285714	175	0.0443506	1	1	22.0795	0.045291	1	19	0.0196078	0.0526316	1616/chr11:58199457-58199858	Irgm2
GO Biological Process.198	GO Biological Process	GO:0043434	response to peptide hormone	198	0.0719351	1	1	3.09865	0.968164	3	0.0276618	0.0857143	174	0.0423536	1	1	3.8724	0.774714	3	325	0.0588235	0.00923077	10876/chr8:12931766-12932167,2711/chr12:104215200-104215601,2712/chr12:104236488-104236889	F7,Serpina3f,Serpina3g
GO Biological Process.199	GO Biological Process	GO:1900015	regulation of cytokine production involved in inflammatory response	199	0.0720737	1	1	13.3827	0.0747231	1	0.00213495	0.0285714	251	0.0757902	1	1	12.7124	0.0786632	1	33	0.0196078	0.030303	4298/chr16:3717493-3717894	Mefv
GO Biological Process.200	GO Biological Process	GO:0010640	regulation of platelet-derived growth factor receptor signaling pathway	200	0.0720811	1	1	13.3813	0.074731	1	0.00213517	0.0285714	169	0.0420652	1	1	23.3061	0.0429072	1	18	0.0196078	0.0555556	10876/chr8:12931766-12932167	F7
GO Biological Process.201	GO Biological Process	GO:0043330	response to exogenous dsRNA	201	0.0735109	1	1	13.1114	0.0762697	1	0.00217914	0.0285714	344	0.139785	1	1	6.65889	0.150175	1	63	0.0196078	0.015873	4337/chr16:10489681-10490082	Ciita
GO Biological Process.202	GO Biological Process	GO:0001773	myeloid dendritic cell activation	202	0.0736671	1	1	13.0825	0.076438	1	0.00218394	0.0285714	223	0.0646799	1	1	14.9825	0.0667446	1	28	0.0196078	0.0357143	5768/chr19:6164299-6164700	Batf2
GO Biological Process.203	GO Biological Process	GO:0002825	regulation of T-helper 1 type immune response	203	0.0745409	1	1	12.9233	0.0773797	1	0.00221085	0.0285714	204	0.0556975	1	1	17.4796	0.0572096	1	24	0.0196078	0.0416667	11081/chr8:70808434-70808835	Il12rb1
GO Biological Process.204	GO Biological Process	GO:0010972	negative regulation of G2/M transition of mitotic cell cycle	204	0.0750445	1	1	12.8332	0.0779228	1	0.00222637	0.0285714	272	0.0889518	1	1	10.7567	0.0929656	1	39	0.0196078	0.025641	1254/chr10:120475275-120475676	Hmga2
GO Biological Process.205	GO Biological Process	GO:0006284	base-excision repair	205	0.0750774	1	1	12.8274	0.0779583	1	0.00222738	0.0285714	272	0.0889518	1	1	10.7567	0.0929656	1	39	0.0196078	0.025641	1254/chr10:120475275-120475676	Hmga2
GO Biological Process.206	GO Biological Process	GO:0061077	chaperone-mediated protein folding	206	0.0754158	1	1	12.7676	0.0783234	1	0.00223781	0.0285714	339	0.137724	1	1	6.76629	0.147791	1	62	0.0196078	0.016129	5002/chr17:34153379-34153780	H2-DMb1
GO Biological Process.207	GO Biological Process	GO:0071222	cellular response to lipopolysaccharide	207	0.0757908	1	1	4.39717	0.454838	2	0.0129954	0.0571429	203	0.0552168	1	1	5.27685	0.379014	2	159	0.0392157	0.0125786	1616/chr11:58199457-58199858,8852/chr5:105293063-105293464	Gbp6,Irgm2
GO Biological Process.208	GO Biological Process	GO:0070723	response to cholesterol	208	0.076681	1	1	12.5487	0.0796896	1	0.00227685	0.0285714	175	0.0443506	1	1	22.0795	0.045291	1	19	0.0196078	0.0526316	10876/chr8:12931766-12932167	F7
GO Biological Process.209	GO Biological Process	GO:0007520	myoblast fusion	209	0.0783759	1	1	12.2665	0.0815228	1	0.00232922	0.0285714	189	0.0489053	1	1	19.9767	0.0500584	1	21	0.0196078	0.0476191	5971/chr19:38042829-38043230	Myof
GO Biological Process.210	GO Biological Process	GO:0046006	regulation of activated T cell proliferation	210	0.078661	1	1	12.2202	0.0818315	1	0.00233804	0.0285714	265	0.0845851	1	1	11.3381	0.0881982	1	37	0.0196078	0.027027	11081/chr8:70808434-70808835	Il12rb1
GO Biological Process.211	GO Biological Process	GO:0071219	cellular response to molecule of bacterial origin	211	0.0794984	1	1	4.27663	0.467658	2	0.0133617	0.0571429	218	0.0608452	1	1	4.99416	0.400467	2	168	0.0392157	0.0119048	1616/chr11:58199457-58199858,8852/chr5:105293063-105293464	Gbp6,Irgm2
GO Biological Process.212	GO Biological Process	GO:1902750	negative regulation of cell cycle G2/M phase transition	212	0.0795723	1	1	12.0746	0.0828187	1	0.00236625	0.0285714	279	0.093298	1	1	10.2319	0.0977331	1	41	0.0196078	0.0243902	1254/chr10:120475275-120475676	Hmga2
GO Biological Process.213	GO Biological Process	GO:0050691	regulation of defense response to virus by host	213	0.0802867	1	1	11.9627	0.0835933	1	0.00238838	0.0285714	277	0.0911275	1	1	10.4878	0.0953494	1	40	0.0196078	0.025	11081/chr8:70808434-70808835	Il12rb1
GO Biological Process.214	GO Biological Process	GO:0006954	inflammatory response	214	0.0812178	1	1	2.9419	1.01975	3	0.0291357	0.0857143	264	0.0837466	1	1	2.91326	1.02977	3	432	0.0588235	0.00694444	10220/chr7:30820656-30821057,4298/chr16:3717493-3717894,4337/chr16:10489681-10490082	Ciita,Ffar2,Mefv
GO Biological Process.215	GO Biological Process	GO:0097028	dendritic cell differentiation	215	0.0813134	1	1	11.8053	0.0847076	1	0.00242022	0.0285714	256	0.0779967	1	1	12.3385	0.081047	1	34	0.0196078	0.0294118	5768/chr19:6164299-6164700	Batf2
GO Biological Process.216	GO Biological Process	GO:0044088	regulation of vacuole organization	216	0.0828723	1	1	11.5738	0.0864018	1	0.00246862	0.0285714	293	0.104075	1	1	9.11978	0.109652	1	46	0.0196078	0.0217391	1616/chr11:58199457-58199858	Irgm2
GO Biological Process.217	GO Biological Process	GO:0052548	regulation of endopeptidase activity	217	0.0841014	1	1	2.89792	1.03523	3	0.0295779	0.0857143	255	0.0762976	1	1	3.0326	0.98925	3	415	0.0588235	0.00722892	2711/chr12:104215200-104215601,2712/chr12:104236488-104236889,4298/chr16:3717493-3717894	Mefv,Serpina3f,Serpina3g
GO Biological Process.218	GO Biological Process	GO:0031297	replication fork processing	218	0.0851775	1	1	11.2471	0.0889121	1	0.00254034	0.0285714	209	0.0601993	1	1	16.135	0.0619771	1	26	0.0196078	0.0384615	390/chr1:131963502-131963903	Nucks1
GO Biological Process.219	GO Biological Process	GO:0048712	negative regulation of astrocyte differentiation	219	0.0853003	1	1	11.2301	0.0890461	1	0.00254417	0.0285714	149	0.0305576	1	1	32.27	0.0309886	1	13	0.0196078	0.0769231	1254/chr10:120475275-120475676	Hmga2
GO Biological Process.220	GO Biological Process	GO:2000794	regulation of epithelial cell proliferation involved in lung morphogenesis	220	0.0858691	1	1	11.1524	0.0896665	1	0.0025619	0.0285714	128	0.0212541	1	1	46.6122	0.0214536	1	9	0.0196078	0.111111	1254/chr10:120475275-120475676	Hmga2
GO Biological Process.221	GO Biological Process	GO:0042304	regulation of fatty acid biosynthetic process	221	0.0864572	1	1	11.0732	0.0903084	1	0.00258024	0.0285714	261	0.080198	1	1	11.986	0.0834307	1	35	0.0196078	0.0285714	390/chr1:131963502-131963903	Slc45a3
GO Biological Process.222	GO Biological Process	GO:0045070	positive regulation of viral genome replication	222	0.086785	1	1	11.0295	0.0906663	1	0.00259047	0.0285714	251	0.0757902	1	1	12.7124	0.0786632	1	33	0.0196078	0.030303	390/chr1:131963502-131963903	Nucks1
GO Biological Process.223	GO Biological Process	GO:0031572	G2 DNA damage checkpoint	223	0.087184	1	1	10.9767	0.0911022	1	0.00260292	0.0285714	269	0.086771	1	1	11.0397	0.0905819	1	38	0.0196078	0.0263158	1254/chr10:120475275-120475676	Hmga2
GO Biological Process.224	GO Biological Process	GO:0034113	heterotypic cell-cell adhesion	224	0.0875078	1	1	10.9342	0.091456	1	0.00261303	0.0285714	220	0.0624422	1	1	15.5374	0.0643608	1	27	0.0196078	0.037037	4271/chr15:102234781-102235182	Itgb7
GO Biological Process.225	GO Biological Process	GO:0009615	response to virus	225	0.0875292	1	1	4.04213	0.494789	2	0.0141368	0.0571429	132	0.0226622	1	1	4.95484	0.605469	3	254	0.0588235	0.011811	10786/chr7:140968823-140969224,1616/chr11:58199457-58199858	Ifitm1,Ifitm3,Irgm2
GO Biological Process.226	GO Biological Process	GO:0045005	DNA-dependent DNA replication maintenance of fidelity	226	0.0881564	1	1	10.8501	0.0921652	1	0.00263329	0.0285714	240	0.0713617	1	1	13.5326	0.0738958	1	31	0.0196078	0.0322581	390/chr1:131963502-131963903	Nucks1
GO Biological Process.227	GO Biological Process	GO:0002757	immune response-activating signal transduction	227	0.0886455	1	1	4.01206	0.498497	2	0.0142428	0.0571429	205	0.0564507	1	1	5.2113	0.383781	2	161	0.0392157	0.0124224	10220/chr7:30820656-30821057,1616/chr11:58199457-58199858	Ffar2,Irgm2
GO Biological Process.228	GO Biological Process	GO:0050900	leukocyte migration	228	0.0894583	1	1	3.99052	0.501188	2	0.0143196	0.0571429	243	0.0726576	1	1	4.51086	0.443375	2	186	0.0392157	0.0107527	10220/chr7:30820656-30821057,4271/chr15:102234781-102235182	Ffar2,Itgb7
GO Biological Process.229	GO Biological Process	GO:0032757	positive regulation of interleukin-8 production	229	0.0894914	1	1	10.6807	0.0936265	1	0.00267504	0.0285714	287	0.0997793	1	1	9.53431	0.104884	1	44	0.0196078	0.0227273	10220/chr7:30820656-30821057	Ffar2
[truncated: 429 more rows]

## Sheet: Table S12
Supplementary Data 12: CUT&RUN Differential Analysis on H3K4me3 presence in M. avium infected GMPs vs naive GMPs (p.adj <0.05) related to Figure 3.
[truncated: 10,563 more rows]

[truncated: 5 more sheets: Table S13, Table S14, Table S15, Table S16, Table S17]
