# Supplementary material for: Rare epigenetic alterations are conserved across hematopoietic differentiation stages after mycobacterial infection
Source: JCI Insight. 2025 Dec 9;11(2):e193686. doi: 10.1172/jci.insight.193686 (PMC12892905; doi:10.1172/jci.insight.193686)
Supplement: Supporting data values [file jciinsight-11-193686-s253.xlsx]

## Sheet: Figure 1
JCI Insight Revised 193686-IN-RG-RV-2
